# Supplementary material for: Ruthenium complexes of 1,4-diazabutadiene ligands with a cis-RuCl2 moiety for catalytic acceptorless dehydrogenation of alcohols: DFT evidence of chemically non-innocent ligand participation
Source: RSC Adv. 2023 Aug 29;13(36):25660–72. doi: 10.1039/d3ra04750d (PMC10463240; doi:10.1039/d3ra04750d)
Supplement: RA-013-D3RA04750D-s002 [file RA-013-D3RA04750D-s002.cif]

# Electronic Supplementary Material (ESI) for RSC Advances.
# This journal is © The Royal Society of Chemistry 2023

####################################################################### 
# 
# This file contains crystal structure data downloaded from the 
# Cambridge Structural Database (CSD) hosted by the Cambridge 
# Crystallographic Data Centre (CCDC).
# 
# Full information about CCDC data access policies and citation 
# guidelines are available at http://www.ccdc.cam.ac.uk/access/V1 
# 
# Audit and citation data items may have been added by the CCDC. 
# Please retain this information to preserve the provenance of 
# this file and to allow appropriate attribution of the data. 
# 
#######################################################################

data_AM_221214_1
_database_code_depnum_ccdc_archive 'CCDC 1866863'
loop_
_audit_author_name
_audit_author_address
'Samaresh Bhattacharya'
;Department of Chemistry, Inorganic Chemistry Section, Jadavpur University, Kolkata, India
India
;
_audit_update_record             
;
2023-06-01 deposited with the CCDC.	2023-08-07 downloaded from the CCDC.
;

_audit_creation_method           SHELXL-2016/6
_shelx_SHELXL_version_number     2016/6
_chemical_name_systematic        ?
_chemical_name_common            ?
_chemical_melting_point          ?
_chemical_formula_moiety         ?
_chemical_formula_sum            'C32 H32 Cl2 N4 O4 Ru'
_chemical_formula_weight         708.58

loop_
_atom_type_symbol
_atom_type_description
_atom_type_scat_dispersion_real
_atom_type_scat_dispersion_imag
_atom_type_scat_source
C C 0.0181 0.0091 'International Tables Vol C Tables 4.2.6.8 and 6.1.1.4'
H H 0.0000 0.0000 'International Tables Vol C Tables 4.2.6.8 and 6.1.1.4'
Cl Cl 0.3639 0.7018 'International Tables Vol C Tables 4.2.6.8 and 6.1.1.4'
N N 0.0311 0.0180 'International Tables Vol C Tables 4.2.6.8 and 6.1.1.4'
O O 0.0492 0.0322 'International Tables Vol C Tables 4.2.6.8 and 6.1.1.4'
Ru Ru 0.0552 3.2960 'International Tables Vol C Tables 4.2.6.8 and 6.1.1.4'

_space_group_crystal_system      monoclinic
_space_group_IT_number           14
_space_group_name_H-M_alt        'P 21/c'
_space_group_name_Hall           '-P 2ybc'

_shelx_space_group_comment       
;
The symmetry employed for this shelxl refinement is uniquely defined
by the following loop, which should always be used as a source of
symmetry information in preference to the above space-group names.
They are only intended as comments.
;

loop_
_space_group_symop_operation_xyz
'x, y, z'
'-x, y+1/2, -z+1/2'
'-x, -y, -z'
'x, -y-1/2, z-1/2'

_cell_length_a                   14.4288(6)
_cell_length_b                   11.9755(4)
_cell_length_c                   8.8550(4)
_cell_angle_alpha                90
_cell_angle_beta                 105.424(4)
_cell_angle_gamma                90
_cell_volume                     1474.97(10)
_cell_formula_units_Z            2
_cell_measurement_temperature    293(2)
_cell_measurement_reflns_used    2968
_cell_measurement_theta_min      3.1710
_cell_measurement_theta_max      66.2210

_exptl_crystal_description       Block
_exptl_crystal_colour            Green
_exptl_crystal_density_meas      ?
_exptl_crystal_density_method    'not measured'
_exptl_crystal_density_diffrn    1.595
_exptl_crystal_F_000             724
_exptl_transmission_factor_min   ?
_exptl_transmission_factor_max   ?
_exptl_crystal_size_max          0.12
_exptl_crystal_size_mid          0.09
_exptl_crystal_size_min          0.03
_exptl_absorpt_coefficient_mu    6.344
_shelx_estimated_absorpt_T_min   ?
_shelx_estimated_absorpt_T_max   ?
_exptl_absorpt_correction_type   multi-scan
_exptl_absorpt_correction_T_min  0.65638
_exptl_absorpt_correction_T_max  1.00000
_exptl_absorpt_process_details   ?
_exptl_absorpt_special_details   ?
_diffrn_ambient_temperature      293(2)
_diffrn_radiation_wavelength     1.54184
_diffrn_radiation_type           CuK\a
_diffrn_source                   ?
_diffrn_measurement_device_type  CCD
_diffrn_measurement_method       ?
_diffrn_detector_area_resol_mean ?
_diffrn_reflns_number            5495
_diffrn_reflns_av_unetI/netI     0.0367
_diffrn_reflns_av_R_equivalents  0.0322
_diffrn_reflns_limit_h_min       -16
_diffrn_reflns_limit_h_max       17
_diffrn_reflns_limit_k_min       -13
_diffrn_reflns_limit_k_max       14
_diffrn_reflns_limit_l_min       -8
_diffrn_reflns_limit_l_max       10
_diffrn_reflns_theta_min         4.873
_diffrn_reflns_theta_max         66.220
_diffrn_reflns_theta_full        66.220
_diffrn_measured_fraction_theta_max 0.992
_diffrn_measured_fraction_theta_full 0.992
_diffrn_reflns_Laue_measured_fraction_max 0.992
_diffrn_reflns_Laue_measured_fraction_full 0.992
_diffrn_reflns_point_group_measured_fraction_max 0.992
_diffrn_reflns_point_group_measured_fraction_full 0.992
_reflns_number_total             2573
_reflns_number_gt                2354
_reflns_threshold_expression     'I > 2\s(I)'
_reflns_Friedel_coverage         0.000
_reflns_Friedel_fraction_max     .
_reflns_Friedel_fraction_full    .

_reflns_special_details          
;
 Reflections were merged by SHELXL according to the crystal
 class for the calculation of statistics and refinement.
 
 _reflns_Friedel_fraction is defined as the number of unique
 Friedel pairs measured divided by the number that would be
 possible theoretically, ignoring centric projections and
 systematic absences.
;

_computing_data_collection       ?
_computing_cell_refinement       ?
_computing_data_reduction        ?
_computing_structure_solution    ?
_computing_structure_refinement  'SHELXL-2016/6 (Sheldrick, 2016)'
_computing_molecular_graphics    ?
_computing_publication_material  ?
_refine_special_details          ?
_refine_ls_structure_factor_coef Fsqd
_refine_ls_matrix_type           full
_refine_ls_weighting_scheme      calc
_refine_ls_weighting_details     
'w=1/[\s^2^(Fo^2^)+(0.0566P)^2^+0.0788P] where P=(Fo^2^+2Fc^2^)/3'
_atom_sites_solution_primary     ?
_atom_sites_solution_secondary   ?
_atom_sites_solution_hydrogens   geom
_refine_ls_hydrogen_treatment    constr
_refine_ls_extinction_method     none
_refine_ls_extinction_coef       .
_refine_ls_number_reflns         2573
_refine_ls_number_parameters     198
_refine_ls_number_restraints     0
_refine_ls_R_factor_all          0.0367
_refine_ls_R_factor_gt           0.0333
_refine_ls_wR_factor_ref         0.0878
_refine_ls_wR_factor_gt          0.0851
_refine_ls_goodness_of_fit_ref   1.044
_refine_ls_restrained_S_all      1.044
_refine_ls_shift/su_max          0.001
_refine_ls_shift/su_mean         0.000

loop_
_atom_site_label
_atom_site_type_symbol
_atom_site_fract_x
_atom_site_fract_y
_atom_site_fract_z
_atom_site_U_iso_or_equiv
_atom_site_adp_type
_atom_site_occupancy
_atom_site_site_symmetry_order
_atom_site_calc_flag
_atom_site_refinement_flags_posn
_atom_site_refinement_flags_adp
_atom_site_refinement_flags_occupancy
_atom_site_disorder_assembly
_atom_site_disorder_group
C15 C 0.5170(2) 0.7900(3) 0.1884(4) 0.0385(8) Uani 1 1 d . . . . .
H15A H 0.525808 0.712815 0.166489 0.058 Uiso 1 1 calc R U . . .
H15B H 0.450666 0.803289 0.183319 0.058 Uiso 1 1 calc R U . . .
H15C H 0.556084 0.808098 0.291306 0.058 Uiso 1 1 calc R U . . .
C6 C 0.63728(19) 0.8506(2) 0.0683(3) 0.0244(6) Uani 1 1 d . . . . .
C5 C 0.70483(19) 0.7755(2) 0.1537(3) 0.0239(6) Uani 1 1 d . . . . .
H5 H 0.687587 0.725008 0.221238 0.029 Uiso 1 1 calc R U . . .
C4 C 0.79811(19) 0.7761(2) 0.1377(3) 0.0223(6) Uani 1 1 d . . . . .
H4 H 0.842939 0.725185 0.193478 0.027 Uiso 1 1 calc R U . . .
C3 C 0.82466(18) 0.8525(2) 0.0388(3) 0.0211(6) Uani 1 1 d . . . . .
C8 C 0.75652(18) 0.9275(2) -0.0468(3) 0.0202(5) Uani 1 1 d . . . . .
H8 H 0.774029 0.979127 -0.112660 0.024 Uiso 1 1 calc R U . . .
C7 C 0.66309(18) 0.9252(2) -0.0339(3) 0.0227(6) Uani 1 1 d . . . . .
H7 H 0.617434 0.973628 -0.093717 0.027 Uiso 1 1 calc R U . . .
C1 C 0.9666(2) 0.7655(2) 0.0213(3) 0.0230(6) Uani 1 1 d . . . . .
H1 H 0.945110 0.698319 0.052341 0.028 Uiso 1 1 calc R U . . .
C16 C 0.6455(2) 1.0235(3) 0.5063(4) 0.0329(7) Uani 1 1 d . . . . .
H16A H 0.652847 0.946577 0.481059 0.049 Uiso 1 1 calc R U . . .
H16B H 0.591245 1.030957 0.549005 0.049 Uiso 1 1 calc R U . . .
H16C H 0.702529 1.048368 0.581974 0.049 Uiso 1 1 calc R U . . .
C12 C 0.70487(18) 1.0962(2) 0.2995(3) 0.0230(6) Uani 1 1 d . . . . .
C11 C 0.78906(19) 1.0338(2) 0.3469(3) 0.0206(5) Uani 1 1 d . . . . .
H11 H 0.797585 0.984354 0.430505 0.025 Uiso 1 1 calc R U . . .
C10 C 0.85995(18) 1.0456(2) 0.2693(3) 0.0198(5) Uani 1 1 d . . . . .
H10 H 0.915607 1.002884 0.300023 0.024 Uiso 1 1 calc R U . . .
C9 C 0.84912(19) 1.1204(2) 0.1465(3) 0.0209(6) Uani 1 1 d . . . . .
C14 C 0.76462(19) 1.1835(2) 0.0994(3) 0.0234(6) Uani 1 1 d . . . . .
H14 H 0.756676 1.233875 0.016926 0.028 Uiso 1 1 calc R U . . .
C13 C 0.69350(19) 1.1712(2) 0.1749(3) 0.0252(6) Uani 1 1 d . . . . .
H13 H 0.637364 1.212980 0.142839 0.030 Uiso 1 1 calc R U . . .
C2 C 0.94656(19) 1.2274(2) 0.0293(3) 0.0221(6) Uani 1 1 d . . . . .
H2 H 0.909011 1.289791 0.033675 0.027 Uiso 1 1 calc R U . . .
Cl1 Cl 1.09287(4) 0.97107(6) 0.26364(7) 0.02021(16) Uani 1 1 d . . . . .
N1 N 0.92019(15) 0.85838(19) 0.0212(2) 0.0190(5) Uani 1 1 d . . . . .
N2 N 0.92382(15) 1.12838(18) 0.0685(3) 0.0193(5) Uani 1 1 d . . . . .
O1 O 0.54445(13) 0.85773(18) 0.0763(3) 0.0296(5) Uani 1 1 d . . . . .
O2 O 0.63051(13) 1.08957(17) 0.3679(2) 0.0270(4) Uani 1 1 d . . . . .
Ru1 Ru 1.000000 1.000000 0.000000 0.01606(13) Uani 1 2 d S . P . .

loop_
_atom_site_aniso_label
_atom_site_aniso_U_11
_atom_site_aniso_U_22
_atom_site_aniso_U_33
_atom_site_aniso_U_23
_atom_site_aniso_U_13
_atom_site_aniso_U_12
C15 0.0209(13) 0.0471(19) 0.0470(19) 0.0136(16) 0.0081(13) -0.0068(13)
C6 0.0193(12) 0.0248(14) 0.0253(14) -0.0027(11) -0.0008(11) -0.0046(11)
C5 0.0233(13) 0.0230(14) 0.0223(14) 0.0026(11) 0.0007(11) -0.0070(11)
C4 0.0225(13) 0.0195(13) 0.0207(13) 0.0022(11) -0.0018(10) -0.0008(10)
C3 0.0213(12) 0.0202(13) 0.0178(13) -0.0042(10) -0.0018(10) -0.0029(10)
C8 0.0236(12) 0.0179(12) 0.0165(12) 0.0001(10) 0.0007(10) -0.0021(10)
C7 0.0200(12) 0.0220(13) 0.0213(13) -0.0009(11) -0.0028(10) 0.0003(10)
C1 0.0234(13) 0.0197(13) 0.0231(14) 0.0023(11) 0.0011(11) -0.0016(11)
C16 0.0217(14) 0.0413(16) 0.0355(18) 0.0086(15) 0.0074(13) -0.0017(13)
C12 0.0190(12) 0.0241(14) 0.0231(14) -0.0046(11) 0.0008(10) -0.0005(11)
C11 0.0223(13) 0.0184(12) 0.0181(13) -0.0016(11) 0.0000(10) -0.0006(11)
C10 0.0172(12) 0.0193(13) 0.0193(13) -0.0025(10) -0.0017(10) 0.0015(10)
C9 0.0219(12) 0.0191(13) 0.0186(13) -0.0040(10) -0.0001(10) 0.0003(10)
C14 0.0256(14) 0.0205(13) 0.0214(14) 0.0025(11) 0.0016(11) 0.0039(11)
C13 0.0221(13) 0.0249(14) 0.0250(14) 0.0000(12) -0.0002(11) 0.0060(11)
C2 0.0202(12) 0.0206(13) 0.0228(13) 0.0014(11) 0.0008(10) 0.0031(11)
Cl1 0.0180(3) 0.0222(3) 0.0170(3) 0.0020(3) -0.0012(2) 0.0003(2)
N1 0.0185(10) 0.0189(11) 0.0160(11) 0.0009(9) -0.0014(9) -0.0006(9)
N2 0.0195(10) 0.0181(11) 0.0168(11) -0.0004(9) -0.0011(8) 0.0018(9)
O1 0.0187(9) 0.0335(11) 0.0348(11) 0.0086(9) 0.0042(8) -0.0018(8)
O2 0.0202(9) 0.0324(11) 0.0266(10) 0.0036(8) 0.0032(8) 0.0051(8)
Ru1 0.01573(17) 0.01450(18) 0.01528(19) 0.00027(9) -0.00057(12) 0.00120(9)

_geom_special_details            
;
 All esds (except the esd in the dihedral angle between two l.s. planes)
 are estimated using the full covariance matrix.  The cell esds are taken
 into account individually in the estimation of esds in distances, angles
 and torsion angles; correlations between esds in cell parameters are only
 used when they are defined by crystal symmetry.  An approximate (isotropic)
 treatment of cell esds is used for estimating esds involving l.s. planes.
;

loop_
_geom_bond_atom_site_label_1
_geom_bond_atom_site_label_2
_geom_bond_distance
_geom_bond_site_symmetry_2
_geom_bond_publ_flag
C15 O1 1.417(4) . ?
C6 O1 1.363(3) . ?
C6 C7 1.391(4) . ?
C6 C5 1.393(4) . ?
C5 C4 1.390(4) . ?
C4 C3 1.389(4) . ?
C3 C8 1.397(4) . ?
C3 N1 1.429(3) . ?
C8 C7 1.383(4) . ?
C1 N1 1.298(4) . ?
C1 C2 1.441(4) 3_775 ?
C16 O2 1.426(4) . ?
C12 O2 1.368(3) . ?
C12 C11 1.392(4) . ?
C12 C13 1.398(4) . ?
C11 C10 1.383(4) . ?
C10 C9 1.385(4) . ?
C9 C14 1.401(4) . ?
C9 N2 1.430(4) . ?
C14 C13 1.374(4) . ?
C2 N2 1.302(4) . ?
Cl1 Ru1 2.3878(6) . ?
N1 Ru1 2.086(2) . ?
N2 Ru1 2.072(2) . ?

loop_
_geom_angle_atom_site_label_1
_geom_angle_atom_site_label_2
_geom_angle_atom_site_label_3
_geom_angle
_geom_angle_site_symmetry_1
_geom_angle_site_symmetry_3
_geom_angle_publ_flag
O1 C6 C7 115.5(2) . . ?
O1 C6 C5 124.6(3) . . ?
C7 C6 C5 119.9(3) . . ?
C4 C5 C6 119.9(3) . . ?
C3 C4 C5 120.3(2) . . ?
C4 C3 C8 119.5(3) . . ?
C4 C3 N1 122.5(2) . . ?
C8 C3 N1 118.0(2) . . ?
C7 C8 C3 120.2(3) . . ?
C8 C7 C6 120.1(2) . . ?
N1 C1 C2 116.1(2) . 3_775 ?
O2 C12 C11 124.0(3) . . ?
O2 C12 C13 116.5(2) . . ?
C11 C12 C13 119.5(3) . . ?
C10 C11 C12 119.8(3) . . ?
C11 C10 C9 120.8(2) . . ?
C10 C9 C14 119.4(3) . . ?
C10 C9 N2 118.7(2) . . ?
C14 C9 N2 121.9(2) . . ?
C13 C14 C9 120.0(3) . . ?
C14 C13 C12 120.5(3) . . ?
N2 C2 C1 116.0(2) . 3_775 ?
C1 N1 C3 118.0(2) . . ?
C1 N1 Ru1 113.54(18) . . ?
C3 N1 Ru1 128.39(17) . . ?
C2 N2 C9 117.8(2) . . ?
C2 N2 Ru1 114.00(19) . . ?
C9 N2 Ru1 128.19(17) . . ?
C6 O1 C15 117.5(2) . . ?
C12 O2 C16 117.1(2) . . ?
N2 Ru1 N2 180.0 3_775 . ?
N2 Ru1 N1 103.20(9) 3_775 3_775 ?
N2 Ru1 N1 76.80(9) . 3_775 ?
N2 Ru1 N1 76.80(9) 3_775 . ?
N2 Ru1 N1 103.20(9) . . ?
N1 Ru1 N1 180.0 3_775 . ?
N2 Ru1 Cl1 91.43(6) 3_775 3_775 ?
N2 Ru1 Cl1 88.57(6) . 3_775 ?
N1 Ru1 Cl1 88.50(6) 3_775 3_775 ?
N1 Ru1 Cl1 91.50(6) . 3_775 ?
N2 Ru1 Cl1 88.57(6) 3_775 . ?
N2 Ru1 Cl1 91.43(6) . . ?
N1 Ru1 Cl1 91.50(6) 3_775 . ?
N1 Ru1 Cl1 88.50(6) . . ?
Cl1 Ru1 Cl1 180.0 3_775 . ?

_refine_diff_density_max         0.634
_refine_diff_density_min         -0.643
_refine_diff_density_rms         0.096

_shelx_res_file                  
;
TITL SM_221214_1 in P21/c #14
    AM_221214_1.res
    created by SHELXL-2016/6 at 13:58:35 on 27-May-2023
CELL 1.54184 14.428831 11.975543 8.854993 90 105.4243 90
ZERR 2 0.000555 0.000404 0.000369 0 0.0041 0
LATT 1
SYMM -X,0.5+Y,0.5-Z
SFAC C  H  Cl N  O  Ru
UNIT 64  64  4  8  8  2
L.S. 8
ACTA
BOND
FMAP 2
PLAN 10
WGHT    0.056600    0.078800
FVAR       6.08813
C15   1    0.517042    0.790024    0.188390    11.00000    0.02090    0.04708 =
         0.04704    0.01356    0.00805   -0.00679
AFIX 137
H15A  2    0.525808    0.712815    0.166489    11.00000   -1.50000
H15B  2    0.450666    0.803289    0.183319    11.00000   -1.50000
H15C  2    0.556084    0.808098    0.291306    11.00000   -1.50000
AFIX   0
C6    1    0.637280    0.850631    0.068280    11.00000    0.01933    0.02475 =
         0.02532   -0.00266   -0.00083   -0.00462
C5    1    0.704833    0.775505    0.153661    11.00000    0.02328    0.02297 =
         0.02235    0.00255    0.00071   -0.00697
AFIX  43
H5    2    0.687587    0.725008    0.221238    11.00000   -1.20000
AFIX   0
C4    1    0.798111    0.776142    0.137677    11.00000    0.02253    0.01947 =
         0.02069    0.00223   -0.00176   -0.00083
AFIX  43
H4    2    0.842939    0.725185    0.193478    11.00000   -1.20000
AFIX   0
C3    1    0.824665    0.852521    0.038766    11.00000    0.02128    0.02024 =
         0.01783   -0.00424   -0.00182   -0.00293
C8    1    0.756517    0.927486   -0.046791    11.00000    0.02355    0.01794 =
         0.01646    0.00005    0.00073   -0.00210
AFIX  43
H8    2    0.774029    0.979127   -0.112660    11.00000   -1.20000
AFIX   0
C7    1    0.663085    0.925210   -0.033926    11.00000    0.01998    0.02198 =
         0.02127   -0.00089   -0.00277    0.00033
AFIX  43
H7    2    0.617434    0.973628   -0.093717    11.00000   -1.20000
AFIX   0
C1    1    0.966629    0.765528    0.021341    11.00000    0.02335    0.01972 =
         0.02313    0.00227    0.00106   -0.00157
AFIX  43
H1    2    0.945110    0.698319    0.052341    11.00000   -1.20000
AFIX   0
C16   1    0.645509    1.023467    0.506297    11.00000    0.02166    0.04131 =
         0.03550    0.00856    0.00744   -0.00172
AFIX 137
H16A  2    0.652847    0.946577    0.481059    11.00000   -1.50000
H16B  2    0.591245    1.030957    0.549005    11.00000   -1.50000
H16C  2    0.702529    1.048368    0.581974    11.00000   -1.50000
AFIX   0
C12   1    0.704873    1.096180    0.299517    11.00000    0.01902    0.02414 =
         0.02311   -0.00457    0.00083   -0.00055
C11   1    0.789055    1.033802    0.346941    11.00000    0.02234    0.01838 =
         0.01812   -0.00159    0.00000   -0.00056
AFIX  43
H11   2    0.797585    0.984354    0.430505    11.00000   -1.20000
AFIX   0
C10   1    0.859950    1.045643    0.269322    11.00000    0.01715    0.01928 =
         0.01930   -0.00247   -0.00172    0.00152
AFIX  43
H10   2    0.915607    1.002884    0.300023    11.00000   -1.20000
AFIX   0
C9    1    0.849124    1.120355    0.146473    11.00000    0.02193    0.01905 =
         0.01861   -0.00404   -0.00011    0.00028
C14   1    0.764625    1.183534    0.099361    11.00000    0.02559    0.02047 =
         0.02145    0.00255    0.00156    0.00389
AFIX  43
H14   2    0.756676    1.233875    0.016926    11.00000   -1.20000
AFIX   0
C13   1    0.693496    1.171170    0.174863    11.00000    0.02208    0.02486 =
         0.02500    0.00004   -0.00019    0.00602
AFIX  43
H13   2    0.637364    1.212980    0.142839    11.00000   -1.20000
AFIX   0
C2    1    0.946557    1.227377    0.029277    11.00000    0.02017    0.02057 =
         0.02279    0.00136    0.00084    0.00314
AFIX  43
H2    2    0.909011    1.289791    0.033675    11.00000   -1.20000
AFIX   0
CL1   3    1.092866    0.971068    0.263636    11.00000    0.01804    0.02223 =
         0.01699    0.00203   -0.00123    0.00025
N1    4    0.920191    0.858380    0.021165    11.00000    0.01849    0.01888 =
         0.01604    0.00091   -0.00143   -0.00056
N2    4    0.923823    1.128376    0.068482    11.00000    0.01950    0.01814 =
         0.01677   -0.00036   -0.00107    0.00185
O1    5    0.544447    0.857735    0.076294    11.00000    0.01872    0.03348 =
         0.03483    0.00862    0.00416   -0.00176
O2    5    0.630514    1.089569    0.367929    11.00000    0.02019    0.03244 =
         0.02663    0.00365    0.00317    0.00515
RU1   6    1.000000    1.000000    0.000000    10.50000    0.01573    0.01450 =
         0.01528    0.00027   -0.00057    0.00120
HKLF 4


REM  SM_221214_1 in P21/c #14
REM R1 =  0.0333 for    2354 Fo > 4sig(Fo)  and  0.0367 for all    2573 data
REM    198 parameters refined using      0 restraints

END

WGHT      0.0566      0.0789

REM Highest difference peak  0.634,  deepest hole -0.643,  1-sigma level  0.096
Q1    1   0.9779  0.9673  0.0768  11.00000  0.05    0.63
Q2    1   1.0112  1.0389  0.0819  11.00000  0.05    0.62
Q3    1   0.9591  1.0537  0.0548  11.00000  0.05    0.58
Q4    1   1.1365  1.0184  0.1991  11.00000  0.05    0.50
Q5    1   1.1214  0.9463  0.2004  11.00000  0.05    0.43
Q6    1   1.0805  1.0112  0.2000  11.00000  0.05    0.41
Q7    1   0.9356  0.8165 -0.0482  11.00000  0.05    0.41
Q8    1   1.0024  0.7717  0.0061  11.00000  0.05    0.37
Q9    1   0.9116  0.8786  0.0537  11.00000  0.05    0.34
Q10   1   0.9147  0.9129 -0.0732  11.00000  0.05    0.34
;
_shelx_res_checksum              90686
####################################################################### 
# 
# This file contains crystal structure data downloaded from the 
# Cambridge Structural Database (CSD) hosted by the Cambridge 
# Crystallographic Data Centre (CCDC).
# 
# Full information about CCDC data access policies and citation 
# guidelines are available at http://www.ccdc.cam.ac.uk/access/V1 
# 
# Audit and citation data items may have been added by the CCDC. 
# Please retain this information to preserve the provenance of 
# this file and to allow appropriate attribution of the data. 
# 
#######################################################################

data_AM-8
_database_code_depnum_ccdc_archive 'CCDC 1866868'
loop_
_audit_author_name
_audit_author_address
'Samaresh Bhattacharya'
;Department of Chemistry, Inorganic Chemistry Section, Jadavpur University, Kolkata, India
India
;
_audit_update_record             
;
2023-06-01 deposited with the CCDC.	2023-08-07 downloaded from the CCDC.
;

_audit_creation_method           SHELXL-2016/6
_shelx_SHELXL_version_number     2016/6
_chemical_name_systematic        ?
_chemical_name_common            ?
_chemical_melting_point          ?
_chemical_formula_moiety         ?
_chemical_formula_sum            'C30 H30 Cl8 N4 Ru'
_chemical_formula_weight         831.25

loop_
_atom_type_symbol
_atom_type_description
_atom_type_scat_dispersion_real
_atom_type_scat_dispersion_imag
_atom_type_scat_source
C C 0.0033 0.0016 'International Tables Vol C Tables 4.2.6.8 and 6.1.1.4'
H H 0.0000 0.0000 'International Tables Vol C Tables 4.2.6.8 and 6.1.1.4'
N N 0.0061 0.0033 'International Tables Vol C Tables 4.2.6.8 and 6.1.1.4'
Cl Cl 0.1484 0.1585 'International Tables Vol C Tables 4.2.6.8 and 6.1.1.4'
Ru Ru -1.2594 0.8363 'International Tables Vol C Tables 4.2.6.8 and 6.1.1.4'

_space_group_crystal_system      triclinic
_space_group_IT_number           2
_space_group_name_H-M_alt        'P -1'
_space_group_name_Hall           '-P 1'

_shelx_space_group_comment       
;
The symmetry employed for this shelxl refinement is uniquely defined
by the following loop, which should always be used as a source of
symmetry information in preference to the above space-group names.
They are only intended as comments.
;

loop_
_space_group_symop_operation_xyz
'x, y, z'
'-x, -y, -z'

_cell_length_a                   10.8657(2)
_cell_length_b                   13.3710(2)
_cell_length_c                   14.4857(3)
_cell_angle_alpha                112.6980(10)
_cell_angle_beta                 94.0140(10)
_cell_angle_gamma                113.0940(10)
_cell_volume                     1724.14(6)
_cell_formula_units_Z            2
_cell_measurement_temperature    298(2)
_cell_measurement_reflns_used    345
_cell_measurement_theta_min      1.578
_cell_measurement_theta_max      27.572

_exptl_crystal_description       block
_exptl_crystal_colour            Blue
_exptl_crystal_density_meas      ?
_exptl_crystal_density_method    'not measured'
_exptl_crystal_density_diffrn    1.601
_exptl_crystal_F_000             836
_exptl_transmission_factor_min   ?
_exptl_transmission_factor_max   ?
_exptl_crystal_size_max          0.24
_exptl_crystal_size_mid          0.15
_exptl_crystal_size_min          0.10
_exptl_absorpt_coefficient_mu    1.103
_shelx_estimated_absorpt_T_min   ?
_shelx_estimated_absorpt_T_max   ?
_exptl_absorpt_correction_type   ?
_exptl_absorpt_correction_T_min  ?
_exptl_absorpt_correction_T_max  ?
_exptl_absorpt_process_details   ?
_exptl_absorpt_special_details   ?
_diffrn_ambient_temperature      298(2)
_diffrn_radiation_wavelength     0.71073
_diffrn_radiation_type           MoK\a
_diffrn_source                   ?
_diffrn_measurement_device_type  CCD
_diffrn_measurement_method       ?
_diffrn_detector_area_resol_mean ?
_diffrn_reflns_number            30195
_diffrn_reflns_av_unetI/netI     0.0535
_diffrn_reflns_av_R_equivalents  0.0542
_diffrn_reflns_limit_h_min       -14
_diffrn_reflns_limit_h_max       14
_diffrn_reflns_limit_k_min       -17
_diffrn_reflns_limit_k_max       17
_diffrn_reflns_limit_l_min       -18
_diffrn_reflns_limit_l_max       18
_diffrn_reflns_theta_min         1.578
_diffrn_reflns_theta_max         27.572
_diffrn_reflns_theta_full        25.242
_diffrn_measured_fraction_theta_max 0.995
_diffrn_measured_fraction_theta_full 0.999
_diffrn_reflns_Laue_measured_fraction_max 0.995
_diffrn_reflns_Laue_measured_fraction_full 0.999
_diffrn_reflns_point_group_measured_fraction_max 0.995
_diffrn_reflns_point_group_measured_fraction_full 0.999
_reflns_number_total             7938
_reflns_number_gt                6057
_reflns_threshold_expression     'I > 2\s(I)'
_reflns_Friedel_coverage         0.000
_reflns_Friedel_fraction_max     .
_reflns_Friedel_fraction_full    .

_reflns_special_details          
;
 Reflections were merged by SHELXL according to the crystal
 class for the calculation of statistics and refinement.
 
 _reflns_Friedel_fraction is defined as the number of unique
 Friedel pairs measured divided by the number that would be
 possible theoretically, ignoring centric projections and
 systematic absences.
;

_computing_data_collection       ?
_computing_cell_refinement       ?
_computing_data_reduction        ?
_computing_structure_solution    ?
_computing_structure_refinement  'SHELXL-2016/6 (Sheldrick, 2016)'
_computing_molecular_graphics    ?
_computing_publication_material  ?
_refine_special_details          ?
_refine_ls_structure_factor_coef Fsqd
_refine_ls_matrix_type           full
_refine_ls_weighting_scheme      calc
_refine_ls_weighting_details     
'w=1/[\s^2^(Fo^2^)+(0.0483P)^2^+0.3279P] where P=(Fo^2^+2Fc^2^)/3'
_atom_sites_solution_primary     ?
_atom_sites_solution_secondary   ?
_atom_sites_solution_hydrogens   geom
_refine_ls_hydrogen_treatment    constr
_refine_ls_extinction_method     none
_refine_ls_extinction_coef       .
_refine_ls_number_reflns         7938
_refine_ls_number_parameters     388
_refine_ls_number_restraints     0
_refine_ls_R_factor_all          0.0642
_refine_ls_R_factor_gt           0.0448
_refine_ls_wR_factor_ref         0.1102
_refine_ls_wR_factor_gt          0.1003
_refine_ls_goodness_of_fit_ref   1.052
_refine_ls_restrained_S_all      1.052
_refine_ls_shift/su_max          0.001
_refine_ls_shift/su_mean         0.000

loop_
_atom_site_label
_atom_site_type_symbol
_atom_site_fract_x
_atom_site_fract_y
_atom_site_fract_z
_atom_site_U_iso_or_equiv
_atom_site_adp_type
_atom_site_occupancy
_atom_site_site_symmetry_order
_atom_site_calc_flag
_atom_site_refinement_flags_posn
_atom_site_refinement_flags_adp
_atom_site_refinement_flags_occupancy
_atom_site_disorder_assembly
_atom_site_disorder_group
Ru1 Ru 0.44216(3) 0.22286(2) 0.48232(2) 0.03346(9) Uani 1 1 d . . . . .
Cl1 Cl 0.25724(8) 0.27571(7) 0.51645(7) 0.0430(2) Uani 1 1 d . . . . .
Cl2 Cl 0.28417(8) 0.01997(7) 0.35316(7) 0.0429(2) Uani 1 1 d . . . . .
Cl3 Cl 1.00484(17) 0.70880(18) 0.27138(18) 0.1395(7) Uani 1 1 d . . . . .
Cl4 Cl 0.7321(2) 0.5277(2) 0.14177(13) 0.1496(8) Uani 1 1 d . . . . .
Cl5 Cl 0.85773(14) 0.50127(13) 0.30551(12) 0.0978(4) Uani 1 1 d . . . . .
Cl6 Cl 0.2260(2) 0.71872(18) 0.09911(17) 0.1465(7) Uani 1 1 d . . . . .
Cl7 Cl 0.09737(19) 0.82392(17) 0.01361(15) 0.1370(7) Uani 1 1 d . . . . .
Cl8 Cl 0.38971(19) 0.90610(19) 0.05048(15) 0.1443(7) Uani 1 1 d . . . . .
N1 N 0.6058(3) 0.1829(2) 0.4763(2) 0.0384(6) Uani 1 1 d . . . . .
N2 N 0.4382(3) 0.1600(2) 0.5914(2) 0.0383(6) Uani 1 1 d . . . . .
N3 N 0.5879(3) 0.3968(2) 0.5737(2) 0.0398(6) Uani 1 1 d . . . . .
N4 N 0.4685(3) 0.2976(2) 0.3807(2) 0.0381(6) Uani 1 1 d . . . . .
C1 C 0.6339(4) 0.1515(3) 0.5461(3) 0.0457(8) Uani 1 1 d . . . . .
H1 H 0.711539 0.139247 0.554692 0.055 Uiso 1 1 calc R U . . .
C2 C 0.5400(4) 0.1369(3) 0.6090(3) 0.0479(9) Uani 1 1 d . . . . .
H2 H 0.551050 0.112239 0.659589 0.058 Uiso 1 1 calc R U . . .
C9 C 0.3358(4) 0.1378(3) 0.6495(3) 0.0470(8) Uani 1 1 d . . . . .
C14 C 0.3757(5) 0.1858(4) 0.7560(3) 0.0693(12) Uani 1 1 d . . . . .
H14 H 0.468831 0.234323 0.791750 0.083 Uiso 1 1 calc R U . . .
C13 C 0.2754(7) 0.1608(6) 0.8087(4) 0.0977(18) Uani 1 1 d . . . . .
H13 H 0.300877 0.193955 0.880621 0.117 Uiso 1 1 calc R U . . .
C12 C 0.1372(6) 0.0866(6) 0.7552(5) 0.0970(18) Uani 1 1 d . . . . .
H12 H 0.069932 0.070395 0.790888 0.116 Uiso 1 1 calc R U . . .
C11 C 0.1004(5) 0.0377(5) 0.6501(4) 0.0750(13) Uani 1 1 d . . . . .
H11 H 0.007927 -0.014777 0.614053 0.090 Uiso 1 1 calc R U . . .
C10 C 0.1980(4) 0.0646(4) 0.5959(3) 0.0553(10) Uani 1 1 d . . . . .
H10 H 0.171251 0.033735 0.524263 0.066 Uiso 1 1 calc R U . . .
C3 C 0.6987(3) 0.1999(3) 0.4120(3) 0.0431(8) Uani 1 1 d . . . . .
C4 C 0.6454(4) 0.1501(4) 0.3074(3) 0.0576(10) Uani 1 1 d . . . . .
H4 H 0.549975 0.107545 0.278799 0.069 Uiso 1 1 calc R U . . .
C5 C 0.7352(5) 0.1636(5) 0.2443(4) 0.0786(13) Uani 1 1 d . . . . .
H5 H 0.700414 0.128465 0.172857 0.094 Uiso 1 1 calc R U . . .
C6 C 0.8751(5) 0.2290(5) 0.2880(5) 0.0827(15) Uani 1 1 d . . . . .
H6 H 0.935052 0.239693 0.245977 0.099 Uiso 1 1 calc R U . . .
C7 C 0.9275(5) 0.2782(5) 0.3912(5) 0.0872(16) Uani 1 1 d . . . . .
H7 H 1.022945 0.320994 0.419424 0.105 Uiso 1 1 calc R U . . .
C8 C 0.8406(4) 0.2655(4) 0.4551(4) 0.0666(11) Uani 1 1 d . . . . .
H8 H 0.876760 0.300503 0.526374 0.080 Uiso 1 1 calc R U . . .
C17 C 0.6529(4) 0.4460(3) 0.6812(3) 0.0433(8) Uani 1 1 d . . . . .
C22 C 0.7939(4) 0.4870(4) 0.7137(3) 0.0620(11) Uani 1 1 d . . . . .
H22 H 0.847151 0.482753 0.666156 0.074 Uiso 1 1 calc R U . . .
C21 C 0.8543(5) 0.5342(4) 0.8172(4) 0.0800(14) Uani 1 1 d . . . . .
H21 H 0.948821 0.560606 0.839497 0.096 Uiso 1 1 calc R U . . .
C20 C 0.7775(5) 0.5427(4) 0.8879(4) 0.0774(13) Uani 1 1 d . . . . .
H20 H 0.819228 0.575777 0.957984 0.093 Uiso 1 1 calc R U . . .
C19 C 0.6373(5) 0.5018(4) 0.8539(4) 0.0740(13) Uani 1 1 d . . . . .
H19 H 0.584580 0.508360 0.901779 0.089 Uiso 1 1 calc R U . . .
C18 C 0.5739(4) 0.4516(4) 0.7505(3) 0.0599(10) Uani 1 1 d . . . . .
H18 H 0.478639 0.421796 0.728015 0.072 Uiso 1 1 calc R U . . .
C15 C 0.6346(3) 0.4634(3) 0.5260(3) 0.0461(8) Uani 1 1 d . . . . .
H15 H 0.708124 0.541493 0.559679 0.055 Uiso 1 1 calc R U . . .
C16 C 0.5664(4) 0.4093(3) 0.4200(3) 0.0452(8) Uani 1 1 d . . . . .
H16 H 0.590080 0.451105 0.380320 0.054 Uiso 1 1 calc R U . . .
C23 C 0.3901(4) 0.2454(3) 0.2756(3) 0.0444(8) Uani 1 1 d . . . . .
C24 C 0.4564(4) 0.2538(4) 0.1983(3) 0.0607(10) Uani 1 1 d . . . . .
H24 H 0.552622 0.289761 0.213286 0.073 Uiso 1 1 calc R U . . .
C25 C 0.3786(5) 0.2084(5) 0.0993(3) 0.0761(13) Uani 1 1 d . . . . .
H25 H 0.422562 0.213883 0.047396 0.091 Uiso 1 1 calc R U . . .
C26 C 0.2359(5) 0.1550(5) 0.0767(4) 0.0782(13) Uani 1 1 d . . . . .
H26 H 0.184143 0.125073 0.009725 0.094 Uiso 1 1 calc R U . . .
C27 C 0.1703(5) 0.1460(4) 0.1525(3) 0.0660(11) Uani 1 1 d . . . . .
H27 H 0.073992 0.110261 0.136764 0.079 Uiso 1 1 calc R U . . .
C28 C 0.2459(4) 0.1894(3) 0.2523(3) 0.0514(9) Uani 1 1 d . . . . .
H28 H 0.200915 0.181322 0.303198 0.062 Uiso 1 1 calc R U . . .
C29 C 0.8438(5) 0.6045(5) 0.2658(4) 0.0802(14) Uani 1 1 d . . . . .
H29 H 0.803484 0.649427 0.313658 0.096 Uiso 1 1 calc R U . . .
C30 C 0.2439(5) 0.8493(4) 0.0925(4) 0.0815(14) Uani 1 1 d . . . . .
H30 H 0.257422 0.910201 0.162532 0.098 Uiso 1 1 calc R U . . .

loop_
_atom_site_aniso_label
_atom_site_aniso_U_11
_atom_site_aniso_U_22
_atom_site_aniso_U_33
_atom_site_aniso_U_23
_atom_site_aniso_U_13
_atom_site_aniso_U_12
Ru1 0.03188(15) 0.03299(14) 0.03984(17) 0.02100(12) 0.00930(11) 0.01431(11)
Cl1 0.0411(4) 0.0479(5) 0.0528(5) 0.0293(4) 0.0187(4) 0.0246(4)
Cl2 0.0434(5) 0.0368(4) 0.0440(5) 0.0188(4) 0.0053(4) 0.0144(4)
Cl3 0.0854(11) 0.1582(16) 0.212(2) 0.1298(16) 0.0517(12) 0.0422(11)
Cl4 0.1389(16) 0.196(2) 0.0815(12) 0.0448(13) 0.0113(11) 0.0658(15)
Cl5 0.0678(8) 0.1048(10) 0.1282(13) 0.0615(9) 0.0364(8) 0.0355(8)
Cl6 0.1792(19) 0.1341(15) 0.1686(19) 0.0914(14) 0.0702(16) 0.0839(15)
Cl7 0.1077(13) 0.1137(12) 0.1358(15) 0.0246(11) -0.0237(11) 0.0405(10)
Cl8 0.1073(13) 0.1637(17) 0.1317(16) 0.0654(14) 0.0464(12) 0.0322(12)
N1 0.0369(15) 0.0354(14) 0.0432(17) 0.0188(13) 0.0078(13) 0.0161(12)
N2 0.0400(15) 0.0353(14) 0.0393(16) 0.0215(13) 0.0064(12) 0.0128(12)
N3 0.0360(15) 0.0346(14) 0.0515(18) 0.0221(13) 0.0122(13) 0.0159(12)
N4 0.0403(15) 0.0433(15) 0.0435(17) 0.0261(13) 0.0159(13) 0.0239(13)
C1 0.042(2) 0.0463(19) 0.056(2) 0.0274(18) 0.0093(17) 0.0232(17)
C2 0.053(2) 0.048(2) 0.051(2) 0.0305(18) 0.0061(18) 0.0237(18)
C9 0.055(2) 0.049(2) 0.051(2) 0.0370(18) 0.0189(18) 0.0225(18)
C14 0.072(3) 0.084(3) 0.053(3) 0.044(2) 0.016(2) 0.024(2)
C13 0.111(5) 0.132(5) 0.061(3) 0.065(3) 0.037(3) 0.043(4)
C12 0.088(4) 0.133(5) 0.114(5) 0.093(4) 0.057(4) 0.050(4)
C11 0.059(3) 0.098(4) 0.089(4) 0.066(3) 0.027(3) 0.030(3)
C10 0.051(2) 0.064(2) 0.059(3) 0.040(2) 0.016(2) 0.021(2)
C3 0.0368(18) 0.0444(18) 0.058(2) 0.0271(18) 0.0154(17) 0.0228(16)
C4 0.049(2) 0.072(3) 0.057(3) 0.029(2) 0.016(2) 0.030(2)
C5 0.083(4) 0.110(4) 0.064(3) 0.045(3) 0.035(3) 0.056(3)
C6 0.072(3) 0.115(4) 0.105(4) 0.071(4) 0.056(3) 0.058(3)
C7 0.045(3) 0.126(4) 0.110(5) 0.069(4) 0.034(3) 0.039(3)
C8 0.045(2) 0.079(3) 0.076(3) 0.039(3) 0.017(2) 0.024(2)
C17 0.043(2) 0.0336(16) 0.049(2) 0.0168(16) 0.0064(17) 0.0150(15)
C22 0.047(2) 0.064(3) 0.054(3) 0.013(2) 0.005(2) 0.022(2)
C21 0.060(3) 0.083(3) 0.059(3) 0.007(3) -0.009(2) 0.024(3)
C20 0.083(4) 0.064(3) 0.052(3) 0.014(2) -0.007(3) 0.019(3)
C19 0.075(3) 0.078(3) 0.053(3) 0.024(2) 0.021(2) 0.025(3)
C18 0.050(2) 0.060(2) 0.055(3) 0.021(2) 0.010(2) 0.017(2)
C15 0.0373(19) 0.0381(17) 0.060(2) 0.0250(18) 0.0124(17) 0.0121(15)
C16 0.046(2) 0.050(2) 0.058(2) 0.0388(19) 0.0237(18) 0.0224(17)
C23 0.048(2) 0.052(2) 0.048(2) 0.0326(18) 0.0159(17) 0.0265(17)
C24 0.060(3) 0.083(3) 0.060(3) 0.047(2) 0.025(2) 0.037(2)
C25 0.090(4) 0.112(4) 0.051(3) 0.052(3) 0.030(3) 0.052(3)
C26 0.083(4) 0.100(4) 0.053(3) 0.042(3) 0.006(3) 0.038(3)
C27 0.063(3) 0.079(3) 0.059(3) 0.038(2) 0.006(2) 0.030(2)
C28 0.052(2) 0.064(2) 0.050(2) 0.035(2) 0.0164(19) 0.028(2)
C29 0.068(3) 0.109(4) 0.067(3) 0.035(3) 0.027(2) 0.047(3)
C30 0.083(3) 0.084(3) 0.051(3) 0.013(2) 0.007(2) 0.032(3)

_geom_special_details            
;
 All esds (except the esd in the dihedral angle between two l.s. planes)
 are estimated using the full covariance matrix.  The cell esds are taken
 into account individually in the estimation of esds in distances, angles
 and torsion angles; correlations between esds in cell parameters are only
 used when they are defined by crystal symmetry.  An approximate (isotropic)
 treatment of cell esds is used for estimating esds involving l.s. planes.
;

loop_
_geom_bond_atom_site_label_1
_geom_bond_atom_site_label_2
_geom_bond_distance
_geom_bond_site_symmetry_2
_geom_bond_publ_flag
Ru1 N3 2.028(3) . ?
Ru1 N1 2.046(2) . ?
Ru1 N2 2.053(2) . ?
Ru1 N4 2.053(3) . ?
Ru1 Cl1 2.4010(8) . ?
Ru1 Cl2 2.4055(8) . ?
Cl3 C29 1.729(5) . ?
Cl4 C29 1.747(5) . ?
Cl5 C29 1.739(5) . ?
Cl6 C30 1.721(5) . ?
Cl7 C30 1.726(5) . ?
Cl8 C30 1.734(5) . ?
N1 C1 1.293(4) . ?
N1 C3 1.434(4) . ?
N2 C2 1.293(4) . ?
N2 C9 1.449(4) . ?
N3 C15 1.301(4) . ?
N3 C17 1.431(4) . ?
N4 C16 1.304(4) . ?
N4 C23 1.436(4) . ?
C1 C2 1.421(5) . ?
C1 H1 0.9300 . ?
C2 H2 0.9300 . ?
C9 C14 1.379(5) . ?
C9 C10 1.380(5) . ?
C14 C13 1.383(6) . ?
C14 H14 0.9300 . ?
C13 C12 1.383(7) . ?
C13 H13 0.9300 . ?
C12 C11 1.359(7) . ?
C12 H12 0.9300 . ?
C11 C10 1.380(5) . ?
C11 H11 0.9300 . ?
C10 H10 0.9300 . ?
C3 C4 1.367(5) . ?
C3 C8 1.385(5) . ?
C4 C5 1.392(5) . ?
C4 H4 0.9300 . ?
C5 C6 1.368(6) . ?
C5 H5 0.9300 . ?
C6 C7 1.349(7) . ?
C6 H6 0.9300 . ?
C7 C8 1.376(6) . ?
C7 H7 0.9300 . ?
C8 H8 0.9300 . ?
C17 C18 1.365(5) . ?
C17 C22 1.382(5) . ?
C22 C21 1.373(6) . ?
C22 H22 0.9300 . ?
C21 C20 1.364(6) . ?
C21 H21 0.9300 . ?
C20 C19 1.377(6) . ?
C20 H20 0.9300 . ?
C19 C18 1.373(6) . ?
C19 H19 0.9300 . ?
C18 H18 0.9300 . ?
C15 C16 1.413(5) . ?
C15 H15 0.9300 . ?
C16 H16 0.9300 . ?
C23 C24 1.391(5) . ?
C23 C28 1.393(5) . ?
C24 C25 1.376(6) . ?
C24 H24 0.9300 . ?
C25 C26 1.378(6) . ?
C25 H25 0.9300 . ?
C26 C27 1.369(6) . ?
C26 H26 0.9300 . ?
C27 C28 1.383(5) . ?
C27 H27 0.9300 . ?
C28 H28 0.9300 . ?
C29 H29 0.9800 . ?
C30 H30 0.9800 . ?

loop_
_geom_angle_atom_site_label_1
_geom_angle_atom_site_label_2
_geom_angle_atom_site_label_3
_geom_angle
_geom_angle_site_symmetry_1
_geom_angle_site_symmetry_3
_geom_angle_publ_flag
N3 Ru1 N1 84.98(10) . . ?
N3 Ru1 N2 97.34(11) . . ?
N1 Ru1 N2 77.43(10) . . ?
N3 Ru1 N4 77.57(11) . . ?
N1 Ru1 N4 98.50(10) . . ?
N2 Ru1 N4 173.84(11) . . ?
N3 Ru1 Cl1 91.92(7) . . ?
N1 Ru1 Cl1 171.27(8) . . ?
N2 Ru1 Cl1 94.93(8) . . ?
N4 Ru1 Cl1 88.76(7) . . ?
N3 Ru1 Cl2 171.36(8) . . ?
N1 Ru1 Cl2 91.89(8) . . ?
N2 Ru1 Cl2 89.80(8) . . ?
N4 Ru1 Cl2 94.99(8) . . ?
Cl1 Ru1 Cl2 92.29(3) . . ?
C1 N1 C3 118.4(3) . . ?
C1 N1 Ru1 114.7(2) . . ?
C3 N1 Ru1 126.5(2) . . ?
C2 N2 C9 116.9(3) . . ?
C2 N2 Ru1 115.0(2) . . ?
C9 N2 Ru1 128.1(2) . . ?
C15 N3 C17 118.5(3) . . ?
C15 N3 Ru1 115.6(2) . . ?
C17 N3 Ru1 125.4(2) . . ?
C16 N4 C23 116.9(3) . . ?
C16 N4 Ru1 114.3(2) . . ?
C23 N4 Ru1 128.7(2) . . ?
N1 C1 C2 116.6(3) . . ?
N1 C1 H1 121.7 . . ?
C2 C1 H1 121.7 . . ?
N2 C2 C1 115.7(3) . . ?
N2 C2 H2 122.1 . . ?
C1 C2 H2 122.1 . . ?
C14 C9 C10 120.7(4) . . ?
C14 C9 N2 120.6(3) . . ?
C10 C9 N2 118.7(3) . . ?
C9 C14 C13 119.0(4) . . ?
C9 C14 H14 120.5 . . ?
C13 C14 H14 120.5 . . ?
C12 C13 C14 120.4(5) . . ?
C12 C13 H13 119.8 . . ?
C14 C13 H13 119.8 . . ?
C11 C12 C13 119.7(5) . . ?
C11 C12 H12 120.2 . . ?
C13 C12 H12 120.2 . . ?
C12 C11 C10 121.1(5) . . ?
C12 C11 H11 119.5 . . ?
C10 C11 H11 119.5 . . ?
C9 C10 C11 119.1(4) . . ?
C9 C10 H10 120.5 . . ?
C11 C10 H10 120.5 . . ?
C4 C3 C8 120.5(4) . . ?
C4 C3 N1 119.1(3) . . ?
C8 C3 N1 120.4(3) . . ?
C3 C4 C5 119.3(4) . . ?
C3 C4 H4 120.3 . . ?
C5 C4 H4 120.3 . . ?
C6 C5 C4 119.5(5) . . ?
C6 C5 H5 120.2 . . ?
C4 C5 H5 120.2 . . ?
C7 C6 C5 121.0(4) . . ?
C7 C6 H6 119.5 . . ?
C5 C6 H6 119.5 . . ?
C6 C7 C8 120.5(4) . . ?
C6 C7 H7 119.8 . . ?
C8 C7 H7 119.8 . . ?
C7 C8 C3 119.2(4) . . ?
C7 C8 H8 120.4 . . ?
C3 C8 H8 120.4 . . ?
C18 C17 C22 120.8(4) . . ?
C18 C17 N3 119.2(3) . . ?
C22 C17 N3 120.0(3) . . ?
C21 C22 C17 119.1(4) . . ?
C21 C22 H22 120.4 . . ?
C17 C22 H22 120.4 . . ?
C20 C21 C22 120.9(4) . . ?
C20 C21 H21 119.6 . . ?
C22 C21 H21 119.6 . . ?
C21 C20 C19 119.1(4) . . ?
C21 C20 H20 120.5 . . ?
C19 C20 H20 120.5 . . ?
C18 C19 C20 121.1(4) . . ?
C18 C19 H19 119.4 . . ?
C20 C19 H19 119.4 . . ?
C17 C18 C19 118.9(4) . . ?
C17 C18 H18 120.5 . . ?
C19 C18 H18 120.5 . . ?
N3 C15 C16 115.7(3) . . ?
N3 C15 H15 122.2 . . ?
C16 C15 H15 122.2 . . ?
N4 C16 C15 116.4(3) . . ?
N4 C16 H16 121.8 . . ?
C15 C16 H16 121.8 . . ?
C24 C23 C28 120.0(4) . . ?
C24 C23 N4 120.8(3) . . ?
C28 C23 N4 119.2(3) . . ?
C25 C24 C23 119.5(4) . . ?
C25 C24 H24 120.2 . . ?
C23 C24 H24 120.2 . . ?
C24 C25 C26 120.5(4) . . ?
C24 C25 H25 119.8 . . ?
C26 C25 H25 119.8 . . ?
C27 C26 C25 120.2(4) . . ?
C27 C26 H26 119.9 . . ?
C25 C26 H26 119.9 . . ?
C26 C27 C28 120.6(4) . . ?
C26 C27 H27 119.7 . . ?
C28 C27 H27 119.7 . . ?
C27 C28 C23 119.3(4) . . ?
C27 C28 H28 120.4 . . ?
C23 C28 H28 120.4 . . ?
Cl3 C29 Cl5 111.2(3) . . ?
Cl3 C29 Cl4 111.5(3) . . ?
Cl5 C29 Cl4 110.3(3) . . ?
Cl3 C29 H29 107.9 . . ?
Cl5 C29 H29 107.9 . . ?
Cl4 C29 H29 107.9 . . ?
Cl6 C30 Cl7 111.4(3) . . ?
Cl6 C30 Cl8 109.7(3) . . ?
Cl7 C30 Cl8 111.3(3) . . ?
Cl6 C30 H30 108.1 . . ?
Cl7 C30 H30 108.1 . . ?
Cl8 C30 H30 108.1 . . ?

_refine_diff_density_max         0.716
_refine_diff_density_min         -0.561
_refine_diff_density_rms         0.076

_shelx_res_file                  
;
TITL AM-8 in P-1
    AM-8.res
    created by SHELXL-2016/6 at 14:02:32 on 27-May-2023
CELL 0.71073 10.8657 13.3710 14.4857 112.698 94.014 113.094
ZERR 2.00 0.0002 0.0002 0.0003 0.001 0.001 0.001
LATT 1
SFAC C  H  N  Cl Ru
UNIT 60  60  8  16  2
L.S. 8
ACTA
BOND $H
FMAP 2
PLAN 10
TEMP 0.000
WGHT    0.048300    0.327900
FVAR       0.14718
RU1   5    0.442162    0.222855    0.482318    11.00000    0.03188    0.03299 =
         0.03984    0.02100    0.00930    0.01431
CL1   4    0.257236    0.275709    0.516447    11.00000    0.04109    0.04790 =
         0.05284    0.02930    0.01873    0.02457
CL2   4    0.284174    0.019972    0.353160    11.00000    0.04337    0.03680 =
         0.04399    0.01875    0.00530    0.01440
CL3   4    1.004842    0.708801    0.271383    11.00000    0.08543    0.15816 =
         0.21196    0.12980    0.05165    0.04217
CL4   4    0.732052    0.527652    0.141772    11.00000    0.13893    0.19565 =
         0.08151    0.04480    0.01130    0.06582
CL5   4    0.857734    0.501268    0.305512    11.00000    0.06779    0.10480 =
         0.12823    0.06151    0.03640    0.03547
CL6   4    0.225968    0.718724    0.099108    11.00000    0.17923    0.13407 =
         0.16861    0.09138    0.07018    0.08392
CL7   4    0.097370    0.823919    0.013608    11.00000    0.10765    0.11371 =
         0.13584    0.02457   -0.02368    0.04049
CL8   4    0.389715    0.906102    0.050480    11.00000    0.10731    0.16367 =
         0.13175    0.06540    0.04635    0.03216
N1    3    0.605815    0.182862    0.476349    11.00000    0.03688    0.03536 =
         0.04324    0.01883    0.00783    0.01608
N2    3    0.438201    0.160004    0.591439    11.00000    0.04004    0.03528 =
         0.03927    0.02150    0.00639    0.01276
N3    3    0.587928    0.396828    0.573650    11.00000    0.03604    0.03459 =
         0.05147    0.02208    0.01219    0.01591
N4    3    0.468462    0.297589    0.380707    11.00000    0.04035    0.04334 =
         0.04353    0.02611    0.01592    0.02386
C1    1    0.633859    0.151548    0.546118    11.00000    0.04249    0.04629 =
         0.05572    0.02740    0.00928    0.02321
AFIX  43
H1    2    0.711539    0.139247    0.554692    11.00000   -1.20000
AFIX   0
C2    1    0.539992    0.136887    0.609012    11.00000    0.05275    0.04806 =
         0.05099    0.03046    0.00608    0.02367
AFIX  43
H2    2    0.551050    0.112239    0.659589    11.00000   -1.20000
AFIX   0
C9    1    0.335771    0.137800    0.649511    11.00000    0.05529    0.04920 =
         0.05123    0.03697    0.01890    0.02248
C14   1    0.375747    0.185815    0.755960    11.00000    0.07217    0.08444 =
         0.05284    0.04379    0.01587    0.02446
AFIX  43
H14   2    0.468831    0.234323    0.791750    11.00000   -1.20000
AFIX   0
C13   1    0.275351    0.160765    0.808722    11.00000    0.11105    0.13227 =
         0.06144    0.06528    0.03719    0.04255
AFIX  43
H13   2    0.300877    0.193955    0.880621    11.00000   -1.20000
AFIX   0
C12   1    0.137231    0.086641    0.755160    11.00000    0.08812    0.13267 =
         0.11437    0.09254    0.05711    0.04995
AFIX  43
H12   2    0.069932    0.070395    0.790888    11.00000   -1.20000
AFIX   0
C11   1    0.100392    0.037682    0.650057    11.00000    0.05879    0.09849 =
         0.08873    0.06641    0.02738    0.03019
AFIX  43
H11   2    0.007927   -0.014777    0.614053    11.00000   -1.20000
AFIX   0
C10   1    0.197980    0.064558    0.595900    11.00000    0.05088    0.06419 =
         0.05895    0.04025    0.01597    0.02125
AFIX  43
H10   2    0.171251    0.033735    0.524263    11.00000   -1.20000
AFIX   0
C3    1    0.698713    0.199900    0.411965    11.00000    0.03683    0.04440 =
         0.05762    0.02707    0.01542    0.02276
C4    1    0.645353    0.150067    0.307433    11.00000    0.04851    0.07165 =
         0.05672    0.02913    0.01643    0.03047
AFIX  43
H4    2    0.549975    0.107545    0.278799    11.00000   -1.20000
AFIX   0
C5    1    0.735225    0.163612    0.244281    11.00000    0.08314    0.10981 =
         0.06393    0.04461    0.03484    0.05570
AFIX  43
H5    2    0.700414    0.128465    0.172857    11.00000   -1.20000
AFIX   0
C6    1    0.875137    0.228998    0.288022    11.00000    0.07197    0.11530 =
         0.10507    0.07087    0.05617    0.05766
AFIX  43
H6    2    0.935052    0.239693    0.245977    11.00000   -1.20000
AFIX   0
C7    1    0.927478    0.278191    0.391242    11.00000    0.04496    0.12638 =
         0.10955    0.06874    0.03402    0.03948
AFIX  43
H7    2    1.022945    0.320994    0.419424    11.00000   -1.20000
AFIX   0
C8    1    0.840629    0.265489    0.455117    11.00000    0.04454    0.07934 =
         0.07566    0.03852    0.01695    0.02420
AFIX  43
H8    2    0.876760    0.300503    0.526374    11.00000   -1.20000
AFIX   0
C17   1    0.652859    0.445959    0.681161    11.00000    0.04254    0.03357 =
         0.04862    0.01681    0.00640    0.01503
C22   1    0.793886    0.487020    0.713747    11.00000    0.04739    0.06423 =
         0.05427    0.01297    0.00462    0.02173
AFIX  43
H22   2    0.847151    0.482753    0.666156    11.00000   -1.20000
AFIX   0
C21   1    0.854283    0.534166    0.817236    11.00000    0.05955    0.08268 =
         0.05855    0.00722   -0.00904    0.02418
AFIX  43
H21   2    0.948821    0.560606    0.839497    11.00000   -1.20000
AFIX   0
C20   1    0.777481    0.542750    0.887854    11.00000    0.08316    0.06385 =
         0.05227    0.01393   -0.00678    0.01882
AFIX  43
H20   2    0.819228    0.575777    0.957984    11.00000   -1.20000
AFIX   0
C19   1    0.637252    0.501829    0.853868    11.00000    0.07458    0.07763 =
         0.05346    0.02351    0.02106    0.02463
AFIX  43
H19   2    0.584580    0.508360    0.901779    11.00000   -1.20000
AFIX   0
C18   1    0.573873    0.451560    0.750475    11.00000    0.04973    0.06031 =
         0.05454    0.02080    0.00998    0.01662
AFIX  43
H18   2    0.478639    0.421796    0.728015    11.00000   -1.20000
AFIX   0
C15   1    0.634601    0.463365    0.526048    11.00000    0.03732    0.03809 =
         0.06036    0.02499    0.01238    0.01214
AFIX  43
H15   2    0.708124    0.541493    0.559679    11.00000   -1.20000
AFIX   0
C16   1    0.566393    0.409281    0.419985    11.00000    0.04585    0.04952 =
         0.05815    0.03881    0.02372    0.02240
AFIX  43
H16   2    0.590080    0.451105    0.380320    11.00000   -1.20000
AFIX   0
C23   1    0.390085    0.245403    0.275647    11.00000    0.04834    0.05215 =
         0.04768    0.03259    0.01589    0.02645
C24   1    0.456389    0.253778    0.198271    11.00000    0.06040    0.08332 =
         0.05994    0.04675    0.02489    0.03714
AFIX  43
H24   2    0.552622    0.289761    0.213286    11.00000   -1.20000
AFIX   0
C25   1    0.378585    0.208442    0.099331    11.00000    0.09039    0.11181 =
         0.05086    0.05151    0.03004    0.05249
AFIX  43
H25   2    0.422562    0.213883    0.047396    11.00000   -1.20000
AFIX   0
C26   1    0.235932    0.155029    0.076688    11.00000    0.08340    0.10036 =
         0.05294    0.04229    0.00629    0.03812
AFIX  43
H26   2    0.184143    0.125073    0.009725    11.00000   -1.20000
AFIX   0
C27   1    0.170259    0.145950    0.152498    11.00000    0.06280    0.07897 =
         0.05917    0.03773    0.00612    0.03014
AFIX  43
H27   2    0.073992    0.110261    0.136764    11.00000   -1.20000
AFIX   0
C28   1    0.245860    0.189400    0.252272    11.00000    0.05219    0.06365 =
         0.05035    0.03496    0.01641    0.02798
AFIX  43
H28   2    0.200915    0.181322    0.303198    11.00000   -1.20000
AFIX   0
C29   1    0.843835    0.604546    0.265832    11.00000    0.06786    0.10943 =
         0.06680    0.03491    0.02671    0.04671
AFIX  13
H29   2    0.803484    0.649427    0.313658    11.00000   -1.20000
AFIX   0
C30   1    0.243872    0.849335    0.092535    11.00000    0.08315    0.08412 =
         0.05115    0.01346    0.00651    0.03228
AFIX  13
H30   2    0.257422    0.910201    0.162532    11.00000   -1.20000
AFIX   0
HKLF 4 1 1 0 0 0 1 0 0 0 1


REM  AM-8 in P-1
REM R1 =  0.0448 for    6057 Fo > 4sig(Fo)  and  0.0642 for all    7938 data
REM    388 parameters refined using      0 restraints

END

WGHT      0.0433      0.5527

REM Highest difference peak  0.716,  deepest hole -0.561,  1-sigma level  0.076
Q1    1   0.9581  0.6581  0.1930  11.00000  0.05    0.55
Q2    1   0.7984  0.4947  0.1380  11.00000  0.05    0.50
Q3    1   0.1221  0.6459  0.0354  11.00000  0.05    0.47
Q4    1   0.2366  0.7087  0.0285  11.00000  0.05    0.47
Q5    1   0.3799  0.8327  0.0882  11.00000  0.05    0.46
Q6    1   0.4842  0.3404  0.5400  11.00000  0.05    0.40
Q7    1   0.6828  0.4915  0.1272  11.00000  0.05    0.39
Q8    1   0.5480  0.3195  0.5406  11.00000  0.05    0.37
Q9    1   0.7355  0.5676  0.2071  11.00000  0.05    0.34
Q10   1   0.1599  0.8774  0.0707  11.00000  0.05    0.34
;
_shelx_res_checksum              22411
####################################################################### 
# 
# This file contains crystal structure data downloaded from the 
# Cambridge Structural Database (CSD) hosted by the Cambridge 
# Crystallographic Data Centre (CCDC).
# 
# Full information about CCDC data access policies and citation 
# guidelines are available at http://www.ccdc.cam.ac.uk/access/V1 
# 
# Audit and citation data items may have been added by the CCDC. 
# Please retain this information to preserve the provenance of 
# this file and to allow appropriate attribution of the data. 
# 
#######################################################################

data_SB_AM_13P-1
_database_code_depnum_ccdc_archive 'CCDC 1866869'
loop_
_audit_author_name
_audit_author_address
'Samaresh Bhattacharya'
;Department of Chemistry, Inorganic Chemistry Section, Jadavpur University, Kolkata, India
India
;
_audit_update_record             
;
2023-06-01 deposited with the CCDC.	2023-08-07 downloaded from the CCDC.
;

_audit_creation_method           SHELXL-2016/6
_shelx_SHELXL_version_number     2016/6
_chemical_name_systematic        ?
_chemical_name_common            ?
_chemical_melting_point          ?
_chemical_formula_moiety         ?
_chemical_formula_sum            'C28 H24 Cl6 N4 Ru'
_chemical_formula_weight         730.28

loop_
_atom_type_symbol
_atom_type_description
_atom_type_scat_dispersion_real
_atom_type_scat_dispersion_imag
_atom_type_scat_source
C C 0.0033 0.0016 'International Tables Vol C Tables 4.2.6.8 and 6.1.1.4'
H H 0.0000 0.0000 'International Tables Vol C Tables 4.2.6.8 and 6.1.1.4'
N N 0.0061 0.0033 'International Tables Vol C Tables 4.2.6.8 and 6.1.1.4'
Cl Cl 0.1484 0.1585 'International Tables Vol C Tables 4.2.6.8 and 6.1.1.4'
Ru Ru -1.2594 0.8363 'International Tables Vol C Tables 4.2.6.8 and 6.1.1.4'

_space_group_crystal_system      triclinic
_space_group_IT_number           2
_space_group_name_H-M_alt        'P -1'
_space_group_name_Hall           '-P 1'

_shelx_space_group_comment       
;
The symmetry employed for this shelxl refinement is uniquely defined
by the following loop, which should always be used as a source of
symmetry information in preference to the above space-group names.
They are only intended as comments.
;

loop_
_space_group_symop_operation_xyz
'x, y, z'
'-x, -y, -z'

_cell_length_a                   7.2857(9)
_cell_length_b                   13.9992(17)
_cell_length_c                   14.5426(18)
_cell_angle_alpha                78.661(8)
_cell_angle_beta                 89.453(8)
_cell_angle_gamma                84.435(8)
_cell_volume                     1447.4(3)
_cell_formula_units_Z            2
_cell_measurement_temperature    296(2)
_cell_measurement_reflns_used    180
_cell_measurement_theta_min      1.49
_cell_measurement_theta_max      27.58

_exptl_crystal_description       Block
_exptl_crystal_colour            green
_exptl_crystal_density_meas      ?
_exptl_crystal_density_method    'not measured'
_exptl_crystal_density_diffrn    1.676
_exptl_crystal_F_000             732
_exptl_transmission_factor_min   ?
_exptl_transmission_factor_max   ?
_exptl_crystal_size_max          0.20
_exptl_crystal_size_mid          0.10
_exptl_crystal_size_min          0.10
_exptl_absorpt_coefficient_mu    1.122
_shelx_estimated_absorpt_T_min   ?
_shelx_estimated_absorpt_T_max   ?
_exptl_absorpt_correction_type   multi-scan
_exptl_absorpt_correction_T_min  0.8789
_exptl_absorpt_correction_T_max  0.9843
_exptl_absorpt_process_details   ?
_exptl_absorpt_special_details   ?
_diffrn_ambient_temperature      296(2)
_diffrn_radiation_wavelength     0.71073
_diffrn_radiation_type           MoK\a
_diffrn_source                   'fine-focus sealed tube'
_diffrn_measurement_device_type  'CCD area detector'
_diffrn_measurement_method       'phi and omega scans'
_diffrn_detector_area_resol_mean ?
_diffrn_reflns_number            15396
_diffrn_reflns_av_unetI/netI     0.1521
_diffrn_reflns_av_R_equivalents  0.0806
_diffrn_reflns_limit_h_min       -9
_diffrn_reflns_limit_h_max       9
_diffrn_reflns_limit_k_min       -18
_diffrn_reflns_limit_k_max       18
_diffrn_reflns_limit_l_min       -18
_diffrn_reflns_limit_l_max       18
_diffrn_reflns_theta_min         1.491
_diffrn_reflns_theta_max         27.584
_diffrn_reflns_theta_full        25.242
_diffrn_measured_fraction_theta_max 0.967
_diffrn_measured_fraction_theta_full 0.984
_diffrn_reflns_Laue_measured_fraction_max 0.967
_diffrn_reflns_Laue_measured_fraction_full 0.984
_diffrn_reflns_point_group_measured_fraction_max 0.967
_diffrn_reflns_point_group_measured_fraction_full 0.984
_reflns_number_total             6501
_reflns_number_gt                3019
_reflns_threshold_expression     'I > 2\s(I)'
_reflns_Friedel_coverage         0.000
_reflns_Friedel_fraction_max     .
_reflns_Friedel_fraction_full    .

_reflns_special_details          
;
 Reflections were merged by SHELXL according to the crystal
 class for the calculation of statistics and refinement.
 
 _reflns_Friedel_fraction is defined as the number of unique
 Friedel pairs measured divided by the number that would be
 possible theoretically, ignoring centric projections and
 systematic absences.
;

_computing_data_collection       ?
_computing_cell_refinement       ?
_computing_data_reduction        ?
_computing_structure_solution    ?
_computing_structure_refinement  'SHELXL-2016/6 (Sheldrick, 2016)'
_computing_molecular_graphics    ?
_computing_publication_material  ?
_refine_special_details          ?
_refine_ls_structure_factor_coef Fsqd
_refine_ls_matrix_type           full
_refine_ls_weighting_scheme      calc
_refine_ls_weighting_details     
'w=1/[\s^2^(Fo^2^)+(0.2000P)^2^] where P=(Fo^2^+2Fc^2^)/3'
_atom_sites_solution_primary     ?
_atom_sites_solution_secondary   ?
_atom_sites_solution_hydrogens   geom
_refine_ls_hydrogen_treatment    constr
_refine_ls_extinction_method     none
_refine_ls_extinction_coef       .
_refine_ls_number_reflns         6501
_refine_ls_number_parameters     355
_refine_ls_number_restraints     0
_refine_ls_R_factor_all          0.2127
_refine_ls_R_factor_gt           0.1302
_refine_ls_wR_factor_ref         0.4469
_refine_ls_wR_factor_gt          0.4114
_refine_ls_goodness_of_fit_ref   1.348
_refine_ls_restrained_S_all      1.348
_refine_ls_shift/su_max          0.000
_refine_ls_shift/su_mean         0.000

loop_
_atom_site_label
_atom_site_type_symbol
_atom_site_fract_x
_atom_site_fract_y
_atom_site_fract_z
_atom_site_U_iso_or_equiv
_atom_site_adp_type
_atom_site_occupancy
_atom_site_site_symmetry_order
_atom_site_calc_flag
_atom_site_refinement_flags_posn
_atom_site_refinement_flags_adp
_atom_site_refinement_flags_occupancy
_atom_site_disorder_assembly
_atom_site_disorder_group
Ru1 Ru 0.000000 0.500000 0.500000 0.0393(5) Uani 1 2 d S . P . .
Ru2 Ru 0.500000 0.000000 0.500000 0.0429(6) Uani 1 2 d S . P . .
Cl2 Cl -0.0642(14) 0.2432(5) 0.1040(4) 0.123(3) Uani 1 1 d . . . . .
Cl3 Cl 0.2720(12) 0.4580(8) 0.9974(4) 0.139(3) Uani 1 1 d . . . . .
Cl1 Cl 0.2125(6) 0.6113(3) 0.4287(3) 0.0506(10) Uani 1 1 d . . . . .
Cl4 Cl 0.4129(6) -0.1581(3) 0.5679(3) 0.0543(11) Uani 1 1 d . . . . .
Cl5 Cl 0.0580(8) 0.1288(5) 0.9216(4) 0.0869(18) Uani 1 1 d . . . . .
Cl6 Cl 0.4366(10) -0.1776(5) 0.0544(4) 0.099(2) Uani 1 1 d . . . . .
N2 N 0.2008(19) 0.4367(9) 0.5988(9) 0.045(3) Uani 1 1 d . . . . .
N1 N 0.1426(17) 0.3940(9) 0.4370(9) 0.040(3) Uani 1 1 d . . . . .
N4 N 0.3316(19) 0.0090(9) 0.3838(9) 0.046(3) Uani 1 1 d . . . . .
N3 N 0.2532(18) 0.0634(9) 0.5425(9) 0.045(3) Uani 1 1 d . . . . .
C2 C 0.331(2) 0.3839(13) 0.5654(12) 0.052(4) Uani 1 1 d . . . . .
H2 H 0.442258 0.363001 0.597443 0.063 Uiso 1 1 calc R U . . .
C1 C 0.296(2) 0.3595(13) 0.4770(12) 0.057(4) Uani 1 1 d . . . . .
H1 H 0.381050 0.319910 0.449759 0.068 Uiso 1 1 calc R U . . .
C3 C 0.094(2) 0.3567(11) 0.3571(11) 0.048(4) Uani 1 1 d . . . . .
C4 C -0.083(3) 0.3332(12) 0.3481(12) 0.054(4) Uani 1 1 d . . . . .
H4 H -0.170903 0.342951 0.393091 0.065 Uiso 1 1 calc R U . . .
C5 C -0.130(3) 0.2947(13) 0.2713(12) 0.061(5) Uani 1 1 d . . . . .
H5 H -0.246235 0.273646 0.266469 0.074 Uiso 1 1 calc R U . . .
C6 C -0.003(4) 0.2886(15) 0.2036(15) 0.083(7) Uani 1 1 d . . . . .
C7 C 0.175(4) 0.3103(16) 0.2082(15) 0.082(7) Uani 1 1 d . . . . .
H7 H 0.258025 0.302242 0.160776 0.098 Uiso 1 1 calc R U . . .
C8 C 0.228(3) 0.3457(13) 0.2883(12) 0.060(5) Uani 1 1 d . . . . .
H8 H 0.347518 0.361132 0.295124 0.072 Uiso 1 1 calc R U . . .
C9 C 0.218(2) 0.4468(12) 0.6932(11) 0.047(4) Uani 1 1 d . . . . .
C10 C 0.392(3) 0.4580(14) 0.7312(13) 0.063(5) Uani 1 1 d . . . . .
H10 H 0.496428 0.460633 0.693870 0.076 Uiso 1 1 calc R U . . .
C11 C 0.403(3) 0.4648(15) 0.8239(14) 0.072(6) Uani 1 1 d . . . . .
H11 H 0.514020 0.477207 0.848506 0.087 Uiso 1 1 calc R U . . .
C12 C 0.256(3) 0.454(2) 0.8787(14) 0.085(7) Uani 1 1 d . . . . .
C13 C 0.088(3) 0.4401(15) 0.8454(13) 0.070(5) Uani 1 1 d . . . . .
H13 H -0.012393 0.432728 0.885268 0.084 Uiso 1 1 calc R U . . .
C14 C 0.069(3) 0.4374(12) 0.7519(12) 0.054(4) Uani 1 1 d . . . . .
H14 H -0.044857 0.429147 0.728285 0.065 Uiso 1 1 calc R U . . .
C16 C 0.174(2) 0.0657(11) 0.3859(12) 0.049(4) Uani 1 1 d . . . . .
H16 H 0.095037 0.084800 0.334142 0.059 Uiso 1 1 calc R U . . .
C15 C 0.135(3) 0.0943(13) 0.4718(14) 0.064(5) Uani 1 1 d . . . . .
H15 H 0.028408 0.134329 0.479019 0.077 Uiso 1 1 calc R U . . .
C17 C 0.197(3) 0.0798(12) 0.6317(13) 0.055(5) Uani 1 1 d . . . . .
C18 C 0.106(3) 0.1691(13) 0.6435(13) 0.059(5) Uani 1 1 d . . . . .
H18 H 0.075563 0.218211 0.591380 0.071 Uiso 1 1 calc R U . . .
C19 C 0.060(3) 0.1845(14) 0.7312(15) 0.069(6) Uani 1 1 d . . . . .
H19 H 0.000507 0.243844 0.739648 0.083 Uiso 1 1 calc R U . . .
C20 C 0.106(3) 0.1084(15) 0.8082(14) 0.064(5) Uani 1 1 d . . . . .
C21 C 0.197(2) 0.0212(15) 0.7975(14) 0.062(5) Uani 1 1 d . . . . .
H21 H 0.230428 -0.027095 0.849816 0.075 Uiso 1 1 calc R U . . .
C22 C 0.237(2) 0.0058(12) 0.7105(12) 0.048(4) Uani 1 1 d . . . . .
H22 H 0.291484 -0.054988 0.702942 0.057 Uiso 1 1 calc R U . . .
C23 C 0.355(2) -0.0348(14) 0.3038(13) 0.055(4) Uani 1 1 d . . . . .
C24 C 0.324(2) 0.0212(14) 0.2155(13) 0.059(5) Uani 1 1 d . . . . .
H24 H 0.286884 0.087730 0.208310 0.070 Uiso 1 1 calc R U . . .
C25 C 0.347(3) -0.0212(15) 0.1369(13) 0.064(5) Uani 1 1 d . . . . .
H25 H 0.325224 0.016241 0.076989 0.077 Uiso 1 1 calc R U . . .
C26 C 0.403(2) -0.1220(16) 0.1500(15) 0.065(5) Uani 1 1 d . . . . .
C27 C 0.432(3) -0.1758(15) 0.2396(14) 0.062(5) Uani 1 1 d . . . . .
H27 H 0.468198 -0.242543 0.248477 0.074 Uiso 1 1 calc R U . . .
C28 C 0.408(3) -0.1324(14) 0.3150(13) 0.058(5) Uani 1 1 d . . . . .
H28 H 0.428669 -0.169707 0.375038 0.070 Uiso 1 1 calc R U . . .

loop_
_atom_site_aniso_label
_atom_site_aniso_U_11
_atom_site_aniso_U_22
_atom_site_aniso_U_33
_atom_site_aniso_U_23
_atom_site_aniso_U_13
_atom_site_aniso_U_12
Ru1 0.0324(11) 0.0410(10) 0.0454(11) -0.0117(8) 0.0027(8) -0.0015(8)
Ru2 0.0333(11) 0.0402(10) 0.0555(12) -0.0105(9) -0.0019(8) -0.0027(8)
Cl2 0.211(9) 0.099(5) 0.073(4) -0.046(4) -0.005(5) -0.028(5)
Cl3 0.127(7) 0.245(11) 0.058(4) -0.050(5) -0.002(4) -0.045(7)
Cl1 0.039(2) 0.051(2) 0.065(3) -0.014(2) 0.0088(18) -0.0122(18)
Cl4 0.050(3) 0.040(2) 0.071(3) -0.008(2) 0.004(2) -0.0055(19)
Cl5 0.075(4) 0.118(5) 0.077(4) -0.044(3) 0.008(3) -0.005(3)
Cl6 0.093(5) 0.135(6) 0.082(4) -0.056(4) 0.003(3) -0.006(4)
N2 0.041(8) 0.039(7) 0.054(8) -0.011(6) 0.006(6) -0.001(6)
N1 0.030(7) 0.042(7) 0.050(8) -0.013(6) 0.010(6) -0.002(6)
N4 0.039(8) 0.040(7) 0.058(8) -0.004(6) -0.014(6) -0.008(6)
N3 0.033(8) 0.037(7) 0.061(9) -0.007(6) -0.005(6) 0.006(6)
C2 0.030(9) 0.063(11) 0.065(11) -0.020(9) -0.011(8) 0.005(8)
C1 0.039(11) 0.066(11) 0.067(12) -0.020(9) 0.001(9) 0.000(9)
C3 0.052(11) 0.037(8) 0.050(10) -0.001(7) 0.005(8) -0.002(7)
C4 0.060(12) 0.054(10) 0.049(10) -0.006(8) 0.000(8) -0.017(9)
C5 0.082(15) 0.051(11) 0.052(11) -0.004(9) 0.000(10) -0.020(10)
C6 0.13(2) 0.056(12) 0.067(14) -0.024(11) -0.012(14) -0.012(13)
C7 0.11(2) 0.077(15) 0.065(14) -0.015(11) 0.024(13) -0.020(14)
C8 0.054(12) 0.068(12) 0.061(11) -0.029(10) -0.003(9) 0.014(9)
C9 0.050(11) 0.044(9) 0.044(9) -0.002(7) -0.011(8) -0.003(8)
C10 0.054(12) 0.073(12) 0.065(12) -0.016(10) 0.005(9) -0.014(10)
C11 0.069(15) 0.087(15) 0.068(13) -0.029(11) -0.010(11) -0.015(12)
C12 0.063(15) 0.15(2) 0.049(12) -0.029(13) -0.009(10) -0.016(14)
C13 0.062(14) 0.090(15) 0.057(12) -0.016(11) 0.011(10) -0.007(11)
C14 0.047(11) 0.056(10) 0.060(11) -0.011(9) -0.003(8) -0.009(8)
C16 0.036(10) 0.047(9) 0.063(11) -0.008(8) -0.018(8) -0.001(7)
C15 0.050(12) 0.057(11) 0.084(14) -0.019(10) -0.013(10) 0.011(9)
C17 0.055(11) 0.038(9) 0.076(12) -0.016(9) 0.020(9) -0.015(8)
C18 0.060(12) 0.051(10) 0.069(12) -0.018(9) 0.010(9) -0.004(9)
C19 0.050(12) 0.059(12) 0.102(16) -0.034(12) 0.003(11) 0.009(9)
C20 0.059(13) 0.076(13) 0.065(12) -0.032(11) 0.020(10) -0.009(10)
C21 0.031(10) 0.078(13) 0.075(13) -0.011(10) -0.002(9) 0.001(9)
C22 0.046(10) 0.039(9) 0.057(10) -0.011(8) 0.002(8) -0.002(7)
C23 0.031(9) 0.064(12) 0.070(12) -0.015(10) 0.007(8) -0.010(8)
C24 0.037(10) 0.066(12) 0.068(12) -0.004(10) 0.000(8) -0.002(9)
C25 0.061(13) 0.076(13) 0.053(11) -0.005(10) -0.011(9) -0.008(11)
C26 0.032(10) 0.093(15) 0.081(14) -0.042(12) -0.005(9) -0.010(9)
C27 0.054(12) 0.068(12) 0.068(13) -0.022(10) 0.003(9) -0.010(10)
C28 0.052(12) 0.072(13) 0.057(11) -0.024(10) -0.003(8) -0.012(10)

_geom_special_details            
;
 All esds (except the esd in the dihedral angle between two l.s. planes)
 are estimated using the full covariance matrix.  The cell esds are taken
 into account individually in the estimation of esds in distances, angles
 and torsion angles; correlations between esds in cell parameters are only
 used when they are defined by crystal symmetry.  An approximate (isotropic)
 treatment of cell esds is used for estimating esds involving l.s. planes.
;

loop_
_geom_bond_atom_site_label_1
_geom_bond_atom_site_label_2
_geom_bond_distance
_geom_bond_site_symmetry_2
_geom_bond_publ_flag
Ru1 N2 2.069(14) . ?
Ru1 N2 2.069(14) 2_566 ?
Ru1 N1 2.083(11) . ?
Ru1 N1 2.083(11) 2_566 ?
Ru1 Cl1 2.388(4) 2_566 ?
Ru1 Cl1 2.388(4) . ?
Ru2 N3 2.070(12) . ?
Ru2 N3 2.070(12) 2_656 ?
Ru2 N4 2.075(12) 2_656 ?
Ru2 N4 2.075(12) . ?
Ru2 Cl4 2.382(4) . ?
Ru2 Cl4 2.382(4) 2_656 ?
Cl2 C6 1.77(2) . ?
Cl3 C12 1.745(19) . ?
Cl5 C20 1.756(18) . ?
Cl6 C26 1.725(18) . ?
N2 C2 1.30(2) . ?
N2 C9 1.416(19) . ?
N1 C1 1.27(2) . ?
N1 C3 1.43(2) . ?
N4 C16 1.34(2) . ?
N4 C23 1.42(2) . ?
N3 C15 1.32(2) . ?
N3 C17 1.41(2) . ?
C2 C1 1.43(2) . ?
C2 H2 0.9300 . ?
C1 H1 0.9300 . ?
C3 C4 1.37(2) . ?
C3 C8 1.41(2) . ?
C4 C5 1.39(2) . ?
C4 H4 0.9300 . ?
C5 C6 1.35(3) . ?
C5 H5 0.9300 . ?
C6 C7 1.36(3) . ?
C7 C8 1.42(3) . ?
C7 H7 0.9300 . ?
C8 H8 0.9300 . ?
C9 C14 1.37(2) . ?
C9 C10 1.42(2) . ?
C10 C11 1.37(2) . ?
C10 H10 0.9300 . ?
C11 C12 1.33(3) . ?
C11 H11 0.9300 . ?
C12 C13 1.36(3) . ?
C13 C14 1.38(2) . ?
C13 H13 0.9300 . ?
C14 H14 0.9300 . ?
C16 C15 1.40(2) . ?
C16 H16 0.9300 . ?
C15 H15 0.9300 . ?
C17 C22 1.40(2) . ?
C17 C18 1.40(2) . ?
C18 C19 1.37(2) . ?
C18 H18 0.9300 . ?
C19 C20 1.40(3) . ?
C19 H19 0.9300 . ?
C20 C21 1.36(3) . ?
C21 C22 1.35(2) . ?
C21 H21 0.9300 . ?
C22 H22 0.9300 . ?
C23 C28 1.36(2) . ?
C23 C24 1.37(2) . ?
C24 C25 1.39(2) . ?
C24 H24 0.9300 . ?
C25 C26 1.41(3) . ?
C25 H25 0.9300 . ?
C26 C27 1.38(3) . ?
C27 C28 1.36(2) . ?
C27 H27 0.9300 . ?
C28 H28 0.9300 . ?

loop_
_geom_angle_atom_site_label_1
_geom_angle_atom_site_label_2
_geom_angle_atom_site_label_3
_geom_angle
_geom_angle_site_symmetry_1
_geom_angle_site_symmetry_3
_geom_angle_publ_flag
N2 Ru1 N2 180.0(5) . 2_566 ?
N2 Ru1 N1 77.1(5) . . ?
N2 Ru1 N1 102.9(5) 2_566 . ?
N2 Ru1 N1 102.9(5) . 2_566 ?
N2 Ru1 N1 77.1(5) 2_566 2_566 ?
N1 Ru1 N1 180.0 . 2_566 ?
N2 Ru1 Cl1 91.3(4) . 2_566 ?
N2 Ru1 Cl1 88.7(4) 2_566 2_566 ?
N1 Ru1 Cl1 92.1(3) . 2_566 ?
N1 Ru1 Cl1 87.9(3) 2_566 2_566 ?
N2 Ru1 Cl1 88.7(4) . . ?
N2 Ru1 Cl1 91.3(4) 2_566 . ?
N1 Ru1 Cl1 87.9(3) . . ?
N1 Ru1 Cl1 92.1(3) 2_566 . ?
Cl1 Ru1 Cl1 180.0 2_566 . ?
N3 Ru2 N3 180.0 . 2_656 ?
N3 Ru2 N4 101.9(5) . 2_656 ?
N3 Ru2 N4 78.1(5) 2_656 2_656 ?
N3 Ru2 N4 78.1(5) . . ?
N3 Ru2 N4 101.9(5) 2_656 . ?
N4 Ru2 N4 180.0 2_656 . ?
N3 Ru2 Cl4 90.0(4) . . ?
N3 Ru2 Cl4 90.0(4) 2_656 . ?
N4 Ru2 Cl4 88.2(4) 2_656 . ?
N4 Ru2 Cl4 91.8(4) . . ?
N3 Ru2 Cl4 90.0(4) . 2_656 ?
N3 Ru2 Cl4 90.0(4) 2_656 2_656 ?
N4 Ru2 Cl4 91.8(4) 2_656 2_656 ?
N4 Ru2 Cl4 88.2(4) . 2_656 ?
Cl4 Ru2 Cl4 180.0 . 2_656 ?
C2 N2 C9 117.6(14) . . ?
C2 N2 Ru1 112.8(11) . . ?
C9 N2 Ru1 129.5(10) . . ?
C1 N1 C3 117.1(13) . . ?
C1 N1 Ru1 113.3(11) . . ?
C3 N1 Ru1 129.6(11) . . ?
C16 N4 C23 115.2(13) . . ?
C16 N4 Ru2 113.5(11) . . ?
C23 N4 Ru2 131.3(11) . . ?
C15 N3 C17 117.5(15) . . ?
C15 N3 Ru2 112.2(12) . . ?
C17 N3 Ru2 130.4(11) . . ?
N2 C2 C1 116.6(15) . . ?
N2 C2 H2 121.7 . . ?
C1 C2 H2 121.7 . . ?
N1 C1 C2 117.2(16) . . ?
N1 C1 H1 121.4 . . ?
C2 C1 H1 121.4 . . ?
C4 C3 C8 121.4(16) . . ?
C4 C3 N1 119.4(14) . . ?
C8 C3 N1 119.2(16) . . ?
C3 C4 C5 119.5(18) . . ?
C3 C4 H4 120.2 . . ?
C5 C4 H4 120.2 . . ?
C6 C5 C4 118(2) . . ?
C6 C5 H5 120.8 . . ?
C4 C5 H5 120.8 . . ?
C5 C6 C7 125(2) . . ?
C5 C6 Cl2 119(2) . . ?
C7 C6 Cl2 116(2) . . ?
C6 C7 C8 117.3(19) . . ?
C6 C7 H7 121.3 . . ?
C8 C7 H7 121.3 . . ?
C3 C8 C7 118.2(19) . . ?
C3 C8 H8 120.9 . . ?
C7 C8 H8 120.9 . . ?
C14 C9 N2 120.1(15) . . ?
C14 C9 C10 118.7(15) . . ?
N2 C9 C10 120.9(16) . . ?
C11 C10 C9 119.0(18) . . ?
C11 C10 H10 120.5 . . ?
C9 C10 H10 120.5 . . ?
C12 C11 C10 120.1(19) . . ?
C12 C11 H11 120.0 . . ?
C10 C11 H11 120.0 . . ?
C11 C12 C13 122.5(18) . . ?
C11 C12 Cl3 120.2(17) . . ?
C13 C12 Cl3 117.3(17) . . ?
C12 C13 C14 119.0(18) . . ?
C12 C13 H13 120.5 . . ?
C14 C13 H13 120.5 . . ?
C9 C14 C13 120.6(17) . . ?
C9 C14 H14 119.7 . . ?
C13 C14 H14 119.7 . . ?
N4 C16 C15 115.1(15) . . ?
N4 C16 H16 122.4 . . ?
C15 C16 H16 122.4 . . ?
N3 C15 C16 118.8(16) . . ?
N3 C15 H15 120.6 . . ?
C16 C15 H15 120.6 . . ?
C22 C17 C18 119.0(16) . . ?
C22 C17 N3 119.3(14) . . ?
C18 C17 N3 121.6(17) . . ?
C19 C18 C17 120.4(19) . . ?
C19 C18 H18 119.8 . . ?
C17 C18 H18 119.8 . . ?
C18 C19 C20 118.3(17) . . ?
C18 C19 H19 120.9 . . ?
C20 C19 H19 120.9 . . ?
C21 C20 C19 121.9(17) . . ?
C21 C20 Cl5 119.2(17) . . ?
C19 C20 Cl5 118.8(15) . . ?
C22 C21 C20 119.4(19) . . ?
C22 C21 H21 120.3 . . ?
C20 C21 H21 120.3 . . ?
C21 C22 C17 120.9(16) . . ?
C21 C22 H22 119.5 . . ?
C17 C22 H22 119.5 . . ?
C28 C23 C24 120.2(17) . . ?
C28 C23 N4 119.7(17) . . ?
C24 C23 N4 120.1(16) . . ?
C23 C24 C25 120.4(18) . . ?
C23 C24 H24 119.8 . . ?
C25 C24 H24 119.8 . . ?
C24 C25 C26 118.5(18) . . ?
C24 C25 H25 120.8 . . ?
C26 C25 H25 120.8 . . ?
C27 C26 C25 119.5(17) . . ?
C27 C26 Cl6 120.3(16) . . ?
C25 C26 Cl6 120.2(17) . . ?
C28 C27 C26 120.7(19) . . ?
C28 C27 H27 119.7 . . ?
C26 C27 H27 119.7 . . ?
C27 C28 C23 121(2) . . ?
C27 C28 H28 119.6 . . ?
C23 C28 H28 119.6 . . ?

_refine_diff_density_max         2.641
_refine_diff_density_min         -1.080
_refine_diff_density_rms         0.252

_shelx_res_file                  
;
TITL SB_AM_13P-1 in P-1
    SB_AM_13P-1.res
    created by SHELXL-2016/6 at 14:53:35 on 27-May-2023
CELL 0.71073 7.2857 13.9992 14.5426 78.661 89.453 84.435
ZERR 2.00 0.0009 0.0017 0.0018 0.008 0.008 0.008
LATT 1
SFAC C  H  N  Cl Ru
UNIT 56  48  8  12  2
L.S. 8
ACTA
BOND $H
FMAP 2
PLAN 10
TEMP 23.000
WGHT    0.200000
FVAR       0.17039
RU1   5    0.000000    0.500000    0.500000    10.50000    0.03242    0.04097 =
         0.04536   -0.01172    0.00269   -0.00147
RU2   5    0.500000    0.000000    0.500000    10.50000    0.03332    0.04025 =
         0.05552   -0.01046   -0.00191   -0.00272
CL2   4   -0.064163    0.243153    0.103997    11.00000    0.21119    0.09902 =
         0.07283   -0.04581   -0.00541   -0.02753
CL3   4    0.271998    0.458038    0.997412    11.00000    0.12674    0.24543 =
         0.05845   -0.04971   -0.00158   -0.04547
CL1   4    0.212458    0.611271    0.428651    11.00000    0.03895    0.05094 =
         0.06452   -0.01442    0.00878   -0.01222
CL4   4    0.412881   -0.158073    0.567907    11.00000    0.05035    0.04038 =
         0.07114   -0.00831    0.00435   -0.00552
CL5   4    0.058017    0.128824    0.921625    11.00000    0.07550    0.11784 =
         0.07661   -0.04408    0.00850   -0.00465
CL6   4    0.436625   -0.177557    0.054445    11.00000    0.09347    0.13529 =
         0.08215   -0.05596    0.00345   -0.00588
N2    3    0.200810    0.436669    0.598847    11.00000    0.04113    0.03918 =
         0.05368   -0.01074    0.00604   -0.00105
N1    3    0.142606    0.394016    0.436983    11.00000    0.02995    0.04162 =
         0.04983   -0.01294    0.00953   -0.00225
N4    3    0.331578    0.009008    0.383775    11.00000    0.03862    0.03955 =
         0.05780   -0.00382   -0.01394   -0.00759
N3    3    0.253208    0.063354    0.542476    11.00000    0.03253    0.03748 =
         0.06092   -0.00744   -0.00537    0.00588
C2    1    0.331217    0.383877    0.565394    11.00000    0.03019    0.06321 =
         0.06516   -0.02030   -0.01090    0.00484
AFIX  43
H2    2    0.442258    0.363001    0.597443    11.00000   -1.20000
AFIX   0
C1    1    0.295706    0.359468    0.476993    11.00000    0.03917    0.06610 =
         0.06653   -0.01985    0.00080   -0.00015
AFIX  43
H1    2    0.381050    0.319910    0.449759    11.00000   -1.20000
AFIX   0
C3    1    0.093604    0.356687    0.357052    11.00000    0.05245    0.03691 =
         0.05031   -0.00080    0.00529   -0.00221
C4    1   -0.083210    0.333200    0.348112    11.00000    0.06030    0.05420 =
         0.04861   -0.00614    0.00030   -0.01715
AFIX  43
H4    2   -0.170903    0.342951    0.393091    11.00000   -1.20000
AFIX   0
C5    1   -0.130144    0.294717    0.271274    11.00000    0.08187    0.05062 =
         0.05176   -0.00390   -0.00050   -0.01951
AFIX  43
H5    2   -0.246235    0.273646    0.266469    11.00000   -1.20000
AFIX   0
C6    1   -0.002963    0.288640    0.203648    11.00000    0.13245    0.05638 =
         0.06709   -0.02443   -0.01166   -0.01199
C7    1    0.174753    0.310285    0.208161    11.00000    0.10536    0.07658 =
         0.06522   -0.01496    0.02429   -0.02047
AFIX  43
H7    2    0.258025    0.302242    0.160776    11.00000   -1.20000
AFIX   0
C8    1    0.227753    0.345676    0.288269    11.00000    0.05391    0.06791 =
         0.06089   -0.02914   -0.00322    0.01437
AFIX  43
H8    2    0.347518    0.361132    0.295124    11.00000   -1.20000
AFIX   0
C9    1    0.218164    0.446811    0.693245    11.00000    0.04963    0.04449 =
         0.04381   -0.00228   -0.01132   -0.00309
C10   1    0.391976    0.457976    0.731201    11.00000    0.05378    0.07250 =
         0.06528   -0.01618    0.00455   -0.01446
AFIX  43
H10   2    0.496428    0.460633    0.693870    11.00000   -1.20000
AFIX   0
C11   1    0.403392    0.464791    0.823912    11.00000    0.06949    0.08744 =
         0.06795   -0.02897   -0.01009   -0.01532
AFIX  43
H11   2    0.514020    0.477207    0.848506    11.00000   -1.20000
AFIX   0
C12   1    0.256003    0.453620    0.878681    11.00000    0.06314    0.14907 =
         0.04852   -0.02866   -0.00866   -0.01573
C13   1    0.087999    0.440058    0.845390    11.00000    0.06231    0.09004 =
         0.05687   -0.01583    0.01140   -0.00690
AFIX  43
H13   2   -0.012393    0.432728    0.885268    11.00000   -1.20000
AFIX   0
C14   1    0.069438    0.437396    0.751946    11.00000    0.04746    0.05567 =
         0.06042   -0.01065   -0.00344   -0.00904
AFIX  43
H14   2   -0.044857    0.429147    0.728285    11.00000   -1.20000
AFIX   0
C16   1    0.173642    0.065705    0.385876    11.00000    0.03553    0.04694 =
         0.06306   -0.00844   -0.01793   -0.00145
AFIX  43
H16   2    0.095037    0.084800    0.334142    11.00000   -1.20000
AFIX   0
C15   1    0.135022    0.094338    0.471818    11.00000    0.04994    0.05739 =
         0.08434   -0.01939   -0.01346    0.01056
AFIX  43
H15   2    0.028408    0.134329    0.479019    11.00000   -1.20000
AFIX   0
C17   1    0.197345    0.079796    0.631715    11.00000    0.05515    0.03769 =
         0.07594   -0.01635    0.02035   -0.01457
C18   1    0.105755    0.169069    0.643497    11.00000    0.06029    0.05086 =
         0.06854   -0.01847    0.00979   -0.00420
AFIX  43
H18   2    0.075563    0.218211    0.591380    11.00000   -1.20000
AFIX   0
C19   1    0.060382    0.184474    0.731211    11.00000    0.05029    0.05943 =
         0.10173   -0.03446    0.00345    0.00876
AFIX  43
H19   2    0.000507    0.243844    0.739648    11.00000   -1.20000
AFIX   0
C20   1    0.106468    0.108421    0.808150    11.00000    0.05891    0.07578 =
         0.06497   -0.03234    0.01953   -0.00909
C21   1    0.196781    0.021239    0.797544    11.00000    0.03093    0.07789 =
         0.07474   -0.01102   -0.00215    0.00125
AFIX  43
H21   2    0.230428   -0.027095    0.849816    11.00000   -1.20000
AFIX   0
C22   1    0.236833    0.005783    0.710535    11.00000    0.04641    0.03917 =
         0.05703   -0.01053    0.00196   -0.00204
AFIX  43
H22   2    0.291484   -0.054988    0.702942    11.00000   -1.20000
AFIX   0
C23   1    0.354727   -0.034788    0.303808    11.00000    0.03116    0.06386 =
         0.07031   -0.01516    0.00702   -0.01006
C24   1    0.323607    0.021161    0.215475    11.00000    0.03728    0.06625 =
         0.06807   -0.00435    0.00041   -0.00235
AFIX  43
H24   2    0.286884    0.087730    0.208310    11.00000   -1.20000
AFIX   0
C25   1    0.346698   -0.021168    0.136890    11.00000    0.06129    0.07618 =
         0.05269   -0.00463   -0.01054   -0.00769
AFIX  43
H25   2    0.325224    0.016241    0.076989    11.00000   -1.20000
AFIX   0
C26   1    0.403342   -0.121973    0.149976    11.00000    0.03178    0.09339 =
         0.08146   -0.04212   -0.00465   -0.00987
C27   1    0.432081   -0.175782    0.239604    11.00000    0.05418    0.06779 =
         0.06810   -0.02202    0.00295   -0.01018
AFIX  43
H27   2    0.468198   -0.242543    0.248477    11.00000   -1.20000
AFIX   0
C28   1    0.408252   -0.132408    0.315015    11.00000    0.05197    0.07245 =
         0.05672   -0.02426   -0.00281   -0.01208
AFIX  43
H28   2    0.428669   -0.169707    0.375038    11.00000   -1.20000
AFIX   0
HKLF 4 1 1 0 0 0 1 0 0 0 1


REM  SB_AM_13P-1 in P-1
REM R1 =  0.1302 for    3019 Fo > 4sig(Fo)  and  0.2127 for all    6501 data
REM    355 parameters refined using      0 restraints

END

WGHT      0.2000      0.0000

REM Highest difference peak  2.641,  deepest hole -1.080,  1-sigma level  0.252
Q1    1  -0.1975  0.2392  0.0748  11.00000  0.05    2.64
Q2    1   0.3019 -0.2636  0.0810  11.00000  0.05    2.08
Q3    1   0.0656  0.2874  0.0572  11.00000  0.05    1.97
Q4    1   0.5677 -0.2107  0.0517  11.00000  0.05    1.96
Q5    1   0.1087  0.0784  0.6034  11.00000  0.05    1.89
Q6    1   0.3827  0.4223  0.3946  11.00000  0.05    1.85
Q7    1   0.0769  0.1803  0.8192  11.00000  0.05    1.82
Q8    1   0.4211  0.3194  0.1883  11.00000  0.05    1.70
Q9    1   0.3772  0.5288  0.6301  11.00000  0.05    1.41
Q10   1   0.3476 -0.3215  0.1251  11.00000  0.05    1.37
;
_shelx_res_checksum              48891
####################################################################### 
# 
# This file contains crystal structure data downloaded from the 
# Cambridge Structural Database (CSD) hosted by the Cambridge 
# Crystallographic Data Centre (CCDC).
# 
# Full information about CCDC data access policies and citation 
# guidelines are available at http://www.ccdc.cam.ac.uk/access/V1 
# 
# Audit and citation data items may have been added by the CCDC. 
# Please retain this information to preserve the provenance of 
# this file and to allow appropriate attribution of the data. 
# 
#######################################################################

data_SB-AM-26
_database_code_depnum_ccdc_archive 'CCDC 1866865'
loop_
_audit_author_name
_audit_author_address
'Samaresh Bhattacharya'
;Department of Chemistry, Inorganic Chemistry Section, Jadavpur University, Kolkata, India
India
;
_audit_update_record             
;
2023-06-01 deposited with the CCDC.	2023-08-07 downloaded from the CCDC.
;

_audit_creation_method           SHELXL-2016/6
_shelx_SHELXL_version_number     2016/6
_chemical_name_systematic        ?
_chemical_name_common            ?
_chemical_melting_point          ?
_chemical_formula_moiety         ?
_chemical_formula_sum            'C32 H36 Cl2 N4 Ru'
_chemical_formula_weight         648.62

loop_
_atom_type_symbol
_atom_type_description
_atom_type_scat_dispersion_real
_atom_type_scat_dispersion_imag
_atom_type_scat_source
C C 0.0033 0.0016 'International Tables Vol C Tables 4.2.6.8 and 6.1.1.4'
H H 0.0000 0.0000 'International Tables Vol C Tables 4.2.6.8 and 6.1.1.4'
N N 0.0061 0.0033 'International Tables Vol C Tables 4.2.6.8 and 6.1.1.4'
Cl Cl 0.1484 0.1585 'International Tables Vol C Tables 4.2.6.8 and 6.1.1.4'
Ru Ru -1.2594 0.8363 'International Tables Vol C Tables 4.2.6.8 and 6.1.1.4'

_space_group_crystal_system      monoclinic
_space_group_IT_number           14
_space_group_name_H-M_alt        'P 21/c'
_space_group_name_Hall           '-P 2ybc'

_shelx_space_group_comment       
;
The symmetry employed for this shelxl refinement is uniquely defined
by the following loop, which should always be used as a source of
symmetry information in preference to the above space-group names.
They are only intended as comments.
;

loop_
_space_group_symop_operation_xyz
'x, y, z'
'-x, y+1/2, -z+1/2'
'-x, -y, -z'
'x, -y-1/2, z-1/2'

_cell_length_a                   13.4650(4)
_cell_length_b                   12.0716(3)
_cell_length_c                   9.4185(3)
_cell_angle_alpha                90
_cell_angle_beta                 103.729(2)
_cell_angle_gamma                90
_cell_volume                     1487.18(8)
_cell_formula_units_Z            2
_cell_measurement_temperature    296(2)
_cell_measurement_reflns_used    346
_cell_measurement_theta_min      1.56
_cell_measurement_theta_max      27.61

_exptl_crystal_description       block
_exptl_crystal_colour            green
_exptl_crystal_density_meas      ?
_exptl_crystal_density_method    'not measured'
_exptl_crystal_density_diffrn    1.448
_exptl_crystal_F_000             668
_exptl_transmission_factor_min   ?
_exptl_transmission_factor_max   ?
_exptl_crystal_size_max          0.14
_exptl_crystal_size_mid          0.11
_exptl_crystal_size_min          0.10
_exptl_absorpt_coefficient_mu    0.735
_shelx_estimated_absorpt_T_min   ?
_shelx_estimated_absorpt_T_max   ?
_exptl_absorpt_correction_type   ?
_exptl_absorpt_correction_T_min  ?
_exptl_absorpt_correction_T_max  ?
_exptl_absorpt_process_details   ?
_exptl_absorpt_special_details   ?
_diffrn_ambient_temperature      296(2)
_diffrn_radiation_wavelength     0.71073
_diffrn_radiation_type           MoK\a
_diffrn_source                   'fine-focus sealed tube'
_diffrn_measurement_device_type  'CCD area detector'
_diffrn_measurement_method       'phi and omega scans'
_diffrn_detector_area_resol_mean ?
_diffrn_reflns_number            23289
_diffrn_reflns_av_unetI/netI     0.0412
_diffrn_reflns_av_R_equivalents  0.0574
_diffrn_reflns_limit_h_min       -17
_diffrn_reflns_limit_h_max       17
_diffrn_reflns_limit_k_min       -15
_diffrn_reflns_limit_k_max       15
_diffrn_reflns_limit_l_min       -11
_diffrn_reflns_limit_l_max       12
_diffrn_reflns_theta_min         1.557
_diffrn_reflns_theta_max         27.610
_diffrn_reflns_theta_full        25.242
_diffrn_measured_fraction_theta_max 0.994
_diffrn_measured_fraction_theta_full 1.000
_diffrn_reflns_Laue_measured_fraction_max 0.994
_diffrn_reflns_Laue_measured_fraction_full 1.000
_diffrn_reflns_point_group_measured_fraction_max 0.994
_diffrn_reflns_point_group_measured_fraction_full 1.000
_reflns_number_total             3434
_reflns_number_gt                2391
_reflns_threshold_expression     'I > 2\s(I)'
_reflns_Friedel_coverage         0.000
_reflns_Friedel_fraction_max     .
_reflns_Friedel_fraction_full    .

_reflns_special_details          
;
 Reflections were merged by SHELXL according to the crystal
 class for the calculation of statistics and refinement.
 
 _reflns_Friedel_fraction is defined as the number of unique
 Friedel pairs measured divided by the number that would be
 possible theoretically, ignoring centric projections and
 systematic absences.
;

_computing_data_collection       ?
_computing_cell_refinement       ?
_computing_data_reduction        ?
_computing_structure_solution    ?
_computing_structure_refinement  'SHELXL-2016/6 (Sheldrick, 2016)'
_computing_molecular_graphics    ?
_computing_publication_material  ?
_refine_special_details          ?
_refine_ls_structure_factor_coef Fsqd
_refine_ls_matrix_type           full
_refine_ls_weighting_scheme      calc
_refine_ls_weighting_details     
'w=1/[\s^2^(Fo^2^)+(0.0459P)^2^+0.5000P] where P=(Fo^2^+2Fc^2^)/3'
_atom_sites_solution_primary     ?
_atom_sites_solution_secondary   ?
_atom_sites_solution_hydrogens   geom
_refine_ls_hydrogen_treatment    constr
_refine_ls_extinction_method     none
_refine_ls_extinction_coef       .
_refine_ls_number_reflns         3434
_refine_ls_number_parameters     180
_refine_ls_number_restraints     0
_refine_ls_R_factor_all          0.0612
_refine_ls_R_factor_gt           0.0346
_refine_ls_wR_factor_ref         0.0904
_refine_ls_wR_factor_gt          0.0797
_refine_ls_goodness_of_fit_ref   0.946
_refine_ls_restrained_S_all      0.946
_refine_ls_shift/su_max          0.000
_refine_ls_shift/su_mean         0.000

loop_
_atom_site_label
_atom_site_type_symbol
_atom_site_fract_x
_atom_site_fract_y
_atom_site_fract_z
_atom_site_U_iso_or_equiv
_atom_site_adp_type
_atom_site_occupancy
_atom_site_site_symmetry_order
_atom_site_calc_flag
_atom_site_refinement_flags_posn
_atom_site_refinement_flags_adp
_atom_site_refinement_flags_occupancy
_atom_site_disorder_assembly
_atom_site_disorder_group
Ru1 Ru 0.500000 0.500000 0.000000 0.03743(11) Uani 1 2 d S . P . .
Cl1 Cl 0.61639(6) 0.54437(6) 0.22564(8) 0.04993(19) Uani 1 1 d . . . . .
N1 N 0.57933(18) 0.35563(18) -0.0224(2) 0.0417(5) Uani 1 1 d . . . . .
N2 N 0.42728(18) 0.38084(18) 0.0994(2) 0.0424(5) Uani 1 1 d . . . . .
C1 C 0.5314(2) 0.2671(2) 0.0008(3) 0.0525(8) Uani 1 1 d . . . . .
H1 H 0.550986 0.197506 -0.024985 0.063 Uiso 1 1 calc R U . . .
C2 C 0.4477(2) 0.2801(2) 0.0671(3) 0.0524(8) Uani 1 1 d . . . . .
H2 H 0.409739 0.219963 0.086197 0.063 Uiso 1 1 calc R U . . .
C10 C 0.3557(2) 0.3946(2) 0.1886(3) 0.0459(7) Uani 1 1 d . . . . .
C15 C 0.3771(3) 0.4716(3) 0.3007(3) 0.0513(8) Uani 1 1 d . . . . .
H15 H 0.436753 0.513326 0.316738 0.062 Uiso 1 1 calc R U . . .
C14 C 0.3095(3) 0.4860(2) 0.3885(4) 0.0561(8) Uani 1 1 d . . . . .
H14 H 0.325202 0.536889 0.464643 0.067 Uiso 1 1 calc R U . . .
C13 C 0.2190(3) 0.4270(3) 0.3665(4) 0.0602(9) Uani 1 1 d . . . . .
C12 C 0.2006(3) 0.3491(3) 0.2555(4) 0.0709(10) Uani 1 1 d . . . . .
H12 H 0.141596 0.306310 0.240515 0.085 Uiso 1 1 calc R U . . .
C11 C 0.2674(3) 0.3329(3) 0.1663(4) 0.0626(9) Uani 1 1 d . . . . .
H11 H 0.252677 0.280630 0.091737 0.075 Uiso 1 1 calc R U . . .
C16 C 0.1451(3) 0.4472(4) 0.4615(4) 0.0853(12) Uani 1 1 d . . . . .
H16A H 0.171238 0.414339 0.555847 0.128 Uiso 1 1 calc R U . . .
H16B H 0.080155 0.414594 0.416762 0.128 Uiso 1 1 calc R U . . .
H16C H 0.136768 0.525449 0.472511 0.128 Uiso 1 1 calc R U . . .
C3 C 0.6749(2) 0.3431(2) -0.0612(3) 0.0433(7) Uani 1 1 d . . . . .
C4 C 0.6935(3) 0.2568(3) -0.1493(3) 0.0574(8) Uani 1 1 d . . . . .
H4 H 0.642814 0.204980 -0.185890 0.069 Uiso 1 1 calc R U . . .
C5 C 0.7879(3) 0.2488(3) -0.1820(4) 0.0703(10) Uani 1 1 d . . . . .
H5 H 0.799374 0.191813 -0.242646 0.084 Uiso 1 1 calc R U . . .
C6 C 0.8653(3) 0.3226(3) -0.1277(4) 0.0707(10) Uani 1 1 d . . . . .
C7 C 0.8470(3) 0.4062(3) -0.0375(4) 0.0634(9) Uani 1 1 d . . . . .
H7 H 0.898884 0.455944 0.002191 0.076 Uiso 1 1 calc R U . . .
C8 C 0.7527(2) 0.4172(2) -0.0052(3) 0.0523(7) Uani 1 1 d . . . . .
H8 H 0.741436 0.474802 0.054653 0.063 Uiso 1 1 calc R U . . .
C9 C 0.9686(3) 0.3143(4) -0.1680(6) 0.1143(17) Uani 1 1 d . . . . .
H9A H 0.986439 0.385297 -0.200581 0.171 Uiso 1 1 calc R U . . .
H9B H 0.964150 0.260936 -0.244755 0.171 Uiso 1 1 calc R U . . .
H9C H 1.019932 0.291557 -0.083833 0.171 Uiso 1 1 calc R U . . .

loop_
_atom_site_aniso_label
_atom_site_aniso_U_11
_atom_site_aniso_U_22
_atom_site_aniso_U_33
_atom_site_aniso_U_23
_atom_site_aniso_U_13
_atom_site_aniso_U_12
Ru1 0.0508(2) 0.02417(15) 0.03763(18) -0.00080(13) 0.01117(14) -0.00073(14)
Cl1 0.0595(5) 0.0448(4) 0.0433(4) -0.0078(3) 0.0079(3) 0.0011(3)
N1 0.0529(15) 0.0298(12) 0.0419(13) -0.0016(10) 0.0105(11) 0.0029(10)
N2 0.0541(15) 0.0311(12) 0.0423(13) 0.0027(10) 0.0122(11) -0.0044(10)
C1 0.069(2) 0.0265(15) 0.064(2) -0.0014(13) 0.0192(18) 0.0020(13)
C2 0.064(2) 0.0285(15) 0.066(2) 0.0052(13) 0.0201(16) -0.0042(13)
C10 0.062(2) 0.0351(15) 0.0419(16) 0.0053(12) 0.0150(14) -0.0035(13)
C15 0.058(2) 0.0500(18) 0.0462(17) 0.0020(13) 0.0127(15) -0.0086(14)
C14 0.074(2) 0.050(2) 0.0463(18) 0.0006(14) 0.0179(16) -0.0046(16)
C13 0.070(2) 0.053(2) 0.065(2) 0.0043(16) 0.0312(18) -0.0015(17)
C12 0.069(2) 0.063(2) 0.088(3) -0.0064(19) 0.034(2) -0.0207(18)
C11 0.074(2) 0.0488(19) 0.070(2) -0.0120(16) 0.0270(19) -0.0166(17)
C16 0.084(3) 0.090(3) 0.095(3) -0.010(2) 0.047(2) -0.005(2)
C3 0.0536(18) 0.0341(15) 0.0409(15) 0.0029(12) 0.0084(13) 0.0091(13)
C4 0.074(2) 0.0458(18) 0.0519(18) -0.0042(14) 0.0134(17) 0.0125(16)
C5 0.082(3) 0.067(2) 0.064(2) -0.0096(18) 0.022(2) 0.030(2)
C6 0.067(2) 0.078(3) 0.071(2) 0.001(2) 0.023(2) 0.024(2)
C7 0.058(2) 0.068(2) 0.065(2) -0.0015(18) 0.0158(17) 0.0020(17)
C8 0.062(2) 0.0452(17) 0.0516(18) -0.0025(14) 0.0173(16) 0.0057(15)
C9 0.079(3) 0.140(4) 0.137(4) -0.010(4) 0.050(3) 0.030(3)

_geom_special_details            
;
 All esds (except the esd in the dihedral angle between two l.s. planes)
 are estimated using the full covariance matrix.  The cell esds are taken
 into account individually in the estimation of esds in distances, angles
 and torsion angles; correlations between esds in cell parameters are only
 used when they are defined by crystal symmetry.  An approximate (isotropic)
 treatment of cell esds is used for estimating esds involving l.s. planes.
;

loop_
_geom_bond_atom_site_label_1
_geom_bond_atom_site_label_2
_geom_bond_distance
_geom_bond_site_symmetry_2
_geom_bond_publ_flag
Ru1 N1 2.081(2) . ?
Ru1 N1 2.081(2) 3_665 ?
Ru1 N2 2.083(2) . ?
Ru1 N2 2.083(2) 3_665 ?
Ru1 Cl1 2.3830(7) . ?
Ru1 Cl1 2.3830(7) 3_665 ?
N1 C1 1.294(4) . ?
N1 C3 1.427(3) . ?
N2 C2 1.299(3) . ?
N2 C10 1.431(3) . ?
C1 C2 1.420(4) . ?
C1 H1 0.9300 . ?
C2 H2 0.9300 . ?
C10 C11 1.377(4) . ?
C10 C15 1.385(4) . ?
C15 C14 1.377(4) . ?
C15 H15 0.9300 . ?
C14 C13 1.385(5) . ?
C14 H14 0.9300 . ?
C13 C12 1.384(5) . ?
C13 C16 1.508(4) . ?
C12 C11 1.382(4) . ?
C12 H12 0.9300 . ?
C11 H11 0.9300 . ?
C16 H16A 0.9600 . ?
C16 H16B 0.9600 . ?
C16 H16C 0.9600 . ?
C3 C8 1.383(4) . ?
C3 C4 1.391(4) . ?
C4 C5 1.379(5) . ?
C4 H4 0.9300 . ?
C5 C6 1.374(5) . ?
C5 H5 0.9300 . ?
C6 C7 1.379(5) . ?
C6 C9 1.529(5) . ?
C7 C8 1.379(4) . ?
C7 H7 0.9300 . ?
C8 H8 0.9300 . ?
C9 H9A 0.9600 . ?
C9 H9B 0.9600 . ?
C9 H9C 0.9600 . ?

loop_
_geom_angle_atom_site_label_1
_geom_angle_atom_site_label_2
_geom_angle_atom_site_label_3
_geom_angle
_geom_angle_site_symmetry_1
_geom_angle_site_symmetry_3
_geom_angle_publ_flag
N1 Ru1 N1 180.0 . 3_665 ?
N1 Ru1 N2 76.98(9) . . ?
N1 Ru1 N2 103.03(9) 3_665 . ?
N1 Ru1 N2 103.02(9) . 3_665 ?
N1 Ru1 N2 76.97(9) 3_665 3_665 ?
N2 Ru1 N2 180.00(11) . 3_665 ?
N1 Ru1 Cl1 91.94(7) . . ?
N1 Ru1 Cl1 88.06(7) 3_665 . ?
N2 Ru1 Cl1 91.96(7) . . ?
N2 Ru1 Cl1 88.04(7) 3_665 . ?
N1 Ru1 Cl1 88.06(7) . 3_665 ?
N1 Ru1 Cl1 91.94(7) 3_665 3_665 ?
N2 Ru1 Cl1 88.04(7) . 3_665 ?
N2 Ru1 Cl1 91.96(7) 3_665 3_665 ?
Cl1 Ru1 Cl1 180.0 . 3_665 ?
C1 N1 C3 118.2(2) . . ?
C1 N1 Ru1 112.70(19) . . ?
C3 N1 Ru1 129.09(17) . . ?
C2 N2 C10 117.1(2) . . ?
C2 N2 Ru1 113.12(19) . . ?
C10 N2 Ru1 129.62(17) . . ?
N1 C1 C2 117.6(3) . . ?
N1 C1 H1 121.2 . . ?
C2 C1 H1 121.2 . . ?
N2 C2 C1 116.2(3) . . ?
N2 C2 H2 121.9 . . ?
C1 C2 H2 121.9 . . ?
C11 C10 C15 119.7(3) . . ?
C11 C10 N2 121.7(3) . . ?
C15 C10 N2 118.6(3) . . ?
C14 C15 C10 119.7(3) . . ?
C14 C15 H15 120.2 . . ?
C10 C15 H15 120.2 . . ?
C15 C14 C13 121.9(3) . . ?
C15 C14 H14 119.0 . . ?
C13 C14 H14 119.0 . . ?
C12 C13 C14 117.1(3) . . ?
C12 C13 C16 122.3(3) . . ?
C14 C13 C16 120.7(3) . . ?
C11 C12 C13 122.0(3) . . ?
C11 C12 H12 119.0 . . ?
C13 C12 H12 119.0 . . ?
C10 C11 C12 119.6(3) . . ?
C10 C11 H11 120.2 . . ?
C12 C11 H11 120.2 . . ?
C13 C16 H16A 109.5 . . ?
C13 C16 H16B 109.5 . . ?
H16A C16 H16B 109.5 . . ?
C13 C16 H16C 109.5 . . ?
H16A C16 H16C 109.5 . . ?
H16B C16 H16C 109.5 . . ?
C8 C3 C4 119.0(3) . . ?
C8 C3 N1 118.8(2) . . ?
C4 C3 N1 122.2(3) . . ?
C5 C4 C3 119.4(3) . . ?
C5 C4 H4 120.3 . . ?
C3 C4 H4 120.3 . . ?
C6 C5 C4 121.9(3) . . ?
C6 C5 H5 119.0 . . ?
C4 C5 H5 119.0 . . ?
C5 C6 C7 118.2(3) . . ?
C5 C6 C9 121.3(4) . . ?
C7 C6 C9 120.4(4) . . ?
C6 C7 C8 121.0(3) . . ?
C6 C7 H7 119.5 . . ?
C8 C7 H7 119.5 . . ?
C7 C8 C3 120.4(3) . . ?
C7 C8 H8 119.8 . . ?
C3 C8 H8 119.8 . . ?
C6 C9 H9A 109.5 . . ?
C6 C9 H9B 109.5 . . ?
H9A C9 H9B 109.5 . . ?
C6 C9 H9C 109.5 . . ?
H9A C9 H9C 109.5 . . ?
H9B C9 H9C 109.5 . . ?

_refine_diff_density_max         0.680
_refine_diff_density_min         -0.503
_refine_diff_density_rms         0.064

_shelx_res_file                  
;
TITL SB-AM-26 in P2(1)/c
    SB-AM-26.res
    created by SHELXL-2016/6 at 15:59:40 on 27-May-2023
CELL 0.71073 13.4650 12.0716 9.4185 90.000 103.729 90.000
ZERR 2.00 0.0004 0.0003 0.0003 0.000 0.002 0.000
LATT 1
SYMM -x, y+1/2, -z+1/2
SFAC C  H  N  Cl Ru
UNIT 64  72  8  4  2
L.S. 8
ACTA
BOND $H
FMAP 2
PLAN 10
TEMP 23.000
WGHT    0.045900    0.500000
FVAR       0.17525
RU1   5    0.500000    0.500000    0.000000    10.50000    0.05083    0.02417 =
         0.03763   -0.00080    0.01117   -0.00073
CL1   4    0.616393    0.544367    0.225644    11.00000    0.05952    0.04481 =
         0.04328   -0.00777    0.00786    0.00111
N1    3    0.579334    0.355625   -0.022411    11.00000    0.05290    0.02982 =
         0.04191   -0.00161    0.01050    0.00285
N2    3    0.427277    0.380839    0.099413    11.00000    0.05408    0.03113 =
         0.04229    0.00268    0.01224   -0.00437
C1    1    0.531390    0.267108    0.000786    11.00000    0.06899    0.02650 =
         0.06377   -0.00145    0.01924    0.00200
AFIX  43
H1    2    0.550986    0.197506   -0.024985    11.00000   -1.20000
AFIX   0
C2    1    0.447711    0.280116    0.067066    11.00000    0.06448    0.02851 =
         0.06641    0.00522    0.02009   -0.00419
AFIX  43
H2    2    0.409739    0.219963    0.086197    11.00000   -1.20000
AFIX   0
C10   1    0.355682    0.394609    0.188571    11.00000    0.06211    0.03507 =
         0.04194    0.00533    0.01496   -0.00346
C15   1    0.377073    0.471582    0.300734    11.00000    0.05802    0.05002 =
         0.04617    0.00204    0.01270   -0.00855
AFIX  43
H15   2    0.436753    0.513326    0.316738    11.00000   -1.20000
AFIX   0
C14   1    0.309539    0.486006    0.388452    11.00000    0.07411    0.04963 =
         0.04630    0.00060    0.01789   -0.00456
AFIX  43
H14   2    0.325202    0.536889    0.464643    11.00000   -1.20000
AFIX   0
C13   1    0.218970    0.426955    0.366533    11.00000    0.06993    0.05348 =
         0.06489    0.00431    0.03124   -0.00150
C12   1    0.200630    0.349066    0.255530    11.00000    0.06885    0.06340 =
         0.08830   -0.00644    0.03435   -0.02069
AFIX  43
H12   2    0.141596    0.306310    0.240515    11.00000   -1.20000
AFIX   0
C11   1    0.267351    0.332893    0.166340    11.00000    0.07356    0.04884 =
         0.07034   -0.01205    0.02704   -0.01658
AFIX  43
H11   2    0.252677    0.280630    0.091737    11.00000   -1.20000
AFIX   0
C16   1    0.145072    0.447170    0.461541    11.00000    0.08371    0.09021 =
         0.09509   -0.01039    0.04709   -0.00455
AFIX 137
H16A  2    0.171238    0.414339    0.555847    11.00000   -1.50000
H16B  2    0.080155    0.414594    0.416762    11.00000   -1.50000
H16C  2    0.136768    0.525449    0.472511    11.00000   -1.50000
AFIX   0
C3    1    0.674927    0.343127   -0.061210    11.00000    0.05361    0.03413 =
         0.04085    0.00291    0.00840    0.00907
C4    1    0.693536    0.256816   -0.149343    11.00000    0.07367    0.04576 =
         0.05190   -0.00418    0.01343    0.01250
AFIX  43
H4    2    0.642814    0.204980   -0.185890    11.00000   -1.20000
AFIX   0
C5    1    0.787852    0.248787   -0.182047    11.00000    0.08220    0.06672 =
         0.06425   -0.00964    0.02207    0.03031
AFIX  43
H5    2    0.799374    0.191813   -0.242646    11.00000   -1.20000
AFIX   0
C6    1    0.865289    0.322550   -0.127666    11.00000    0.06686    0.07819 =
         0.07077    0.00144    0.02345    0.02367
C7    1    0.846955    0.406209   -0.037459    11.00000    0.05815    0.06787 =
         0.06490   -0.00152    0.01585    0.00201
AFIX  43
H7    2    0.898884    0.455944    0.002191    11.00000   -1.20000
AFIX   0
C8    1    0.752726    0.417199   -0.005182    11.00000    0.06201    0.04516 =
         0.05160   -0.00254    0.01730    0.00572
AFIX  43
H8    2    0.741436    0.474802    0.054653    11.00000   -1.20000
AFIX   0
C9    1    0.968561    0.314319   -0.167957    11.00000    0.07866    0.13972 =
         0.13680   -0.00980    0.04997    0.03033
AFIX 137
H9A   2    0.986439    0.385297   -0.200581    11.00000   -1.50000
H9B   2    0.964150    0.260936   -0.244755    11.00000   -1.50000
H9C   2    1.019932    0.291557   -0.083833    11.00000   -1.50000
AFIX   0
HKLF 4 1 1 0 0 0 1 0 0 0 1


REM  SB-AM-26 in P2(1)/c
REM R1 =  0.0346 for    2391 Fo > 4sig(Fo)  and  0.0612 for all    3434 data
REM    180 parameters refined using      0 restraints

END

WGHT      0.0391      0.1015

REM Highest difference peak  0.680,  deepest hole -0.503,  1-sigma level  0.064
Q1    1   0.6202  0.4560  0.2264  11.00000  0.05    0.68
Q2    1   0.5897  0.5145  0.1209  11.00000  0.05    0.31
Q3    1   0.6020  0.5090  0.0182  11.00000  0.05    0.30
Q4    1   0.5051  0.4556  0.1410  11.00000  0.05    0.29
Q5    1   0.0814  0.4841  0.3861  11.00000  0.05    0.26
Q6    1   0.4157  0.2123  0.1516  11.00000  0.05    0.26
Q7    1   0.5092  0.5585  0.1321  11.00000  0.05    0.25
Q8    1   0.9458  0.3239 -0.1394  11.00000  0.05    0.24
Q9    1   0.1793  0.5022  0.5768  11.00000  0.05    0.24
Q10   1   0.1191  0.3463  0.4817  11.00000  0.05    0.22
;
_shelx_res_checksum              41472
####################################################################### 
# 
# This file contains crystal structure data downloaded from the 
# Cambridge Structural Database (CSD) hosted by the Cambridge 
# Crystallographic Data Centre (CCDC).
# 
# Full information about CCDC data access policies and citation 
# guidelines are available at http://www.ccdc.cam.ac.uk/access/V1 
# 
# Audit and citation data items may have been added by the CCDC. 
# Please retain this information to preserve the provenance of 
# this file and to allow appropriate attribution of the data. 
# 
#######################################################################

data_SB-AM-10
_database_code_depnum_ccdc_archive 'CCDC 1866870'
loop_
_audit_author_name
_audit_author_address
'Samaresh Bhattacharya'
;Department of Chemistry, Inorganic Chemistry Section, Jadavpur University, Kolkata, India
India
;
_audit_update_record             
;
2023-06-01 deposited with the CCDC.	2023-08-07 downloaded from the CCDC.
;

_audit_creation_method           SHELXL-2016/6
_shelx_SHELXL_version_number     2016/6
_chemical_name_systematic        ?
_chemical_name_common            ?
_chemical_melting_point          ?
_chemical_formula_moiety         ?
_chemical_formula_sum            'C28 H20 Cl6 N4 Ru'
_chemical_formula_weight         726.23

loop_
_atom_type_symbol
_atom_type_description
_atom_type_scat_dispersion_real
_atom_type_scat_dispersion_imag
_atom_type_scat_source
C C 0.0033 0.0016 'International Tables Vol C Tables 4.2.6.8 and 6.1.1.4'
H H 0.0000 0.0000 'International Tables Vol C Tables 4.2.6.8 and 6.1.1.4'
N N 0.0061 0.0033 'International Tables Vol C Tables 4.2.6.8 and 6.1.1.4'
Cl Cl 0.1484 0.1585 'International Tables Vol C Tables 4.2.6.8 and 6.1.1.4'
Ru Ru -1.2594 0.8363 'International Tables Vol C Tables 4.2.6.8 and 6.1.1.4'

_space_group_crystal_system      monoclinic
_space_group_IT_number           15
_space_group_name_H-M_alt        'C 2/c'
_space_group_name_Hall           '-C 2yc'

_shelx_space_group_comment       
;
The symmetry employed for this shelxl refinement is uniquely defined
by the following loop, which should always be used as a source of
symmetry information in preference to the above space-group names.
They are only intended as comments.
;

loop_
_space_group_symop_operation_xyz
'x, y, z'
'-x, y, -z+1/2'
'x+1/2, y+1/2, z'
'-x+1/2, y+1/2, -z+1/2'
'-x, -y, -z'
'x, -y, z-1/2'
'-x+1/2, -y+1/2, -z'
'x+1/2, -y+1/2, z-1/2'

_cell_length_a                   28.7859(12)
_cell_length_b                   15.6535(6)
_cell_length_c                   14.3195(5)
_cell_angle_alpha                90
_cell_angle_beta                 113.084(2)
_cell_angle_gamma                90
_cell_volume                     5935.7(4)
_cell_formula_units_Z            8
_cell_measurement_temperature    296(2)
_cell_measurement_reflns_used    295
_cell_measurement_theta_min      1.511
_cell_measurement_theta_max      27.555

_exptl_crystal_description       rectangular-parallelepiped
_exptl_crystal_colour            Blue
_exptl_crystal_density_meas      ?
_exptl_crystal_density_method    'not measured'
_exptl_crystal_density_diffrn    1.619
_exptl_crystal_F_000             2872
_exptl_transmission_factor_min   ?
_exptl_transmission_factor_max   ?
_exptl_crystal_size_max          0.28
_exptl_crystal_size_mid          0.16
_exptl_crystal_size_min          0.11
_exptl_absorpt_coefficient_mu    1.094
_shelx_estimated_absorpt_T_min   ?
_shelx_estimated_absorpt_T_max   ?
_exptl_absorpt_correction_type   ?
_exptl_absorpt_correction_T_min  ?
_exptl_absorpt_correction_T_max  ?
_exptl_absorpt_process_details   ?
_exptl_absorpt_special_details   ?
_diffrn_ambient_temperature      296(2)
_diffrn_radiation_wavelength     0.71073
_diffrn_radiation_type           MoK\a
_diffrn_source                   'fine-focus sealed tube'
_diffrn_measurement_device_type  CCD
_diffrn_measurement_method       ?
_diffrn_detector_area_resol_mean ?
_diffrn_reflns_number            43999
_diffrn_reflns_av_unetI/netI     0.0609
_diffrn_reflns_av_R_equivalents  0.0846
_diffrn_reflns_limit_h_min       -37
_diffrn_reflns_limit_h_max       37
_diffrn_reflns_limit_k_min       -19
_diffrn_reflns_limit_k_max       20
_diffrn_reflns_limit_l_min       -18
_diffrn_reflns_limit_l_max       18
_diffrn_reflns_theta_min         1.511
_diffrn_reflns_theta_max         27.555
_diffrn_reflns_theta_full        25.242
_diffrn_measured_fraction_theta_max 0.995
_diffrn_measured_fraction_theta_full 0.999
_diffrn_reflns_Laue_measured_fraction_max 0.995
_diffrn_reflns_Laue_measured_fraction_full 0.999
_diffrn_reflns_point_group_measured_fraction_max 0.995
_diffrn_reflns_point_group_measured_fraction_full 0.999
_reflns_number_total             6826
_reflns_number_gt                4286
_reflns_threshold_expression     'I > 2\s(I)'
_reflns_Friedel_coverage         0.000
_reflns_Friedel_fraction_max     .
_reflns_Friedel_fraction_full    .

_reflns_special_details          
;
 Reflections were merged by SHELXL according to the crystal
 class for the calculation of statistics and refinement.
 
 _reflns_Friedel_fraction is defined as the number of unique
 Friedel pairs measured divided by the number that would be
 possible theoretically, ignoring centric projections and
 systematic absences.
;

_computing_data_collection       ?
_computing_cell_refinement       ?
_computing_data_reduction        ?
_computing_structure_solution    ?
_computing_structure_refinement  'SHELXL-2016/6 (Sheldrick, 2016)'
_computing_molecular_graphics    ?
_computing_publication_material  ?
_refine_special_details          ?
_refine_ls_structure_factor_coef Fsqd
_refine_ls_matrix_type           full
_refine_ls_weighting_scheme      calc
_refine_ls_weighting_details     
'w=1/[\s^2^(Fo^2^)+(0.1000P)^2^+0.7222P] where P=(Fo^2^+2Fc^2^)/3'
_atom_sites_solution_primary     ?
_atom_sites_solution_secondary   ?
_atom_sites_solution_hydrogens   geom
_refine_ls_hydrogen_treatment    constr
_refine_ls_extinction_method     none
_refine_ls_extinction_coef       .
_refine_ls_number_reflns         6826
_refine_ls_number_parameters     352
_refine_ls_number_restraints     0
_refine_ls_R_factor_all          0.0917
_refine_ls_R_factor_gt           0.0483
_refine_ls_wR_factor_ref         0.1536
_refine_ls_wR_factor_gt          0.1262
_refine_ls_goodness_of_fit_ref   0.894
_refine_ls_restrained_S_all      0.894
_refine_ls_shift/su_max          0.001
_refine_ls_shift/su_mean         0.000

loop_
_atom_site_label
_atom_site_type_symbol
_atom_site_fract_x
_atom_site_fract_y
_atom_site_fract_z
_atom_site_U_iso_or_equiv
_atom_site_adp_type
_atom_site_occupancy
_atom_site_site_symmetry_order
_atom_site_calc_flag
_atom_site_refinement_flags_posn
_atom_site_refinement_flags_adp
_atom_site_refinement_flags_occupancy
_atom_site_disorder_assembly
_atom_site_disorder_group
Ru1 Ru 0.72223(2) 0.48020(2) 0.33923(2) 0.04192(13) Uani 1 1 d . . . . .
Cl2 Cl 0.67265(4) 0.55939(8) 0.40759(8) 0.0558(3) Uani 1 1 d . . . . .
Cl1 Cl 0.73773(5) 0.60655(8) 0.25956(8) 0.0584(3) Uani 1 1 d . . . . .
Cl6 Cl 0.44565(5) 0.49623(11) 0.09707(10) 0.0778(4) Uani 1 1 d . . . . .
Cl3 Cl 0.55675(7) 0.11459(13) 0.22693(17) 0.1178(7) Uani 1 1 d . . . . .
Cl4 Cl 0.93013(7) 0.77221(13) 0.64222(18) 0.1223(8) Uani 1 1 d . . . . .
Cl5 Cl 0.97604(8) 0.32827(19) 0.4418(2) 0.1580(11) Uani 1 1 d . . . . .
N4 N 0.66496(14) 0.4505(2) 0.2045(2) 0.0465(8) Uani 1 1 d . . . . .
N2 N 0.77848(14) 0.4968(2) 0.4824(3) 0.0484(9) Uani 1 1 d . . . . .
N3 N 0.75884(14) 0.4151(2) 0.2652(3) 0.0477(9) Uani 1 1 d . . . . .
N1 N 0.71257(14) 0.3784(2) 0.4158(2) 0.0472(9) Uani 1 1 d . . . . .
C24 C 0.57926(18) 0.3932(3) 0.1439(3) 0.0553(11) Uani 1 1 d . . . . .
H24 H 0.591909 0.339499 0.138797 0.066 Uiso 1 1 calc R U . . .
C12 C 0.8859(2) 0.6913(4) 0.5958(4) 0.0757(16) Uani 1 1 d . . . . .
C8 C 0.6350(2) 0.3059(4) 0.4012(4) 0.0690(14) Uani 1 1 d . . . . .
H8 H 0.632187 0.342294 0.450154 0.083 Uiso 1 1 calc R U . . .
C18 C 0.8269(2) 0.3111(4) 0.3018(5) 0.0771(16) Uani 1 1 d . . . . .
H18 H 0.803355 0.268535 0.270622 0.093 Uiso 1 1 calc R U . . .
C13 C 0.9010(2) 0.6072(4) 0.6159(5) 0.0857(18) Uani 1 1 d . . . . .
H13 H 0.934634 0.593876 0.653930 0.103 Uiso 1 1 calc R U . . .
C6 C 0.6035(2) 0.1909(4) 0.2850(4) 0.0715(15) Uani 1 1 d . . . . .
C14 C 0.8652(2) 0.5425(4) 0.5786(4) 0.0716(15) Uani 1 1 d . . . . .
H14 H 0.874664 0.485623 0.593205 0.086 Uiso 1 1 calc R U . . .
C11 C 0.8362(2) 0.7111(4) 0.5383(4) 0.0675(14) Uani 1 1 d . . . . .
H11 H 0.826345 0.767941 0.525420 0.081 Uiso 1 1 calc R U . . .
C22 C 0.8466(2) 0.4570(4) 0.3519(4) 0.0621(13) Uani 1 1 d . . . . .
H22 H 0.836202 0.512776 0.355386 0.074 Uiso 1 1 calc R U . . .
C25 C 0.5280(2) 0.4037(4) 0.1192(4) 0.0650(13) Uani 1 1 d . . . . .
H25 H 0.506268 0.357165 0.098904 0.078 Uiso 1 1 calc R U . . .
C15 C 0.73079(19) 0.3943(3) 0.1725(3) 0.0571(12) Uani 1 1 d . . . . .
H15 H 0.744341 0.368669 0.130220 0.069 Uiso 1 1 calc R U . . .
C5 C 0.6437(2) 0.1966(3) 0.2577(4) 0.0662(13) Uani 1 1 d . . . . .
H5 H 0.646703 0.159234 0.209869 0.079 Uiso 1 1 calc R U . . .
C2 C 0.7748(2) 0.4443(3) 0.5500(3) 0.0597(12) Uani 1 1 d . . . . .
H2 H 0.795218 0.449586 0.618631 0.072 Uiso 1 1 calc R U . . .
C1 C 0.7380(2) 0.3782(3) 0.5131(3) 0.0576(12) Uani 1 1 d . . . . .
H1 H 0.732549 0.338114 0.555664 0.069 Uiso 1 1 calc R U . . .
C10 C 0.80135(19) 0.6473(3) 0.5001(3) 0.0560(11) Uani 1 1 d . . . . .
H10 H 0.767866 0.660688 0.460735 0.067 Uiso 1 1 calc R U . . .
C16 C 0.6788(2) 0.4123(3) 0.1387(3) 0.0587(13) Uani 1 1 d . . . . .
H16 H 0.655938 0.398013 0.073944 0.070 Uiso 1 1 calc R U . . .
C28 C 0.59248(19) 0.5417(3) 0.1817(3) 0.0566(12) Uani 1 1 d . . . . .
H28 H 0.614122 0.588244 0.203952 0.068 Uiso 1 1 calc R U . . .
C17 C 0.81138(18) 0.3939(3) 0.3064(3) 0.0525(11) Uani 1 1 d . . . . .
C9 C 0.81601(18) 0.5630(3) 0.5202(3) 0.0525(11) Uani 1 1 d . . . . .
C26 C 0.50975(19) 0.4830(4) 0.1248(3) 0.0557(12) Uani 1 1 d . . . . .
C27 C 0.5409(2) 0.5525(3) 0.1544(3) 0.0590(12) Uani 1 1 d . . . . .
H27 H 0.527744 0.606387 0.156259 0.071 Uiso 1 1 calc R U . . .
C4 C 0.67998(18) 0.2583(3) 0.3018(3) 0.0538(11) Uani 1 1 d . . . . .
H4 H 0.707534 0.262737 0.283600 0.065 Uiso 1 1 calc R U . . .
C23 C 0.61159(18) 0.4620(3) 0.1759(3) 0.0499(11) Uani 1 1 d . . . . .
C3 C 0.67545(17) 0.3132(3) 0.3726(3) 0.0494(10) Uani 1 1 d . . . . .
C21 C 0.8972(2) 0.4368(4) 0.3920(5) 0.0796(16) Uani 1 1 d . . . . .
H21 H 0.921077 0.479290 0.421337 0.096 Uiso 1 1 calc R U . . .
C20 C 0.9122(2) 0.3556(5) 0.3889(5) 0.0908(19) Uani 1 1 d . . . . .
C7 C 0.5986(2) 0.2440(4) 0.3565(5) 0.0817(17) Uani 1 1 d . . . . .
H7 H 0.571149 0.238648 0.374875 0.098 Uiso 1 1 calc R U . . .
C19 C 0.8775(3) 0.2924(5) 0.3437(6) 0.102(2) Uani 1 1 d . . . . .
H19 H 0.888404 0.236798 0.341566 0.122 Uiso 1 1 calc R U . . .

loop_
_atom_site_aniso_label
_atom_site_aniso_U_11
_atom_site_aniso_U_22
_atom_site_aniso_U_33
_atom_site_aniso_U_23
_atom_site_aniso_U_13
_atom_site_aniso_U_12
Ru1 0.0572(2) 0.0403(2) 0.03197(19) 0.00148(13) 0.02160(16) 0.00377(16)
Cl2 0.0624(7) 0.0642(8) 0.0442(6) -0.0091(5) 0.0247(5) 0.0079(6)
Cl1 0.0831(9) 0.0474(7) 0.0507(6) 0.0083(5) 0.0328(6) 0.0019(6)
Cl6 0.0605(8) 0.1167(12) 0.0529(7) 0.0057(7) 0.0187(6) 0.0091(8)
Cl3 0.0855(12) 0.0931(14) 0.1522(17) -0.0089(13) 0.0223(12) -0.0278(10)
Cl4 0.0810(11) 0.1001(15) 0.181(2) -0.0535(14) 0.0460(12) -0.0310(10)
Cl5 0.0814(14) 0.184(3) 0.201(3) -0.004(2) 0.0469(15) 0.0437(15)
N4 0.060(2) 0.049(2) 0.0343(17) 0.0011(15) 0.0227(17) 0.0013(17)
N2 0.060(2) 0.042(2) 0.043(2) 0.0013(15) 0.0208(18) 0.0080(16)
N3 0.067(2) 0.042(2) 0.0419(19) -0.0007(15) 0.0294(18) -0.0055(17)
N1 0.061(2) 0.048(2) 0.0382(19) 0.0032(15) 0.0255(17) 0.0068(17)
C24 0.063(3) 0.046(3) 0.052(3) 0.002(2) 0.018(2) 0.005(2)
C12 0.070(4) 0.078(4) 0.082(4) -0.027(3) 0.033(3) -0.012(3)
C8 0.078(4) 0.068(4) 0.076(3) 0.000(3) 0.047(3) 0.007(3)
C18 0.076(4) 0.053(3) 0.112(5) -0.010(3) 0.048(3) 0.004(3)
C13 0.062(4) 0.082(5) 0.096(4) -0.019(4) 0.013(3) 0.005(3)
C6 0.067(4) 0.055(3) 0.084(4) 0.002(3) 0.021(3) -0.002(3)
C14 0.064(4) 0.058(3) 0.083(4) -0.015(3) 0.019(3) 0.005(3)
C11 0.068(4) 0.052(3) 0.082(4) -0.012(3) 0.030(3) -0.005(3)
C22 0.062(3) 0.060(3) 0.069(3) -0.003(2) 0.031(3) 0.000(2)
C25 0.066(4) 0.063(4) 0.061(3) 0.007(2) 0.019(3) -0.004(3)
C15 0.075(3) 0.060(3) 0.050(3) -0.007(2) 0.040(3) 0.001(2)
C5 0.076(4) 0.051(3) 0.071(3) -0.006(2) 0.028(3) 0.003(3)
C2 0.078(3) 0.057(3) 0.039(2) 0.005(2) 0.018(2) 0.011(3)
C1 0.084(4) 0.052(3) 0.036(2) 0.0089(19) 0.022(2) 0.002(2)
C10 0.059(3) 0.058(3) 0.053(3) -0.001(2) 0.024(2) 0.005(2)
C16 0.075(3) 0.072(3) 0.034(2) -0.003(2) 0.027(2) -0.005(3)
C28 0.069(3) 0.056(3) 0.042(2) 0.004(2) 0.019(2) 0.000(2)
C17 0.059(3) 0.050(3) 0.059(3) -0.004(2) 0.034(2) 0.001(2)
C9 0.057(3) 0.057(3) 0.041(2) -0.007(2) 0.016(2) 0.005(2)
C26 0.060(3) 0.071(3) 0.035(2) 0.005(2) 0.017(2) 0.006(3)
C27 0.069(3) 0.060(3) 0.045(2) -0.004(2) 0.019(2) 0.013(3)
C4 0.062(3) 0.048(3) 0.053(3) 0.004(2) 0.025(2) 0.007(2)
C23 0.065(3) 0.055(3) 0.030(2) 0.0057(18) 0.020(2) 0.002(2)
C3 0.064(3) 0.042(3) 0.047(2) 0.0076(19) 0.026(2) 0.005(2)
C21 0.076(4) 0.078(4) 0.089(4) -0.011(3) 0.037(3) -0.004(3)
C20 0.066(4) 0.100(6) 0.111(5) -0.002(4) 0.039(4) 0.017(4)
C7 0.072(4) 0.076(4) 0.113(5) 0.013(4) 0.054(4) -0.003(3)
C19 0.100(5) 0.069(5) 0.153(7) -0.002(4) 0.066(5) 0.030(4)

_geom_special_details            
;
 All esds (except the esd in the dihedral angle between two l.s. planes)
 are estimated using the full covariance matrix.  The cell esds are taken
 into account individually in the estimation of esds in distances, angles
 and torsion angles; correlations between esds in cell parameters are only
 used when they are defined by crystal symmetry.  An approximate (isotropic)
 treatment of cell esds is used for estimating esds involving l.s. planes.
;

loop_
_geom_bond_atom_site_label_1
_geom_bond_atom_site_label_2
_geom_bond_distance
_geom_bond_site_symmetry_2
_geom_bond_publ_flag
Ru1 N1 2.015(4) . ?
Ru1 N3 2.036(4) . ?
Ru1 N4 2.040(3) . ?
Ru1 N2 2.071(4) . ?
Ru1 Cl2 2.3723(11) . ?
Ru1 Cl1 2.4106(12) . ?
Cl6 C26 1.741(5) . ?
Cl3 C6 1.747(6) . ?
Cl4 C12 1.732(6) . ?
Cl5 C20 1.744(6) . ?
N4 C16 1.303(5) . ?
N4 C23 1.438(6) . ?
N2 C2 1.306(6) . ?
N2 C9 1.440(6) . ?
N3 C15 1.296(6) . ?
N3 C17 1.430(6) . ?
N1 C1 1.295(5) . ?
N1 C3 1.431(6) . ?
C24 C23 1.379(7) . ?
C24 C25 1.386(7) . ?
C12 C11 1.377(7) . ?
C12 C13 1.381(8) . ?
C8 C3 1.383(6) . ?
C8 C7 1.385(8) . ?
C18 C19 1.373(8) . ?
C18 C17 1.381(7) . ?
C13 C14 1.393(8) . ?
C6 C5 1.361(8) . ?
C6 C7 1.369(8) . ?
C14 C9 1.371(7) . ?
C11 C10 1.369(7) . ?
C22 C21 1.376(8) . ?
C22 C17 1.383(7) . ?
C25 C26 1.363(7) . ?
C15 C16 1.409(7) . ?
C5 C4 1.381(7) . ?
C2 C1 1.426(7) . ?
C10 C9 1.381(7) . ?
C28 C23 1.379(6) . ?
C28 C27 1.389(7) . ?
C26 C27 1.367(7) . ?
C4 C3 1.373(6) . ?
C21 C20 1.350(9) . ?
C20 C19 1.373(9) . ?

loop_
_geom_angle_atom_site_label_1
_geom_angle_atom_site_label_2
_geom_angle_atom_site_label_3
_geom_angle
_geom_angle_site_symmetry_1
_geom_angle_site_symmetry_3
_geom_angle_publ_flag
N1 Ru1 N3 95.59(13) . . ?
N1 Ru1 N4 95.81(14) . . ?
N3 Ru1 N4 77.60(14) . . ?
N1 Ru1 N2 77.40(15) . . ?
N3 Ru1 N2 102.40(15) . . ?
N4 Ru1 N2 173.20(14) . . ?
N1 Ru1 Cl2 87.43(10) . . ?
N3 Ru1 Cl2 173.70(10) . . ?
N4 Ru1 Cl2 96.62(10) . . ?
N2 Ru1 Cl2 83.64(10) . . ?
N1 Ru1 Cl1 175.76(11) . . ?
N3 Ru1 Cl1 86.25(10) . . ?
N4 Ru1 Cl1 88.31(11) . . ?
N2 Ru1 Cl1 98.48(11) . . ?
Cl2 Ru1 Cl1 91.12(4) . . ?
C16 N4 C23 116.5(4) . . ?
C16 N4 Ru1 115.2(3) . . ?
C23 N4 Ru1 128.2(3) . . ?
C2 N2 C9 116.2(4) . . ?
C2 N2 Ru1 113.3(3) . . ?
C9 N2 Ru1 130.0(3) . . ?
C15 N3 C17 119.8(4) . . ?
C15 N3 Ru1 114.6(3) . . ?
C17 N3 Ru1 125.5(3) . . ?
C1 N1 C3 118.3(4) . . ?
C1 N1 Ru1 116.5(3) . . ?
C3 N1 Ru1 124.6(3) . . ?
C23 C24 C25 120.3(5) . . ?
C11 C12 C13 120.4(5) . . ?
C11 C12 Cl4 120.0(5) . . ?
C13 C12 Cl4 119.6(5) . . ?
C3 C8 C7 119.5(5) . . ?
C19 C18 C17 119.1(6) . . ?
C12 C13 C14 119.3(5) . . ?
C5 C6 C7 121.5(5) . . ?
C5 C6 Cl3 119.4(5) . . ?
C7 C6 Cl3 119.0(5) . . ?
C9 C14 C13 119.7(6) . . ?
C10 C11 C12 120.1(5) . . ?
C21 C22 C17 119.5(5) . . ?
C26 C25 C24 119.4(5) . . ?
N3 C15 C16 116.9(4) . . ?
C6 C5 C4 119.3(5) . . ?
N2 C2 C1 116.5(4) . . ?
N1 C1 C2 114.9(4) . . ?
C11 C10 C9 119.9(5) . . ?
N4 C16 C15 115.4(4) . . ?
C23 C28 C27 120.0(5) . . ?
C18 C17 C22 120.2(5) . . ?
C18 C17 N3 120.5(5) . . ?
C22 C17 N3 119.3(4) . . ?
C14 C9 C10 120.6(5) . . ?
C14 C9 N2 120.3(5) . . ?
C10 C9 N2 119.1(4) . . ?
C25 C26 C27 121.4(5) . . ?
C25 C26 Cl6 119.6(4) . . ?
C27 C26 Cl6 119.0(4) . . ?
C26 C27 C28 119.3(5) . . ?
C3 C4 C5 120.1(5) . . ?
C28 C23 C24 119.6(5) . . ?
C28 C23 N4 120.2(4) . . ?
C24 C23 N4 120.2(4) . . ?
C4 C3 C8 120.1(5) . . ?
C4 C3 N1 119.6(4) . . ?
C8 C3 N1 120.3(4) . . ?
C20 C21 C22 120.2(6) . . ?
C21 C20 C19 120.7(6) . . ?
C21 C20 Cl5 120.9(6) . . ?
C19 C20 Cl5 118.4(6) . . ?
C6 C7 C8 119.4(5) . . ?
C18 C19 C20 120.3(6) . . ?

_refine_diff_density_max         0.406
_refine_diff_density_min         -0.899
_refine_diff_density_rms         0.096

_shelx_res_file                  
;
TITL SB-AM-10_a.res in C2/c
    SB-AM-10.res
    created by SHELXL-2016/6 at 17:01:15 on 27-May-2023
CELL 0.71073 28.7859 15.6535 14.3195 90.000 113.084 90.000
ZERR 8.00 0.0012 0.0006 0.0005 0.000 0.002 0.000
LATT 7
SYMM -x, y, -z+1/2
SFAC C  H  N  Cl Ru
UNIT 224  136  32  48  8
L.S. 8
ACTA
FMAP 2
PLAN 10
TEMP 23.000
WGHT    0.100000    0.722230
FVAR       0.06296
RU1   5    0.722233    0.480203    0.339228    11.00000    0.05725    0.04034 =
         0.03197    0.00148    0.02160    0.00377
CL2   4    0.672652    0.559394    0.407595    11.00000    0.06241    0.06416 =
         0.04420   -0.00910    0.02467    0.00793
CL1   4    0.737731    0.606547    0.259562    11.00000    0.08305    0.04741 =
         0.05068    0.00825    0.03279    0.00187
CL6   4    0.445652    0.496234    0.097071    11.00000    0.06055    0.11668 =
         0.05294    0.00572    0.01873    0.00911
CL3   4    0.556748    0.114592    0.226928    11.00000    0.08553    0.09313 =
         0.15218   -0.00892    0.02233   -0.02778
CL4   4    0.930129    0.772211    0.642216    11.00000    0.08096    0.10006 =
         0.18101   -0.05351    0.04596   -0.03096
CL5   4    0.976043    0.328269    0.441831    11.00000    0.08141    0.18443 =
         0.20055   -0.00392    0.04691    0.04372
N4    3    0.664961    0.450492    0.204545    11.00000    0.05970    0.04930 =
         0.03432    0.00113    0.02268    0.00127
N2    3    0.778484    0.496821    0.482402    11.00000    0.05987    0.04245 =
         0.04338    0.00131    0.02082    0.00801
N3    3    0.758844    0.415123    0.265225    11.00000    0.06659    0.04204 =
         0.04191   -0.00074    0.02938   -0.00552
N1    3    0.712574    0.378360    0.415799    11.00000    0.06118    0.04785 =
         0.03823    0.00325    0.02546    0.00677
C24   1    0.579261    0.393192    0.143859    11.00000    0.06300    0.04597 =
         0.05246    0.00240    0.01777    0.00506
AFIX  43
H24   2    0.591909    0.339499    0.138797    11.00000   -1.20000
AFIX   0
C12   1    0.885946    0.691329    0.595761    11.00000    0.07023    0.07803 =
         0.08185   -0.02674    0.03317   -0.01162
C8    1    0.634969    0.305925    0.401250    11.00000    0.07825    0.06782 =
         0.07612   -0.00013    0.04681    0.00688
AFIX  43
H8    2    0.632187    0.342294    0.450154    11.00000   -1.20000
AFIX   0
C18   1    0.826898    0.311088    0.301775    11.00000    0.07638    0.05278 =
         0.11223   -0.00976    0.04771    0.00356
AFIX  43
H18   2    0.803355    0.268535    0.270622    11.00000   -1.20000
AFIX   0
C13   1    0.900981    0.607190    0.615875    11.00000    0.06239    0.08207 =
         0.09604   -0.01946    0.01307    0.00529
AFIX  43
H13   2    0.934634    0.593876    0.653930    11.00000   -1.20000
AFIX   0
C6    1    0.603522    0.190879    0.285003    11.00000    0.06713    0.05470 =
         0.08417    0.00210    0.02061   -0.00215
C14   1    0.865210    0.542462    0.578565    11.00000    0.06449    0.05753 =
         0.08323   -0.01545    0.01869    0.00503
AFIX  43
H14   2    0.874664    0.485623    0.593205    11.00000   -1.20000
AFIX   0
C11   1    0.836235    0.711123    0.538298    11.00000    0.06827    0.05219 =
         0.08231   -0.01179    0.02992   -0.00543
AFIX  43
H11   2    0.826345    0.767941    0.525420    11.00000   -1.20000
AFIX   0
C22   1    0.846612    0.457047    0.351921    11.00000    0.06232    0.06002 =
         0.06902   -0.00338    0.03131   -0.00046
AFIX  43
H22   2    0.836202    0.512776    0.355386    11.00000   -1.20000
AFIX   0
C25   1    0.528001    0.403748    0.119156    11.00000    0.06608    0.06251 =
         0.06067    0.00678    0.01876   -0.00439
AFIX  43
H25   2    0.506268    0.357165    0.098904    11.00000   -1.20000
AFIX   0
C15   1    0.730786    0.394309    0.172490    11.00000    0.07500    0.05996 =
         0.05044   -0.00743    0.03965    0.00096
AFIX  43
H15   2    0.744341    0.368669    0.130220    11.00000   -1.20000
AFIX   0
C5    1    0.643708    0.196563    0.257730    11.00000    0.07611    0.05078 =
         0.07100   -0.00641    0.02804    0.00317
AFIX  43
H5    2    0.646703    0.159234    0.209869    11.00000   -1.20000
AFIX   0
C2    1    0.774837    0.444258    0.549998    11.00000    0.07796    0.05730 =
         0.03887    0.00452    0.01750    0.01056
AFIX  43
H2    2    0.795218    0.449586    0.618631    11.00000   -1.20000
AFIX   0
C1    1    0.737954    0.378229    0.513072    11.00000    0.08399    0.05212 =
         0.03570    0.00886    0.02236    0.00209
AFIX  43
H1    2    0.732549    0.338114    0.555664    11.00000   -1.20000
AFIX   0
C10   1    0.801354    0.647291    0.500104    11.00000    0.05872    0.05811 =
         0.05291   -0.00130    0.02365    0.00492
AFIX  43
H10   2    0.767866    0.660688    0.460735    11.00000   -1.20000
AFIX   0
C16   1    0.678792    0.412344    0.138716    11.00000    0.07512    0.07213 =
         0.03401   -0.00347    0.02685   -0.00522
AFIX  43
H16   2    0.655938    0.398013    0.073944    11.00000   -1.20000
AFIX   0
C28   1    0.592478    0.541695    0.181734    11.00000    0.06909    0.05616 =
         0.04174    0.00437    0.01859   -0.00021
AFIX  43
H28   2    0.614122    0.588244    0.203952    11.00000   -1.20000
AFIX   0
C17   1    0.811381    0.393869    0.306434    11.00000    0.05887    0.05026 =
         0.05868   -0.00398    0.03419    0.00111
C9    1    0.816009    0.562958    0.520168    11.00000    0.05691    0.05651 =
         0.04133   -0.00679    0.01638    0.00485
C26   1    0.509749    0.483035    0.124826    11.00000    0.05995    0.07135 =
         0.03467    0.00485    0.01729    0.00613
C27   1    0.540924    0.552465    0.154425    11.00000    0.06890    0.05960 =
         0.04550   -0.00367    0.01905    0.01251
AFIX  43
H27   2    0.527744    0.606387    0.156259    11.00000   -1.20000
AFIX   0
C4    1    0.679976    0.258312    0.301847    11.00000    0.06163    0.04840 =
         0.05337    0.00429    0.02461    0.00748
AFIX  43
H4    2    0.707534    0.262737    0.283600    11.00000   -1.20000
AFIX   0
C23   1    0.611590    0.462001    0.175920    11.00000    0.06492    0.05550 =
         0.03039    0.00567    0.01985    0.00220
C3    1    0.675450    0.313205    0.372603    11.00000    0.06359    0.04204 =
         0.04680    0.00760    0.02615    0.00502
C21   1    0.897174    0.436834    0.392006    11.00000    0.07591    0.07801 =
         0.08940   -0.01079    0.03733   -0.00424
AFIX  43
H21   2    0.921077    0.479290    0.421337    11.00000   -1.20000
AFIX   0
C20   1    0.912199    0.355567    0.388894    11.00000    0.06628    0.09951 =
         0.11084   -0.00193    0.03914    0.01689
C7    1    0.598625    0.244041    0.356512    11.00000    0.07211    0.07646 =
         0.11267    0.01259    0.05369   -0.00342
AFIX  43
H7    2    0.571149    0.238648    0.374875    11.00000   -1.20000
AFIX   0
C19   1    0.877536    0.292433    0.343737    11.00000    0.09992    0.06855 =
         0.15301   -0.00241    0.06632    0.03017
AFIX  43
H19   2    0.888404    0.236798    0.341566    11.00000   -1.20000
AFIX   0
HKLF 4 1 1 0 0 0 1 0 0 0 1


REM  SB-AM-10_a.res in C2/c
REM R1 =  0.0483 for    4286 Fo > 4sig(Fo)  and  0.0917 for all    6826 data
REM    352 parameters refined using      0 restraints

END

WGHT      0.0665      0.0000

REM Highest difference peak  0.406,  deepest hole -0.899,  1-sigma level  0.096
Q1    1   0.7215  0.5789  0.3429  11.00000  0.05    0.38
Q2    1   0.6944  0.5541  0.2773  11.00000  0.05    0.38
Q3    1   0.9773  0.3786  0.4030  11.00000  0.05    0.38
Q4    1   0.9485  0.7250  0.6774  11.00000  0.05    0.37
Q5    1   0.7379  0.3585  0.2565  11.00000  0.05    0.36
Q6    1   0.9211  0.7595  0.5715  11.00000  0.05    0.35
Q7    1   0.9860  0.4388  0.4780  11.00000  0.05    0.35
Q8    1   0.7261  0.5406  0.4200  11.00000  0.05    0.35
Q9    1   0.7654  0.5217  0.3189  11.00000  0.05    0.34
Q10   1   0.9826  0.7554  0.6423  11.00000  0.05    0.33
;
_shelx_res_checksum              54368
####################################################################### 
# 
# This file contains crystal structure data downloaded from the 
# Cambridge Structural Database (CSD) hosted by the Cambridge 
# Crystallographic Data Centre (CCDC).
# 
# Full information about CCDC data access policies and citation 
# guidelines are available at http://www.ccdc.cam.ac.uk/access/V1 
# 
# Audit and citation data items may have been added by the CCDC. 
# Please retain this information to preserve the provenance of 
# this file and to allow appropriate attribution of the data. 
# 
#######################################################################

data_SB_AM_15FP-1
_database_code_depnum_ccdc_archive 'CCDC 1866864'
loop_
_audit_author_name
_audit_author_address
'Samaresh Bhattacharya'
;Department of Chemistry, Inorganic Chemistry Section, Jadavpur University, Kolkata, India
India
;
_audit_update_record             
;
2023-07-11 deposited with the CCDC.	2023-08-07 downloaded from the CCDC.
;
_audit_creation_date             2023-07-04
_audit_creation_method           
;
Olex2 1.5-alpha
(compiled 2023.03.06 svn.rbb2c1857 for OlexSys, GUI svn.r6748)
;
_chemical_formula_moiety         'C32 H29 Cl2 N4 O4 Ru'
_chemical_formula_sum            'C32 H32 Cl2 N4 O4 Ru1'
_chemical_formula_weight         708.605
loop_
_atom_type_symbol
_atom_type_scat_dispersion_real
_atom_type_scat_dispersion_imag
_atom_type_scat_Cromer_Mann_a1
_atom_type_scat_Cromer_Mann_a2
_atom_type_scat_Cromer_Mann_a3
_atom_type_scat_Cromer_Mann_a4
_atom_type_scat_Cromer_Mann_b1
_atom_type_scat_Cromer_Mann_b2
_atom_type_scat_Cromer_Mann_b3
_atom_type_scat_Cromer_Mann_b4
_atom_type_scat_Cromer_Mann_c
_atom_type_scat_source
_atom_type_scat_dispersion_source
C 0.00347 0.00161 2.31000 1.02000 1.58860 0.86500 20.84390 10.20750 0.56870
51.65120 0.21560 'International Tables Volume C Table 6.1.1.4 (pp. 500-502)'
'Henke, Gullikson and Davis, At. Data and Nucl. Data Tables, 1993, 54, 2'
Cl 0.14873 0.16029 11.46040 7.19640 6.25560 1.64550 0.01040 1.16620 18.51940
47.77840 -9.55740 'International Tables Volume C Table 6.1.1.4 (pp. 500-502)'
'Henke, Gullikson and Davis, At. Data and Nucl. Data Tables, 1993, 54, 2'
H 0.00000 0.00000 0.49300 0.32291 0.14019 0.04081 10.51090 26.12570 3.14236
57.79970 0.00304 'International Tables Volume C Table 6.1.1.4 (pp. 500-502)'
'Henke, Gullikson and Davis, At. Data and Nucl. Data Tables, 1993, 54, 2'
N 0.00653 0.00323 12.21260 3.13220 2.01250 1.16630 0.00570 9.89330 28.99750
0.58260 -11.52900 'International Tables Volume C Table 6.1.1.4 (pp. 500-502)'
'Henke, Gullikson and Davis, At. Data and Nucl. Data Tables, 1993, 54, 2'
O 0.01158 0.00611 3.04850 2.28680 1.54630 0.86700 13.27710 5.70110 0.32390
32.90890 0.25080 'International Tables Volume C Table 6.1.1.4 (pp. 500-502)'
'Henke, Gullikson and Davis, At. Data and Nucl. Data Tables, 1993, 54, 2'
Ru -1.23940 0.83517 19.26740 12.91820 4.86337 1.56756 0.80852 8.43467 24.79970
94.29280 5.37874 'International Tables Volume C Table 6.1.1.4 (pp. 500-502)'
'Henke, Gullikson and Davis, At. Data and Nucl. Data Tables, 1993, 54, 2'

_space_group_crystal_system      triclinic
_space_group_IT_number           2
_space_group_name_H-M_alt        'P -1'
_space_group_name_Hall           '-P 1'
loop_
_space_group_symop_id
_space_group_symop_operation_xyz
1 x,y,z
2 -x,-y,-z

_symmetry_Int_Tables_number      2
_cell_length_a                   10.4958(4)
_cell_length_b                   13.5516(5)
_cell_length_c                   13.8771(5)
_cell_angle_alpha                108.633(2)
_cell_angle_beta                 92.763(2)
_cell_angle_gamma                94.144(3)
_cell_volume                     1860.14(12)
_cell_formula_units_Z            2
_cell_measurement_reflns_used    220
_cell_measurement_temperature    273(2)
_cell_measurement_theta_max      27.56
_cell_measurement_theta_min      1.55
_exptl_absorpt_coefficient_mu    0.601
_exptl_absorpt_correction_T_max  0.9843
_exptl_absorpt_correction_T_min  0.8789
_exptl_absorpt_correction_type   multi-scan
_exptl_crystal_colour            blue
_exptl_crystal_colour_primary    blue
_exptl_crystal_density_diffrn    1.265
_exptl_crystal_density_method    'not measured'
_exptl_crystal_description       Block
_exptl_crystal_F_000             722.501
_exptl_crystal_size_max          0.18
_exptl_crystal_size_mid          0.14
_exptl_crystal_size_min          0.12
_diffrn_reflns_av_R_equivalents  0.0671
_diffrn_reflns_av_unetI/netI     0.0820
_diffrn_reflns_Laue_measured_fraction_full 0.9970
_diffrn_reflns_Laue_measured_fraction_max 0.9857
_diffrn_reflns_limit_h_max       13
_diffrn_reflns_limit_h_min       -13
_diffrn_reflns_limit_k_max       17
_diffrn_reflns_limit_k_min       -17
_diffrn_reflns_limit_l_max       18
_diffrn_reflns_limit_l_min       -17
_diffrn_reflns_number            29175
_diffrn_reflns_point_group_measured_fraction_full 0.9970
_diffrn_reflns_point_group_measured_fraction_max 0.9857
_diffrn_reflns_theta_full        25.2417
_diffrn_reflns_theta_max         27.56
_diffrn_reflns_theta_min         1.55
_diffrn_ambient_temperature      273.15
_diffrn_measured_fraction_theta_full 0.9970
_diffrn_measured_fraction_theta_max 0.9857
_diffrn_measurement_device_type  'CCD area detector'
_diffrn_measurement_method       'phi and omega scans'
_diffrn_radiation_type           'Mo K\a'
_diffrn_radiation_wavelength     0.71073
_reflns_Friedel_coverage         0.0
_reflns_limit_h_max              13
_reflns_limit_h_min              -13
_reflns_limit_k_max              16
_reflns_limit_k_min              -17
_reflns_limit_l_max              18
_reflns_limit_l_min              0
_reflns_number_gt                4593
_reflns_number_total             8468
_reflns_threshold_expression     I>=2u(I)
_computing_molecular_graphics    'Olex2 1.5-alpha (Dolomanov et al., 2009)'
_computing_publication_material  'Olex2 1.5-alpha (Dolomanov et al., 2009)'
_computing_structure_refinement  'olex2.refine 1.5-alpha (Bourhis et al., 2015)'
_refine_diff_density_max         2.2998
_refine_diff_density_min         -1.1771
_refine_diff_density_rms         0.1617
_refine_ls_d_res_high            0.7680
_refine_ls_d_res_low             13.1123
_refine_ls_goodness_of_fit_ref   1.0270
_refine_ls_hydrogen_treatment    constr
_refine_ls_matrix_type           full
_refine_ls_number_constraints    52
_refine_ls_number_parameters     394
_refine_ls_number_reflns         8468
_refine_ls_number_restraints     0
_refine_ls_R_factor_all          0.1183
_refine_ls_R_factor_gt           0.0660
_refine_ls_restrained_S_all      1.0270
_refine_ls_shift/su_max          0.0010
_refine_ls_shift/su_mean         0.0000
_refine_ls_structure_factor_coef Fsqd
_refine_ls_weighting_details     
'w=1/[\s^2^(Fo^2^)+(0.1188P)^2^] where P=(Fo^2^+2Fc^2^)/3'
_refine_ls_weighting_scheme      calc
_refine_ls_wR_factor_gt          0.1658
_refine_ls_wR_factor_ref         0.2153
_olex2_refinement_description    
;
1. Fixed Uiso
 At 1.2 times of:
  All C(H) groups
 At 1.5 times of:
  All C(H,H,H) groups
2. Others
 Fixed Sof: C34(0.33333) C33(0.33333) C15(0.33333)
3.a Aromatic/amide H refined with riding coordinates:
 C18(H18), C17(H17), C20(H20), C21(H21), C23(H23), C24(H24), C30(H30),
 C29(H29), C27(H27), C26(H26), C1(H1), C2(H2), C10(H10), C11(H11), C13(H13),
 C14(H14), C4(H4), C8(H8), C7(H7), C5(H5)
3.b Idealised Me refined as rotating group:
 C31(H31a,H31b,H31c), C16(H16a,H16b,H16c), C32(H32a,H32b,H32c)
;
loop_
_atom_site_label
_atom_site_type_symbol
_atom_site_fract_x
_atom_site_fract_y
_atom_site_fract_z
_atom_site_U_iso_or_equiv
_atom_site_adp_type
_atom_site_occupancy
_atom_site_refinement_flags_posn
_atom_site_refinement_flags_occupancy
Ru1 Ru 0.48790(4) 0.01876(4) 0.25825(3) 0.0516(2) Uani 1.000000 . .
Cl2 Cl 0.41571(15) 0.16327(12) 0.21157(10) 0.0630(4) Uani 1.000000 . .
Cl1 Cl 0.28723(13) -0.00692(13) 0.32718(10) 0.0623(4) Uani 1.000000 . .
O3 O 0.5251(5) -0.5231(4) 0.1081(4) 0.0838(14) Uani 1.000000 . .
O4 O 0.5403(6) 0.5123(4) 0.6553(3) 0.0918(15) Uani 1.000000 . .
N1 N 0.6558(5) 0.0312(3) 0.1915(3) 0.0521(11) Uani 1.000000 . .
O2 O -0.0270(5) -0.2768(4) -0.0866(4) 0.0999(16) Uani 1.000000 . .
N4 N 0.5640(4) 0.1030(4) 0.4036(3) 0.0503(11) Uani 1.000000 . .
N3 N 0.5587(4) -0.0963(4) 0.3062(3) 0.0483(11) Uani 1.000000 . .
C19 C 0.5508(6) -0.2055(4) 0.2508(4) 0.0553(14) Uani 1.000000 . .
N2 N 0.4382(4) -0.0762(4) 0.1104(3) 0.0533(11) Uani 1.000000 . .
C18 C 0.6255(5) 0.0471(5) 0.4485(4) 0.0589(15) Uani 1.000000 . .
H18 H 0.6682(5) 0.0769(5) 0.5128(4) 0.0707(18) Uiso 1.000000 R .
C17 C 0.6237(5) -0.0606(5) 0.3946(4) 0.0573(14) Uani 1.000000 . .
H17 H 0.6672(5) -0.1046(5) 0.4212(4) 0.0688(17) Uiso 1.000000 R .
C20 C 0.6595(6) -0.2593(5) 0.2320(5) 0.0665(17) Uani 1.000000 . .
H20 H 0.7409(6) -0.2242(5) 0.2511(5) 0.080(2) Uiso 1.000000 R .
C21 C 0.6438(7) -0.3649(5) 0.1847(5) 0.0751(19) Uani 1.000000 . .
H21 H 0.7160(7) -0.4017(5) 0.1729(5) 0.090(2) Uiso 1.000000 R .
C22 C 0.5249(7) -0.4188(5) 0.1538(5) 0.0651(16) Uani 1.000000 . .
C23 C 0.4196(6) -0.3640(5) 0.1722(5) 0.0657(16) Uani 1.000000 . .
H23 H 0.3384(6) -0.3993(5) 0.1524(5) 0.0789(19) Uiso 1.000000 R .
C24 C 0.4314(6) -0.2577(5) 0.2192(5) 0.0619(15) Uani 1.000000 . .
H24 H 0.3589(6) -0.2212(5) 0.2297(5) 0.0743(19) Uiso 1.000000 R .
C31 C 0.4065(8) -0.5823(6) 0.0906(7) 0.101(2) Uani 1.000000 . .
H31a H 0.363(3) -0.565(3) 0.1524(13) 0.151(4) Uiso 1.000000 GR .
H31b H 0.355(2) -0.567(3) 0.039(3) 0.151(4) Uiso 1.000000 GR .
H31c H 0.4194(8) -0.6554(6) 0.069(4) 0.151(4) Uiso 1.000000 GR .
C25 C 0.5585(6) 0.2103(5) 0.4621(4) 0.0560(14) Uani 1.000000 . .
C30 C 0.4436(6) 0.2531(5) 0.4659(4) 0.0657(16) Uani 1.000000 . .
H30 H 0.3724(6) 0.2149(5) 0.4249(4) 0.0788(19) Uiso 1.000000 R .
C29 C 0.4340(7) 0.3531(5) 0.5307(5) 0.0704(17) Uani 1.000000 . .
H29 H 0.3551(7) 0.3807(5) 0.5351(5) 0.084(2) Uiso 1.000000 R .
C28 C 0.5405(8) 0.4132(5) 0.5896(5) 0.0717(18) Uani 1.000000 . .
C27 C 0.6552(7) 0.3696(6) 0.5828(5) 0.0774(19) Uani 1.000000 . .
H27 H 0.7272(7) 0.4085(6) 0.6220(5) 0.093(2) Uiso 1.000000 R .
C26 C 0.6659(6) 0.2689(5) 0.5188(4) 0.0644(16) Uani 1.000000 . .
H26 H 0.7447(6) 0.2410(5) 0.5141(4) 0.0772(19) Uiso 1.000000 R .
C32 C 0.4212(9) 0.5585(6) 0.6684(6) 0.100(3) Uani 1.000000 . .
C1 C 0.6510(6) -0.0307(5) 0.0964(4) 0.0583(15) Uani 1.000000 . .
H1 H 0.7232(6) -0.0365(5) 0.0594(4) 0.0699(18) Uiso 1.000000 R .
C2 C 0.5330(6) -0.0883(5) 0.0519(4) 0.0587(15) Uani 1.000000 . .
H2 H 0.5237(6) -0.1324(5) -0.0154(4) 0.0704(18) Uiso 1.000000 R .
C9 C 0.3177(5) -0.1291(5) 0.0649(4) 0.0538(14) Uani 1.000000 . .
C10 C 0.2101(6) -0.0750(5) 0.0844(4) 0.0611(15) Uani 1.000000 . .
H10 H 0.2158(6) -0.0075(5) 0.1306(4) 0.0733(18) Uiso 1.000000 R .
C11 C 0.0926(6) -0.1233(6) 0.0338(5) 0.0697(17) Uani 1.000000 . .
H11 H 0.0198(6) -0.0872(6) 0.0454(5) 0.084(2) Uiso 1.000000 R .
C12 C 0.0836(7) -0.2238(6) -0.0332(5) 0.0738(18) Uani 1.000000 . .
C13 C 0.1913(7) -0.2777(5) -0.0505(5) 0.0792(19) Uani 1.000000 . .
H13 H 0.1846(7) -0.3461(5) -0.0948(5) 0.095(2) Uiso 1.000000 R .
C14 C 0.3078(6) -0.2313(5) -0.0029(5) 0.0665(16) Uani 1.000000 . .
H14 H 0.3802(6) -0.2677(5) -0.0156(5) 0.0799(19) Uiso 1.000000 R .
C16 C -0.1390(8) -0.2230(7) -0.0758(9) 0.135(4) Uani 1.000000 . .
H16a H -0.168(4) -0.214(5) -0.009(2) 0.203(6) Uiso 1.000000 GR .
H16b H -0.120(2) -0.156(3) -0.084(6) 0.203(6) Uiso 1.000000 GR .
H16c H -0.205(3) -0.263(3) -0.127(4) 0.203(6) Uiso 1.000000 GR .
C3 C 0.7673(6) 0.0955(5) 0.2385(4) 0.0599(15) Uani 1.000000 . .
C4 C 0.7607(7) 0.2005(6) 0.2751(5) 0.0797(19) Uani 1.000000 . .
H4 H 0.6824(7) 0.2282(6) 0.2732(5) 0.096(2) Uiso 1.000000 R .
C5 C 0.8697(10) 0.2652(7) 0.3147(6) 0.102(3) Uani 1.000000 . .
C6 C 0.9870(10) 0.2226(10) 0.3167(6) 0.111(3) Uani 1.000000 . .
O1 O 1.1144(9) 0.2772(7) 0.3581(6) 0.167(3) Uani 1.000000 . .
C15 C 1.165(2) 0.354(2) 0.3480(19) 0.083(6) Uiso 0.333330 . P
C7 C 0.9908(8) 0.1192(10) 0.2819(7) 0.112(3) Uani 1.000000 . .
C8 C 0.8810(7) 0.0538(7) 0.2418(6) 0.089(2) Uani 1.000000 . .
H8 H 0.8845(7) -0.0183(7) 0.2172(6) 0.107(3) Uiso 1.000000 R .
H32a H 0.392(3) 0.568(4) 0.6059(15) 0.150(4) Uiso 1.000000 GR .
H32b H 0.3590(18) 0.513(2) 0.686(4) 0.150(4) Uiso 1.000000 GR .
H32c H 0.4332(15) 0.625(2) 0.722(3) 0.150(4) Uiso 1.000000 GR .
C33 C 1.113(2) 0.3896(18) 0.3766(17) 0.071(6) Uiso 0.333330 . P
H7 H 1.0684(8) 0.0909(10) 0.2847(7) 0.135(4) Uiso 1.000000 R .
H5 H 0.8660(10) 0.3372(7) 0.3401(6) 0.122(3) Uiso 1.000000 R .
C34 C 1.055(2) 0.337(2) 0.3510(17) 0.070(6) Uiso 0.333330 . P

loop_
_atom_site_aniso_label
_atom_site_aniso_U_11
_atom_site_aniso_U_22
_atom_site_aniso_U_33
_atom_site_aniso_U_12
_atom_site_aniso_U_13
_atom_site_aniso_U_23
Ru1 0.0641(3) 0.0668(3) 0.0315(3) 0.0170(2) 0.00814(19) 0.0235(2)
Cl2 0.0909(11) 0.0677(9) 0.0377(7) 0.0270(8) 0.0061(7) 0.0228(7)
Cl1 0.0601(9) 0.0965(11) 0.0388(7) 0.0203(8) 0.0102(6) 0.0300(7)
O3 0.114(4) 0.063(3) 0.072(3) 0.018(3) 0.016(3) 0.015(3)
O4 0.144(5) 0.065(3) 0.056(3) 0.007(3) 0.007(3) 0.006(3)
N1 0.082(3) 0.055(3) 0.029(2) 0.031(2) 0.014(2) 0.021(2)
O2 0.090(4) 0.100(4) 0.101(4) -0.003(3) -0.013(3) 0.027(3)
N4 0.060(3) 0.064(3) 0.033(2) 0.007(2) 0.0033(19) 0.024(2)
N3 0.036(2) 0.086(4) 0.032(2) 0.013(2) 0.0054(17) 0.030(2)
C19 0.083(4) 0.054(4) 0.037(3) 0.013(3) 0.012(3) 0.024(3)
N2 0.072(3) 0.060(3) 0.036(2) 0.016(2) 0.006(2) 0.025(2)
C18 0.064(4) 0.079(4) 0.035(3) 0.005(3) 0.002(3) 0.022(3)
C17 0.065(4) 0.071(4) 0.043(3) 0.015(3) -0.000(3) 0.026(3)
C20 0.056(4) 0.088(5) 0.059(4) 0.012(3) 0.004(3) 0.028(4)
C21 0.099(6) 0.071(5) 0.061(4) 0.027(4) 0.015(4) 0.024(4)
C22 0.086(5) 0.071(4) 0.048(3) 0.021(4) 0.013(3) 0.027(3)
C23 0.077(4) 0.070(4) 0.051(4) 0.004(3) -0.000(3) 0.023(3)
C24 0.064(4) 0.073(4) 0.061(4) 0.015(3) 0.008(3) 0.036(3)
C31 0.122(7) 0.084(5) 0.090(6) 0.007(5) 0.017(5) 0.018(5)
C25 0.074(4) 0.066(4) 0.032(3) 0.007(3) 0.007(3) 0.021(3)
C30 0.080(4) 0.083(5) 0.037(3) 0.014(3) 0.004(3) 0.022(3)
C29 0.095(5) 0.067(4) 0.053(4) 0.018(4) 0.010(3) 0.021(3)
C28 0.112(6) 0.062(4) 0.044(3) 0.017(4) 0.013(4) 0.019(3)
C27 0.100(6) 0.078(5) 0.049(4) -0.004(4) -0.001(3) 0.016(4)
C26 0.077(4) 0.072(4) 0.045(3) 0.010(3) 0.008(3) 0.019(3)
C32 0.160(8) 0.080(5) 0.064(5) 0.055(5) 0.021(5) 0.016(4)
C1 0.076(4) 0.073(4) 0.036(3) 0.023(3) 0.019(3) 0.026(3)
C2 0.075(4) 0.067(4) 0.038(3) 0.019(3) 0.008(3) 0.019(3)
C9 0.063(4) 0.068(4) 0.037(3) 0.015(3) 0.005(3) 0.025(3)
C10 0.074(4) 0.075(4) 0.040(3) 0.014(3) 0.006(3) 0.025(3)
C11 0.069(4) 0.092(5) 0.058(4) 0.019(4) 0.008(3) 0.034(4)
C12 0.081(5) 0.086(5) 0.056(4) 0.001(4) -0.006(3) 0.028(4)
C13 0.095(5) 0.068(4) 0.064(4) 0.009(4) -0.006(4) 0.010(4)
C14 0.081(4) 0.067(4) 0.047(3) 0.019(3) -0.000(3) 0.010(3)
C16 0.081(6) 0.134(8) 0.189(12) 0.006(6) -0.025(6) 0.055(8)
C3 0.064(4) 0.077(4) 0.042(3) 0.001(3) 0.006(3) 0.024(3)
C4 0.098(6) 0.074(5) 0.066(4) 0.009(4) 0.008(4) 0.021(4)
C5 0.135(8) 0.089(6) 0.074(5) -0.034(6) 0.004(5) 0.027(5)
C6 0.095(7) 0.159(10) 0.063(5) -0.048(7) 0.007(5) 0.028(6)
O1 0.193(8) 0.181(8) 0.126(6) -0.023(7) -0.015(6) 0.061(6)
C7 0.073(6) 0.166(10) 0.081(6) -0.007(6) 0.009(4) 0.020(6)
C8 0.074(5) 0.119(7) 0.077(5) 0.025(5) 0.015(4) 0.031(5)

loop_
_geom_bond_atom_site_label_1
_geom_bond_atom_site_label_2
_geom_bond_distance
_geom_bond_site_symmetry_2
_geom_bond_publ_flag
Ru1 Cl2 2.4096(14) . ?
Ru1 Cl1 2.4027(14) . ?
Ru1 N1 2.051(5) . ?
Ru1 N4 2.062(4) . ?
Ru1 N3 2.051(4) . ?
Ru1 N2 2.062(4) . ?
O3 C22 1.352(8) . ?
O3 C31 1.398(8) . ?
O4 C28 1.362(7) . ?
O4 C32 1.431(8) . ?
N1 C1 1.314(6) . ?
N1 C3 1.403(7) . ?
O2 C12 1.367(8) . ?
O2 C16 1.416(9) . ?
N4 C18 1.309(7) . ?
N4 C25 1.428(7) . ?
N3 C19 1.428(7) . ?
N3 C17 1.303(6) . ?
C19 C20 1.388(8) . ?
C19 C24 1.373(8) . ?
N2 C2 1.301(7) . ?
N2 C9 1.420(7) . ?
C18 H18 0.9300 . ?
C18 C17 1.409(8) . ?
C17 H17 0.9300 . ?
C20 H20 0.9300 . ?
C20 C21 1.364(9) . ?
C21 H21 0.9300 . ?
C21 C22 1.375(9) . ?
C22 C23 1.365(9) . ?
C23 H23 0.9300 . ?
C23 C24 1.371(8) . ?
C24 H24 0.9300 . ?
C31 H31a 0.9600 . ?
C31 H31b 0.9600 . ?
C31 H31c 0.9600 . ?
C25 C30 1.372(8) . ?
C25 C26 1.380(8) . ?
C30 H30 0.9300 . ?
C30 C29 1.380(8) . ?
C29 H29 0.9300 . ?
C29 C28 1.391(9) . ?
C28 C27 1.373(9) . ?
C27 H27 0.9300 . ?
C27 C26 1.387(8) . ?
C26 H26 0.9300 . ?
C32 H32a 0.9600 . ?
C32 H32b 0.9600 . ?
C32 H32c 0.9600 . ?
C1 H1 0.9300 . ?
C1 C2 1.416(8) . ?
C2 H2 0.9300 . ?
C9 C10 1.382(8) . ?
C9 C14 1.396(8) . ?
C10 H10 0.9300 . ?
C10 C11 1.396(8) . ?
C11 H11 0.9300 . ?
C11 C12 1.375(9) . ?
C12 C13 1.379(9) . ?
C13 H13 0.9300 . ?
C13 C14 1.368(9) . ?
C14 H14 0.9300 . ?
C16 H16a 0.9600 . ?
C16 H16b 0.9600 . ?
C16 H16c 0.9600 . ?
C3 C4 1.358(9) . ?
C3 C8 1.362(9) . ?
C4 H4 0.9300 . ?
C4 C5 1.366(10) . ?
C5 C6 1.400(12) . ?
C5 H5 0.9300 . ?
C6 O1 1.475(11) . ?
C6 C7 1.332(13) . ?
C6 C34 1.58(3) . ?
O1 C15 1.18(2) . ?
O1 C33 1.46(2) . ?
O1 C34 1.09(2) . ?
C15 C33 0.79(3) . ?
C15 C34 1.17(3) . ?
C7 C8 1.378(11) . ?
C7 H7 0.9300 . ?
C8 H8 0.9300 . ?
C33 C34 0.87(2) . ?

loop_
_geom_angle_atom_site_label_1
_geom_angle_atom_site_label_2
_geom_angle_atom_site_label_3
_geom_angle
_geom_angle_site_symmetry_1
_geom_angle_site_symmetry_3
_geom_angle_publ_flag
Cl1 Ru1 Cl2 91.26(5) . . ?
N1 Ru1 Cl2 90.12(11) . . ?
N1 Ru1 Cl1 176.08(13) . . ?
N4 Ru1 Cl2 97.55(12) . . ?
N4 Ru1 Cl1 89.00(12) . . ?
N4 Ru1 N1 94.45(17) . . ?
N3 Ru1 Cl2 175.69(13) . . ?
N3 Ru1 Cl1 90.24(11) . . ?
N3 Ru1 N1 88.64(15) . . ?
N3 Ru1 N4 78.44(17) . . ?
N2 Ru1 Cl2 88.44(12) . . ?
N2 Ru1 Cl1 97.48(13) . . ?
N2 Ru1 N1 78.89(18) . . ?
N2 Ru1 N4 171.10(17) . . ?
N2 Ru1 N3 95.37(17) . . ?
C31 O3 C22 116.7(6) . . ?
C32 O4 C28 118.3(6) . . ?
C1 N1 Ru1 112.5(4) . . ?
C3 N1 Ru1 126.2(3) . . ?
C3 N1 C1 121.3(5) . . ?
C16 O2 C12 117.8(6) . . ?
C18 N4 Ru1 113.4(4) . . ?
C25 N4 Ru1 130.6(3) . . ?
C25 N4 C18 116.1(4) . . ?
C19 N3 Ru1 127.1(3) . . ?
C17 N3 Ru1 113.4(4) . . ?
C17 N3 C19 119.3(5) . . ?
C20 C19 N3 121.7(5) . . ?
C24 C19 N3 118.0(5) . . ?
C24 C19 C20 120.2(6) . . ?
C2 N2 Ru1 113.8(4) . . ?
C9 N2 Ru1 129.5(4) . . ?
C9 N2 C2 116.7(5) . . ?
H18 C18 N4 121.7(3) . . ?
C17 C18 N4 116.7(5) . . ?
C17 C18 H18 121.7(3) . . ?
C18 C17 N3 117.6(5) . . ?
H17 C17 N3 121.2(3) . . ?
H17 C17 C18 121.2(3) . . ?
H20 C20 C19 120.9(4) . . ?
C21 C20 C19 118.2(6) . . ?
C21 C20 H20 120.9(4) . . ?
H21 C21 C20 118.8(4) . . ?
C22 C21 C20 122.4(6) . . ?
C22 C21 H21 118.8(4) . . ?
C21 C22 O3 115.3(6) . . ?
C23 C22 O3 126.4(7) . . ?
C23 C22 C21 118.3(6) . . ?
H23 C23 C22 119.4(4) . . ?
C24 C23 C22 121.2(6) . . ?
C24 C23 H23 119.4(4) . . ?
C23 C24 C19 119.7(6) . . ?
H24 C24 C19 120.1(4) . . ?
H24 C24 C23 120.1(4) . . ?
H31a C31 O3 109.5 . . ?
H31b C31 O3 109.5 . . ?
H31b C31 H31a 109.5 . . ?
H31c C31 O3 109.5 . . ?
H31c C31 H31a 109.5 . . ?
H31c C31 H31b 109.5 . . ?
C30 C25 N4 119.2(5) . . ?
C26 C25 N4 120.5(5) . . ?
C26 C25 C30 120.2(6) . . ?
H30 C30 C25 120.1(4) . . ?
C29 C30 C25 119.8(6) . . ?
C29 C30 H30 120.1(4) . . ?
H29 C29 C30 119.5(4) . . ?
C28 C29 C30 121.0(6) . . ?
C28 C29 H29 119.5(4) . . ?
C29 C28 O4 125.2(7) . . ?
C27 C28 O4 116.7(7) . . ?
C27 C28 C29 118.2(6) . . ?
H27 C27 C28 119.3(4) . . ?
C26 C27 C28 121.4(7) . . ?
C26 C27 H27 119.3(4) . . ?
C27 C26 C25 119.3(6) . . ?
H26 C26 C25 120.3(4) . . ?
H26 C26 C27 120.3(4) . . ?
H32a C32 O4 109.5 . . ?
H32b C32 O4 109.5 . . ?
H32b C32 H32a 109.5 . . ?
H32c C32 O4 109.5 . . ?
H32c C32 H32a 109.5 . . ?
H32c C32 H32b 109.5 . . ?
H1 C1 N1 120.9(3) . . ?
C2 C1 N1 118.3(5) . . ?
C2 C1 H1 120.9(3) . . ?
C1 C2 N2 116.2(5) . . ?
H2 C2 N2 121.9(3) . . ?
H2 C2 C1 121.9(3) . . ?
C10 C9 N2 118.4(5) . . ?
C14 C9 N2 121.4(5) . . ?
C14 C9 C10 120.2(6) . . ?
H10 C10 C9 120.5(4) . . ?
C11 C10 C9 118.9(6) . . ?
C11 C10 H10 120.5(4) . . ?
H11 C11 C10 119.7(4) . . ?
C12 C11 C10 120.7(6) . . ?
C12 C11 H11 119.7(4) . . ?
C11 C12 O2 124.6(7) . . ?
C13 C12 O2 115.6(7) . . ?
C13 C12 C11 119.8(6) . . ?
H13 C13 C12 119.7(4) . . ?
C14 C13 C12 120.5(7) . . ?
C14 C13 H13 119.7(4) . . ?
C13 C14 C9 119.9(6) . . ?
H14 C14 C9 120.1(4) . . ?
H14 C14 C13 120.1(4) . . ?
H16a C16 O2 109.5 . . ?
H16b C16 O2 109.5 . . ?
H16b C16 H16a 109.5 . . ?
H16c C16 O2 109.5 . . ?
H16c C16 H16a 109.5 . . ?
H16c C16 H16b 109.5 . . ?
C4 C3 N1 118.5(6) . . ?
C8 C3 N1 120.5(6) . . ?
C8 C3 C4 120.8(7) . . ?
H4 C4 C3 120.2(4) . . ?
C5 C4 C3 119.6(8) . . ?
C5 C4 H4 120.2(6) . . ?
C6 C5 C4 119.7(8) . . ?
H5 C5 C4 120.1(6) . . ?
H5 C5 C6 120.1(6) . . ?
O1 C6 C5 128.6(11) . . ?
C7 C6 C5 119.6(8) . . ?
C7 C6 O1 111.7(11) . . ?
C34 C6 C5 88.1(12) . . ?
C34 C6 O1 41.6(8) . . ?
C34 C6 C7 151.4(13) . . ?
C15 O1 C6 129.5(16) . . ?
C33 O1 C6 110.5(14) . . ?
C33 O1 C15 32.8(13) . . ?
C34 O1 C6 74.2(17) . . ?
C34 O1 C15 61.9(18) . . ?
C34 O1 C33 36.4(13) . . ?
C33 C15 O1 94(3) . . ?
C34 C15 O1 55.1(17) . . ?
C34 C15 C33 48(2) . . ?
C8 C7 C6 120.8(9) . . ?
H7 C7 C6 119.6(6) . . ?
H7 C7 C8 119.6(6) . . ?
C7 C8 C3 119.5(8) . . ?
H8 C8 C3 120.3(5) . . ?
H8 C8 C7 120.3(6) . . ?
C15 C33 O1 54(2) . . ?
C34 C33 O1 47.7(19) . . ?
C34 C33 C15 89(4) . . ?
O1 C34 C6 64.2(15) . . ?
C15 C34 C6 122(3) . . ?
C15 C34 O1 63.0(18) . . ?
C33 C34 C6 160(3) . . ?
C33 C34 O1 96(3) . . ?
C33 C34 C15 43(2) . . ?

loop_
_geom_torsion_atom_site_label_1
_geom_torsion_atom_site_label_2
_geom_torsion_atom_site_label_3
_geom_torsion_atom_site_label_4
_geom_torsion
_geom_torsion_site_symmetry_1
_geom_torsion_site_symmetry_2
_geom_torsion_site_symmetry_3
_geom_torsion_site_symmetry_4
_geom_torsion_publ_flag
Ru1 N1 C1 C2 5.1(4) . . . . ?
Ru1 N1 C3 C4 -60.6(5) . . . . ?
Ru1 N1 C3 C8 123.3(5) . . . . ?
Ru1 N4 C18 C17 -3.7(4) . . . . ?
Ru1 N4 C25 C30 45.9(5) . . . . ?
Ru1 N4 C25 C26 -137.7(5) . . . . ?
Ru1 N3 C19 C20 123.7(4) . . . . ?
Ru1 N3 C19 C24 -58.6(4) . . . . ?
Ru1 N3 C17 C18 6.2(4) . . . . ?
Ru1 N2 C2 C1 -3.6(4) . . . . ?
Ru1 N2 C9 C10 45.2(4) . . . . ?
Ru1 N2 C9 C14 -138.6(5) . . . . ?
O3 C22 C21 C20 -179.9(5) . . . . ?
O3 C22 C23 C24 -179.9(6) . . . . ?
O4 C28 C29 C30 179.9(6) . . . . ?
O4 C28 C27 C26 179.5(5) . . . . ?
N1 C1 C2 N2 -1.1(5) . . . . ?
N1 C3 C4 C5 -175.4(6) . . . . ?
N1 C3 C8 C7 175.4(6) . . . . ?
O2 C12 C11 C10 -179.5(6) . . . . ?
O2 C12 C13 C14 178.5(6) . . . . ?
N4 C18 C17 N3 -1.7(6) . . . . ?
N4 C25 C30 C29 173.0(5) . . . . ?
N4 C25 C26 C27 -173.6(5) . . . . ?
N3 C19 C20 C21 175.6(5) . . . . ?
N3 C19 C24 C23 -175.4(5) . . . . ?
C19 C20 C21 C22 1.2(7) . . . . ?
C19 C24 C23 C22 -1.6(6) . . . . ?
N2 C9 C10 C11 174.9(5) . . . . ?
N2 C9 C14 C13 -175.8(6) . . . . ?
C20 C21 C22 C23 -0.5(8) . . . . ?
C21 C22 C23 C24 0.6(7) . . . . ?
C25 C30 C29 C28 2.6(7) . . . . ?
C25 C26 C27 C28 -1.3(7) . . . . ?
C30 C29 C28 C27 -1.1(7) . . . . ?
C29 C28 C27 C26 0.5(7) . . . . ?
C9 C10 C11 C12 1.1(6) . . . . ?
C9 C14 C13 C12 1.0(7) . . . . ?
C10 C11 C12 C13 0.2(7) . . . . ?
C11 C12 C13 C14 -1.2(8) . . . . ?
C3 C4 C5 C6 0.3(8) . . . . ?
C3 C8 C7 C6 -0.5(9) . . . . ?
C4 C5 C6 O1 -178.2(7) . . . . ?
C4 C5 C6 C7 -1.3(9) . . . . ?
C4 C5 C6 C34 171.4(11) . . . . ?
C5 C6 O1 C15 -46(2) . . . . ?
C5 C6 O1 C33 -14.3(13) . . . . ?
C5 C6 O1 C34 -15.8(15) . . . . ?
C5 C6 C7 C8 1.4(10) . . . . ?
C5 C6 C34 O1 167.7(19) . . . . ?
C5 C6 C34 C15 -165.3(16) . . . . ?
C5 C6 C34 C33 161(5) . . . . ?
C6 O1 C15 C33 64(3) . . . . ?
C6 O1 C15 C34 33(2) . . . . ?
C6 O1 C33 C15 -132(4) . . . . ?
C6 O1 C33 C34 -2(3) . . . . ?
C6 O1 C34 C15 -154(2) . . . . ?
C6 O1 C34 C33 178(2) . . . . ?
C6 C34 O1 C15 154.3(19) . . . . ?
C6 C34 O1 C33 -178(3) . . . . ?
C6 C34 C15 O1 -27(2) . . . . ?
C6 C34 C15 C33 -164(6) . . . . ?
C6 C34 C33 O1 6(6) . . . . ?
C6 C34 C33 C15 45(8) . . . . ?
O1 C15 C33 C34 -35(2) . . . . ?
O1 C15 C34 C33 136(4) . . . . ?
O1 C33 C15 C34 35(5) . . . . ?
O1 C33 C34 C15 -38(5) . . . . ?
O1 C34 C15 C33 -136(4) . . . . ?
O1 C34 C33 C15 38(3) . . . . ?

_smtbx_masks_special_details     ?
loop_
_smtbx_masks_void_nr
_smtbx_masks_void_average_x
_smtbx_masks_void_average_y
_smtbx_masks_void_average_z
_smtbx_masks_void_volume
_smtbx_masks_void_count_electrons
_smtbx_masks_void_content
1 0.000 -0.811 -0.620 464.7 101.7 '2 Toluene'

# start Validation Reply Form
_vrf_PLAT230_SB_AM_15FP-1        
;
PROBLEM: Hirshfeld Test Diff for O1 --C6 . 8.8 s.u.
RESPONSE: This alert is generated because there is
a disorder in one methoxy group of the structure.
;
_vrf_PLAT241_SB_AM_15FP-1        
;
PROBLEM: High ?MainMol? Ueq as Compared to Neighbors of O1 Check
RESPONSE: This alert is generated because there is
a disorder in one methoxy group of the structure.
;
# end Validation Reply Form

_shelx_fab_file                  
;
-13 -4 2 -0.1320 -0.0232
-13 -4 3 -0.5457 0.0350
-13 -4 4 1.2329 -0.0050
-13 -3 1 0.1239 0.0086
-13 -3 2 1.8275 -0.0118
-13 -3 3 -1.5328 0.0069
-13 -3 4 0.5744 -0.0140
-13 -3 5 -0.6688 -0.0391
-13 -2 1 -1.9702 0.0061
-13 -2 2 1.1264 -0.0132
-13 -2 3 -0.9098 0.0153
-13 -2 4 0.5979 0.0155
-13 -2 5 -1.0008 -0.0255
-13 -2 6 0.4568 0.0087
-13 -1 1 -0.5939 0.0038
-13 -1 2 0.5014 -0.0096
-13 -1 3 0.5874 0.0074
-13 -1 4 1.1473 0.0093
-13 -1 5 0.3568 -0.0134
-13 -1 6 -1.4431 0.0252
-13 0 1 0.2271 0.0035
-13 0 2 -1.3098 -0.0095
-13 0 3 -1.3761 0.0002
-13 0 4 -1.5263 0.0071
-13 0 5 1.6563 -0.0127
-13 0 6 0.0353 0.0269
-13 1 1 -0.0940 -0.0040
-13 1 2 1.7723 -0.0053
-13 1 3 1.1132 0.0043
-13 1 4 0.0403 0.0036
-13 1 5 -1.1252 -0.0289
-13 1 6 -0.6797 0.0348
-13 2 1 0.3026 -0.0026
-13 2 2 -0.7097 -0.0061
-13 2 3 -0.7048 0.0076
-13 2 4 0.7047 0.0033
-13 2 5 1.3249 -0.0177
-13 3 1 -1.1652 -0.0011
-13 3 2 1.5274 -0.0111
-13 3 3 -1.2163 0.0106
-13 3 4 0.5405 0.0106
-13 3 5 0.1422 -0.0523
-13 4 1 -1.3937 -0.0056
-13 4 2 1.4815 -0.0066
-13 4 3 -2.1153 0.0062
-13 4 4 0.2756 -0.0057
-13 5 1 -0.1539 -0.0020
-13 5 2 1.3156 -0.0064
-13 5 3 0.7379 0.0293
-13 6 1 -0.6759 -0.0160
-12 -7 2 -1.0852 0.0220
-12 -7 3 -0.4423 -0.0221
-12 -7 4 -0.8724 -0.0148
-12 -7 5 0.1845 0.0298
-12 -6 1 -0.4092 -0.0150
-12 -6 2 0.3136 0.0056
-12 -6 3 1.3536 0.0027
-12 -6 4 0.4935 -0.0050
-12 -6 5 0.2295 0.0190
-12 -6 6 -0.0298 0.0143
-12 -6 7 1.0924 -0.0374
-12 -5 1 1.2016 -0.0057
-12 -5 2 -1.7229 0.0101
-12 -5 3 -0.3871 0.0012
-12 -5 4 -0.9124 -0.0237
-12 -5 5 0.4157 -0.0056
-12 -5 6 -1.8199 0.0168
-12 -5 7 -1.0050 -0.0232
-12 -5 8 -0.5869 -0.0098
-12 -4 1 1.1061 0.0119
-12 -4 2 0.1803 -0.0231
-12 -4 3 0.4423 0.0290
-12 -4 4 1.1376 -0.0037
-12 -4 5 0.6892 0.0043
-12 -4 6 1.4530 0.0286
-12 -4 7 0.0826 -0.0199
-12 -4 8 0.2994 0.0274
-12 -3 1 -0.0420 0.0102
-12 -3 2 0.9621 -0.0108
-12 -3 3 -2.2738 0.0069
-12 -3 4 -0.0413 -0.0126
-12 -3 5 -1.1815 -0.0296
-12 -3 6 0.3413 0.0300
-12 -3 7 -0.8842 -0.0109
-12 -3 8 -0.8988 0.0021
-12 -3 9 -0.6579 0.0443
-12 -2 1 -1.3879 0.0095
-12 -2 2 1.7507 -0.0137
-12 -2 3 -0.1984 0.0151
-12 -2 4 1.1224 0.0070
-12 -2 5 -0.6409 -0.0196
-12 -2 6 0.9136 0.0035
-12 -2 7 1.4659 -0.0071
-12 -2 8 1.3788 -0.0217
-12 -2 9 -1.6244 0.0363
-12 -1 1 -1.4481 0.0082
-12 -1 2 0.6878 -0.0125
-12 -1 3 -0.4808 0.0136
-12 -1 4 -0.1201 0.0136
-12 -1 5 0.4559 -0.0131
-12 -1 6 -1.9719 0.0189
-12 -1 7 -0.7393 -0.0058
-12 -1 8 0.9861 -0.0119
-12 -1 9 0.0045 0.0293
-12 0 1 0.0178 0.0095
-12 0 2 -0.9216 -0.0173
-12 0 3 0.2781 0.0002
-12 0 4 -1.0123 0.0042
-12 0 5 1.1963 -0.0117
-12 0 6 0.3387 0.0223
-12 0 7 -0.2309 -0.0161
-12 0 8 -0.0887 -0.0068
-12 0 9 -0.2891 0.0338
-12 1 1 0.1552 0.0097
-12 1 2 1.1087 -0.0154
-12 1 3 0.5415 0.0087
-12 1 4 -0.2028 0.0037
-12 1 5 -0.3198 -0.0252
-12 1 6 -0.6090 0.0290
-12 1 7 0.9679 -0.0268
-12 1 8 -0.7490 0.0143
-12 2 1 -0.2705 0.0108
-12 2 2 -0.6753 -0.0139
-12 2 3 -0.2814 0.0115
-12 2 4 0.7551 0.0021
-12 2 5 0.5876 -0.0143
-12 2 6 -1.4303 0.0486
-12 2 7 1.1073 -0.0385
-12 2 8 -0.6566 0.0629
-12 3 1 -1.1858 0.0095
-12 3 2 1.7154 -0.0156
-12 3 3 -2.0557 0.0104
-12 3 4 1.0852 -0.0021
-12 3 5 0.7085 -0.0330
-12 3 6 -0.9496 0.0075
-12 3 7 0.6188 -0.0257
-12 3 8 -0.6750 0.0572
-12 4 1 -1.4205 0.0019
-12 4 2 1.9519 -0.0078
-12 4 3 -1.9720 0.0133
-12 4 4 -0.7023 -0.0060
-12 4 5 1.2035 0.0188
-12 4 6 -0.2891 0.0028
-12 4 7 -0.1328 -0.0465
-12 5 1 -0.6145 0.0015
-12 5 2 1.1241 -0.0044
-12 5 3 1.4630 0.0199
-12 5 4 -1.3644 -0.0055
-12 5 5 0.3991 0.0060
-12 5 6 -0.3001 -0.0075
-12 6 1 -0.3618 -0.0041
-12 6 2 -0.9716 -0.0199
-12 6 3 0.6964 -0.0078
-12 6 4 -0.7180 -0.0089
-12 6 5 0.9695 0.0231
-12 7 1 -0.5279 0.0317
-12 7 2 -0.0521 -0.0062
-12 7 3 0.4341 0.0105
-12 7 4 -0.3927 0.0086
-12 8 1 0.6969 0.0250
-12 8 2 -0.1506 -0.0145
-12 8 3 0.0468 -0.0308
-12 9 1 -0.8447 0.0097
-11 -9 2 0.1089 -0.0256
-11 -9 3 -0.8619 0.0200
-11 -9 4 0.6177 0.0154
-11 -9 5 0.8926 -0.0184
-11 -9 6 0.5858 -0.0261
-11 -8 1 -0.9696 0.0202
-11 -8 2 1.3045 -0.0144
-11 -8 3 0.0542 -0.0055
-11 -8 4 0.5138 0.0140
-11 -8 5 -0.9669 0.0132
-11 -8 6 0.7795 -0.0159
-11 -8 7 0.6107 0.0342
-11 -8 8 0.9906 0.0073
-11 -7 1 -0.1685 0.0003
-11 -7 2 -0.5608 0.0093
-11 -7 3 -1.0851 -0.0159
-11 -7 4 -1.0006 -0.0125
-11 -7 5 -0.1250 0.0257
-11 -7 6 -0.7716 -0.0329
-11 -7 7 -0.1611 -0.0033
-11 -7 8 -0.7807 0.0066
-11 -7 9 -0.6389 -0.0434
-11 -6 1 -0.2271 -0.0133
-11 -6 2 0.2641 0.0121
-11 -6 3 2.5207 -0.0002
-11 -6 4 0.3165 -0.0051
-11 -6 5 0.1696 0.0045
-11 -6 6 -0.4722 0.0145
-11 -6 7 1.7331 -0.0268
-11 -6 8 0.8482 0.0426
-11 -6 9 0.3971 -0.0161
-11 -6 10 1.1166 -0.0186
-11 -5 1 1.6783 -0.0064
-11 -5 2 -2.1547 0.0095
-11 -5 3 -0.5560 0.0005
-11 -5 4 -0.6170 -0.0084
-11 -5 5 1.1008 0.0016
-11 -5 6 -2.6214 0.0120
-11 -5 7 -0.9645 -0.0103
-11 -5 8 -0.2860 -0.0152
-11 -5 9 -0.6647 0.0162
-11 -5 10 -0.5257 0.0072
-11 -4 1 0.3682 -0.0050
-11 -4 2 0.2445 -0.0064
-11 -4 3 1.0188 0.0109
-11 -4 4 -0.0063 -0.0048
-11 -4 5 1.5090 -0.0060
-11 -4 6 1.4639 0.0124
-11 -4 7 -0.4255 -0.0018
-11 -4 8 0.6888 0.0025
-11 -4 9 0.1444 -0.0025
-11 -4 10 -0.1420 -0.0208
-11 -4 11 0.1668 0.0516
-11 -3 1 0.0400 0.0011
-11 -3 2 -0.1978 -0.0069
-11 -3 3 -1.2604 0.0071
-11 -3 4 -0.6304 0.0003
-11 -3 5 -0.6979 -0.0125
-11 -3 6 0.1996 0.0080
-11 -3 7 -0.5863 0.0010
-11 -3 8 -0.6746 -0.0092
-11 -3 9 -0.6795 0.0391
-11 -3 10 0.8377 -0.0490
-11 -3 11 -0.8029 0.0360
-11 -2 1 -0.3361 0.0058
-11 -2 2 1.1504 -0.0080
-11 -2 3 -0.0652 0.0027
-11 -2 4 0.6264 0.0002
-11 -2 5 0.2169 -0.0091
-11 -2 6 0.3084 0.0064
-11 -2 7 1.3523 -0.0050
-11 -2 8 1.4156 -0.0200
-11 -2 9 -1.8014 0.0306
-11 -2 10 0.7952 -0.0443
-11 -2 11 -1.1563 0.0585
-11 -1 1 -1.7544 0.0074
-11 -1 2 1.2259 -0.0065
-11 -1 3 -0.5061 0.0136
-11 -1 4 -1.5813 0.0062
-11 -1 5 0.2787 -0.0107
-11 -1 6 -1.0183 0.0145
-11 -1 7 -1.3485 -0.0026
-11 -1 8 1.3868 -0.0129
-11 -1 9 -0.1518 0.0317
-11 -1 10 0.8126 -0.0448
-11 -1 11 0.2185 0.0325
-11 0 1 -0.0436 0.0039
-11 0 2 -0.7504 -0.0144
-11 0 3 1.7249 0.0072
-11 0 4 0.5617 0.0016
-11 0 5 -0.2137 -0.0115
-11 0 6 0.3211 0.0142
-11 0 7 -0.1578 -0.0041
-11 0 8 -0.4560 -0.0091
-11 0 9 0.1593 0.0278
-11 0 10 -0.7049 -0.0313
-11 0 11 -1.3613 0.0469
-11 1 1 0.1087 0.0098
-11 1 2 -0.0359 -0.0211
-11 1 3 -0.7763 0.0078
-11 1 4 -0.1966 0.0021
-11 1 5 0.9019 -0.0105
-11 1 6 -0.6768 0.0159
-11 1 7 1.0590 -0.0166
-11 1 8 -1.1155 0.0074
-11 1 9 0.7400 -0.0261
-11 1 10 1.0312 0.0168
-11 2 1 -0.4930 0.0162
-11 2 2 0.2235 -0.0119
-11 2 3 0.1652 0.0095
-11 2 4 0.1395 -0.0013
-11 2 5 0.1129 -0.0089
-11 2 6 -1.5275 0.0174
-11 2 7 1.7930 -0.0155
-11 2 8 -1.2852 0.0421
-11 2 9 0.4285 -0.0325
-11 2 10 -1.5094 0.0479
-11 3 1 -0.9536 0.0145
-11 3 2 0.6785 -0.0126
-11 3 3 -1.3466 0.0096
-11 3 4 0.2717 -0.0127
-11 3 5 2.0499 0.0040
-11 3 6 -1.9807 -0.0038
-11 3 7 1.3020 -0.0152
-11 3 8 -0.2291 0.0348
-11 3 9 0.8073 -0.0385
-11 4 1 -0.1814 0.0064
-11 4 2 1.2144 -0.0091
-11 4 3 -0.4465 0.0170
-11 4 4 -1.8034 -0.0091
-11 4 5 1.0576 0.0087
-11 4 6 -0.3699 -0.0051
-11 4 7 -0.5832 -0.0285
-11 4 8 -0.1067 0.0095
-11 4 9 0.2762 -0.0378
-11 5 1 -0.7692 0.0104
-11 5 2 0.4129 -0.0085
-11 5 3 1.2807 0.0092
-11 5 4 -0.3311 -0.0098
-11 5 5 0.3700 0.0212
-11 5 6 -0.0677 -0.0099
-11 5 7 -0.2717 0.0364
-11 5 8 -1.0944 -0.0205
-11 6 1 0.0203 0.0046
-11 6 2 -0.9011 -0.0083
-11 6 3 0.4174 0.0013
-11 6 4 -0.6430 -0.0117
-11 6 5 0.3361 0.0157
-11 6 6 1.4454 -0.0137
-11 6 7 0.7844 0.0046
-11 7 1 0.0464 0.0134
-11 7 2 -0.2237 -0.0036
-11 7 3 -0.2333 0.0049
-11 7 4 0.1689 -0.0004
-11 7 5 -1.4080 -0.0143
-11 7 6 -0.6966 0.0133
-11 7 7 0.2447 0.0278
-11 8 1 0.1116 0.0120
-11 8 2 0.6860 -0.0050
-11 8 3 0.0848 -0.0130
-11 8 4 -0.0096 -0.0042
-11 8 5 0.3193 0.0013
-11 9 1 -1.0350 0.0029
-11 9 2 0.1644 0.0279
-11 9 3 0.5349 0.0233
-11 9 4 0.1923 -0.0037
-11 10 1 0.1832 -0.0781
-11 10 2 -1.0444 0.0162
-10 -11 4 0.9178 -0.0272
-10 -11 5 1.8141 0.0235
-10 -10 1 -1.4570 -0.0151
-10 -10 2 0.2753 0.0285
-10 -10 3 -0.2038 0.0090
-10 -10 4 -0.6604 -0.0149
-10 -10 5 -2.2162 -0.0032
-10 -10 6 -1.1048 0.0378
-10 -10 7 -0.8265 -0.0081
-10 -10 8 -0.0976 -0.0374
-10 -10 9 -0.3655 0.0453
-10 -9 1 0.1259 -0.0074
-10 -9 2 0.7696 -0.0126
-10 -9 3 -0.5901 0.0148
-10 -9 4 1.5716 0.0054
-10 -9 5 1.8121 -0.0134
-10 -9 6 1.4339 -0.0133
-10 -9 7 0.0543 0.0183
-10 -9 8 -0.8785 -0.0223
-10 -9 9 -0.3774 0.0168
-10 -9 10 -0.7436 0.0188
-10 -8 1 -0.7715 0.0015
-10 -8 2 0.4313 -0.0065
-10 -8 3 -0.9592 0.0010
-10 -8 4 -0.1755 -0.0002
-10 -8 5 -1.4507 0.0032
-10 -8 6 0.6562 0.0036
-10 -8 7 0.2327 0.0067
-10 -8 8 1.0050 0.0089
-10 -8 9 0.2912 -0.0244
-10 -8 10 0.5272 0.0250
-10 -8 11 0.1011 -0.0634
-10 -7 1 -0.4230 0.0004
-10 -7 2 0.7933 -0.0043
-10 -7 3 -0.6363 0.0004
-10 -7 4 -0.8272 0.0003
-10 -7 5 -0.4259 0.0068
-10 -7 6 0.0452 -0.0091
-10 -7 7 0.5859 -0.0078
-10 -7 8 -0.9002 0.0107
-10 -7 9 -0.5255 -0.0313
-10 -7 10 -0.4912 0.0527
-10 -7 11 -1.0120 -0.0312
-10 -7 12 -0.4006 0.0033
-10 -6 1 0.0587 -0.0051
-10 -6 2 -0.5396 0.0081
-10 -6 3 2.4470 -0.0085
-10 -6 4 0.3348 -0.0038
-10 -6 5 -0.3824 -0.0010
-10 -6 6 -1.6618 0.0030
-10 -6 7 1.1268 -0.0026
-10 -6 8 0.7245 0.0135
-10 -6 9 0.5673 -0.0114
-10 -6 10 1.0886 -0.0080
-10 -6 11 1.0179 0.0071
-10 -6 12 -1.9048 0.0164
-10 -5 1 1.2228 -0.0041
-10 -5 2 -1.2002 0.0090
-10 -5 3 -0.4557 -0.0015
-10 -5 4 0.1872 0.0030
-10 -5 5 1.7876 0.0034
-10 -5 6 -1.3178 0.0039
-10 -5 7 -0.9734 -0.0006
-10 -5 8 0.3934 -0.0028
-10 -5 9 -0.9267 0.0101
-10 -5 10 -0.4255 -0.0038
-10 -5 11 1.2614 -0.0160
-10 -5 12 0.0825 0.0065
-10 -4 1 -0.2505 -0.0123
-10 -4 2 -0.2782 0.0114
-10 -4 3 0.5323 -0.0062
-10 -4 4 -1.2231 -0.0000
-10 -4 5 1.0155 -0.0110
-10 -4 6 0.6646 0.0046
-10 -4 7 -0.7664 -0.0018
-10 -4 8 -0.1523 -0.0065
-10 -4 9 -0.3358 0.0140
-10 -4 10 -0.1117 -0.0103
-10 -4 11 -0.7364 0.0361
-10 -4 12 1.0736 -0.0171
-10 -3 1 0.2065 -0.0107
-10 -3 2 -0.1747 0.0003
-10 -3 3 0.6945 0.0028
-10 -3 4 -0.5875 0.0073
-10 -3 5 0.4340 -0.0077
-10 -3 6 0.2099 0.0056
-10 -3 7 0.8812 -0.0037
-10 -3 8 0.5081 -0.0029
-10 -3 9 -0.5302 0.0098
-10 -3 10 0.6963 -0.0235
-10 -3 11 -0.4830 0.0160
-10 -3 12 0.1171 -0.0090
-10 -2 1 -0.1196 -0.0040
-10 -2 2 -0.6223 -0.0008
-10 -2 3 -0.6290 -0.0029
-10 -2 4 -0.3239 0.0040
-10 -2 5 0.3771 -0.0055
-10 -2 6 -0.9439 0.0126
-10 -2 7 0.1283 -0.0108
-10 -2 8 0.6635 -0.0020
-10 -2 9 -0.6769 0.0079
-10 -2 10 0.1786 -0.0252
-10 -2 11 -1.1086 0.0288
-10 -2 12 0.7327 -0.0085
-10 -1 1 -0.6264 0.0018
-10 -1 2 1.9449 0.0000
-10 -1 3 -0.0085 0.0037
-10 -1 4 -1.3534 -0.0013
-10 -1 5 0.1307 -0.0078
-10 -1 6 0.4185 0.0111
-10 -1 7 -1.2414 -0.0060
-10 -1 8 0.8018 0.0013
-10 -1 9 0.0934 0.0171
-10 -1 10 0.6914 -0.0169
-10 -1 11 0.8175 0.0111
-10 -1 12 -0.4774 -0.0076
-10 0 1 -0.7795 -0.0092
-10 0 2 -0.1830 -0.0002
-10 0 3 1.3577 0.0060
-10 0 4 1.1905 0.0027
-10 0 5 -0.8579 -0.0078
-10 0 6 0.3177 0.0084
-10 0 7 0.3828 -0.0023
-10 0 8 -0.8115 -0.0066
-10 0 9 0.6025 0.0104
-10 0 10 -1.1989 -0.0236
-10 0 11 -0.6554 0.0161
-10 0 12 1.6993 0.0470
-10 1 1 -0.5872 -0.0044
-10 1 2 -0.8699 -0.0095
-10 1 3 -0.6423 0.0010
-10 1 4 -0.3571 -0.0001
-10 1 5 0.9077 -0.0005
-10 1 6 -1.0164 0.0040
-10 1 7 0.8183 -0.0033
-10 1 8 -1.3669 0.0015
-10 1 9 0.7852 -0.0026
-10 1 10 0.4277 0.0110
-10 1 11 -0.2135 -0.0625
-10 1 12 0.0693 0.0629
-10 2 1 0.3982 0.0052
-10 2 2 0.2660 -0.0009
-10 2 3 0.3272 0.0021
-10 2 4 -0.0576 -0.0049
-10 2 5 0.6446 -0.0011
-10 2 6 -1.2353 -0.0065
-10 2 7 2.4175 0.0058
-10 2 8 -1.3029 0.0076
-10 2 9 0.6308 0.0015
-10 2 10 -0.8804 0.0275
-10 2 11 -1.1710 -0.0453
-10 3 1 -0.5068 0.0054
-10 3 2 -0.2515 -0.0012
-10 3 3 -0.4346 0.0076
-10 3 4 -0.7317 -0.0076
-10 3 5 1.9598 0.0166
-10 3 6 -2.2807 -0.0106
-10 3 7 0.7881 -0.0002
-10 3 8 0.2591 -0.0051
-10 3 9 0.5883 -0.0135
-10 3 10 0.9261 0.0460
-10 3 11 1.1886 -0.0513
-10 4 1 0.7292 -0.0039
-10 4 2 0.5462 -0.0005
-10 4 3 0.2423 0.0027
-10 4 4 -1.3212 -0.0052
-10 4 5 0.2371 0.0042
-10 4 6 0.5704 -0.0085
-10 4 7 -1.3622 0.0002
-10 4 8 -0.3235 -0.0030
-10 4 9 0.3435 -0.0158
-10 4 10 -0.8362 0.0076
-10 5 1 -0.5798 0.0021
-10 5 2 0.1069 -0.0021
-10 5 3 0.7164 -0.0009
-10 5 4 0.7521 -0.0069
-10 5 5 -0.3287 0.0174
-10 5 6 0.8814 -0.0075
-10 5 7 -0.1790 0.0221
-10 5 8 -1.1009 -0.0179
-10 5 9 0.4408 0.0304
-10 5 10 0.6034 -0.0800
-10 6 1 0.6136 -0.0038
-10 6 2 -1.1763 0.0132
-10 6 3 0.0775 -0.0040
-10 6 4 -0.2814 -0.0007
-10 6 5 -0.5769 0.0027
-10 6 6 1.2275 -0.0010
-10 6 7 1.1170 0.0045
-10 6 8 -0.0343 -0.0203
-10 6 9 -1.5039 0.0181
-10 7 1 0.9062 -0.0107
-10 7 2 -0.3240 0.0056
-10 7 3 -0.1513 -0.0093
-10 7 4 0.1784 -0.0063
-10 7 5 -0.5204 -0.0092
-10 7 6 -1.8592 -0.0014
-10 7 7 0.1441 0.0208
-10 7 8 0.6855 0.0293
-10 8 1 -0.3946 -0.0126
-10 8 2 0.5507 0.0175
-10 8 3 0.0006 0.0045
-10 8 4 0.1252 -0.0026
-10 8 5 1.3995 0.0062
-10 8 6 0.6433 -0.0306
-10 8 7 0.4254 -0.0061
-10 9 1 -0.5456 -0.0056
-10 9 2 0.8189 0.0028
-10 9 3 -0.5506 0.0160
-10 9 4 -1.4313 -0.0007
-10 9 5 -0.5112 0.0256
-10 9 6 -1.2252 -0.0475
-10 10 1 -0.9710 -0.0408
-10 10 2 -0.0472 0.0028
-10 10 3 1.7321 -0.0191
-10 10 4 0.8669 0.0256
-10 10 5 -0.0106 0.0393
-10 11 1 0.1900 0.0386
-10 11 2 0.1960 -0.0357
-10 11 3 -1.6962 -0.0296
-10 12 1 -1.4091 0.0439
-9 -12 2 0.0461 -0.0092
-9 -12 3 0.8877 -0.0029
-9 -12 4 0.4196 0.0298
-9 -12 5 -0.8091 0.0065
-9 -12 6 -1.1520 -0.0285
-9 -12 7 -0.7448 0.0157
-9 -11 1 0.3299 0.0180
-9 -11 2 1.2252 -0.0080
-9 -11 3 -1.1557 -0.0113
-9 -11 4 0.9618 -0.0162
-9 -11 5 1.0744 0.0196
-9 -11 6 1.3501 -0.0152
-9 -11 7 -0.1363 -0.0087
-9 -11 8 0.5143 0.0382
-9 -11 9 0.6492 -0.0054
-9 -11 10 0.3804 -0.0222
-9 -10 1 -1.3567 -0.0060
-9 -10 2 -0.4376 0.0194
-9 -10 3 -0.4923 -0.0058
-9 -10 4 -0.0644 -0.0008
-9 -10 5 -1.4753 0.0123
-9 -10 6 -0.9742 0.0096
-9 -10 7 -1.3006 -0.0148
-9 -10 8 -0.4770 -0.0159
-9 -10 9 -0.7127 0.0224
-9 -10 10 0.8231 -0.0299
-9 -10 11 0.1483 0.0159
-9 -9 1 0.5364 -0.0066
-9 -9 2 0.9606 0.0066
-9 -9 3 -0.2077 -0.0019
-9 -9 4 0.9338 -0.0053
-9 -9 5 1.3834 -0.0043
-9 -9 6 1.4816 0.0077
-9 -9 7 0.6621 -0.0090
-9 -9 8 -0.0566 0.0089
-9 -9 9 -0.8651 0.0058
-9 -9 10 -0.6341 0.0134
-9 -9 11 -0.0418 0.0103
-9 -9 12 -0.0513 0.0259
-9 -8 1 -0.2157 -0.0068
-9 -8 2 -0.4957 0.0023
-9 -8 3 -1.1626 0.0040
-9 -8 4 -0.4137 -0.0088
-9 -8 5 -0.6472 -0.0012
-9 -8 6 0.3856 0.0166
-9 -8 7 -0.7154 -0.0145
-9 -8 8 0.6213 0.0079
-9 -8 9 0.8679 -0.0266
-9 -8 10 0.0221 0.0146
-9 -8 11 0.2437 -0.0406
-9 -8 12 -0.4653 0.0316
-9 -8 13 -0.1227 0.0001
-9 -7 1 -0.3076 -0.0021
-9 -7 2 1.4709 -0.0058
-9 -7 3 -0.0857 0.0119
-9 -7 4 -0.9685 -0.0008
-9 -7 5 -1.2419 -0.0034
-9 -7 6 0.9408 0.0026
-9 -7 7 1.2831 -0.0007
-9 -7 8 -1.0507 0.0037
-9 -7 9 -0.3205 -0.0052
-9 -7 10 -0.1648 0.0179
-9 -7 11 -0.0233 -0.0285
-9 -7 12 -0.4869 0.0100
-9 -7 13 1.2377 -0.0350
-9 -6 1 0.2151 0.0009
-9 -6 2 -0.5141 -0.0039
-9 -6 3 1.8992 -0.0018
-9 -6 4 0.8578 -0.0055
-9 -6 5 -0.4548 0.0029
-9 -6 6 -2.4459 -0.0064
-9 -6 7 0.5137 0.0109
-9 -6 8 0.8901 -0.0029
-9 -6 9 -0.1523 -0.0035
-9 -6 10 0.4512 0.0191
-9 -6 11 0.9701 -0.0114
-9 -6 12 -1.1943 0.0174
-9 -6 13 -0.2499 -0.0504
-9 -5 1 -0.0893 0.0040
-9 -5 2 -0.9153 0.0005
-9 -5 3 -0.2801 -0.0012
-9 -5 4 0.2942 0.0057
-9 -5 5 1.7618 -0.0029
-9 -5 6 0.2916 0.0028
-9 -5 7 -1.5934 -0.0047
-9 -5 8 0.9942 0.0099
-9 -5 9 -0.5016 -0.0137
-9 -5 10 -0.3833 0.0054
-9 -5 11 0.3888 -0.0087
-9 -5 12 0.7546 0.0201
-9 -5 13 -0.7543 -0.0353
-9 -5 14 1.2194 -0.0129
-9 -4 1 0.6329 0.0003
-9 -4 2 -0.5386 0.0095
-9 -4 3 -0.0724 -0.0072
-9 -4 4 -0.9272 0.0049
-9 -4 5 -0.1167 -0.0053
-9 -4 6 0.6790 0.0023
-9 -4 7 -0.3856 -0.0101
-9 -4 8 -1.0244 0.0061
-9 -4 9 -0.3152 0.0037
-9 -4 10 0.2307 0.0031
-9 -4 11 -0.8493 0.0109
-9 -4 12 1.0571 0.0085
-9 -4 13 -0.9748 -0.0085
-9 -4 14 -1.6955 0.0277
-9 -3 1 -0.0412 -0.0049
-9 -3 2 0.6199 0.0016
-9 -3 3 0.7539 -0.0022
-9 -3 4 -0.1995 -0.0017
-9 -3 5 0.2735 -0.0032
-9 -3 6 0.2960 0.0130
-9 -3 7 1.3560 -0.0136
-9 -3 8 1.1123 0.0087
-9 -3 9 -0.2195 -0.0135
-9 -3 10 -0.1174 -0.0021
-9 -3 11 0.2821 -0.0051
-9 -3 12 -0.1821 0.0185
-9 -3 13 1.6128 -0.0227
-9 -3 14 1.2821 0.0275
-9 -2 1 -0.8539 -0.0056
-9 -2 2 -1.1977 0.0034
-9 -2 3 -0.4226 0.0064
-9 -2 4 -0.0880 0.0025
-9 -2 5 -0.2993 -0.0058
-9 -2 6 -1.4034 0.0116
-9 -2 7 -0.2493 -0.0128
-9 -2 8 -0.4823 0.0120
-9 -2 9 0.7180 -0.0087
-9 -2 10 -0.8382 -0.0009
-9 -2 11 -0.6023 -0.0101
-9 -2 12 -0.0642 0.0209
-9 -2 13 -0.9269 -0.0307
-9 -2 14 -0.7631 0.0321
-9 -1 1 0.6343 -0.0067
-9 -1 2 1.4138 0.0001
-9 -1 3 -0.5080 0.0003
-9 -1 4 0.2643 -0.0033
-9 -1 5 0.2884 -0.0030
-9 -1 6 0.4543 0.0063
-9 -1 7 -0.5734 -0.0067
-9 -1 8 0.2582 0.0121
-9 -1 9 0.5901 -0.0005
-9 -1 10 0.4295 0.0070
-9 -1 11 0.9739 -0.0132
-9 -1 12 -1.2373 0.0285
-9 -1 13 0.2631 -0.0431
-9 0 1 -1.2809 -0.0123
-9 0 2 1.0112 0.0021
-9 0 3 -0.1146 -0.0006
-9 0 4 0.0726 0.0020
-9 0 5 0.0654 0.0000
-9 0 6 0.3644 0.0047
-9 0 7 0.3343 -0.0066
-9 0 8 -1.1067 0.0009
-9 0 9 0.8412 -0.0011
-9 0 10 -1.1172 -0.0065
-9 0 11 0.7462 -0.0145
-9 0 12 1.7765 0.0292
-9 0 13 -1.4718 -0.0586
-9 1 1 -1.3591 -0.0076
-9 1 2 -0.8511 0.0057
-9 1 3 1.0543 -0.0015
-9 1 4 -0.6781 -0.0045
-9 1 5 -0.2202 -0.0005
-9 1 6 -0.6941 -0.0009
-9 1 7 0.5535 -0.0003
-9 1 8 -1.4088 0.0001
-9 1 9 0.3694 0.0090
-9 1 10 -0.6052 0.0034
-9 1 11 -0.9638 -0.0154
-9 1 12 0.9171 0.0464
-9 1 13 0.5470 -0.0664
-9 2 1 1.1827 -0.0087
-9 2 2 -0.7730 0.0079
-9 2 3 -0.1440 -0.0025
-9 2 4 0.7815 -0.0032
-9 2 5 0.5920 0.0034
-9 2 6 -0.0865 -0.0036
-9 2 7 2.0789 0.0050
-9 2 8 -0.3847 -0.0093
-9 2 9 0.9637 0.0202
-9 2 10 -0.1500 -0.0058
-9 2 11 -1.5983 -0.0192
-9 2 12 -0.2790 0.0470
-9 3 1 -0.2034 -0.0141
-9 3 2 0.2340 0.0110
-9 3 3 -0.7245 0.0002
-9 3 4 -0.2471 0.0066
-9 3 5 -0.1107 -0.0018
-9 3 6 -1.5941 -0.0003
-9 3 7 -0.3341 0.0002
-9 3 8 0.3005 -0.0223
-9 3 9 0.1634 0.0088
-9 3 10 1.2961 -0.0009
-9 3 11 1.0773 -0.0144
-9 3 12 -1.5524 -0.0431
-9 4 1 0.6360 -0.0177
-9 4 2 0.2838 0.0116
-9 4 3 -0.2009 -0.0152
-9 4 4 0.2592 0.0051
-9 4 5 -0.1645 -0.0028
-9 4 6 1.4699 0.0034
-9 4 7 -1.7925 0.0069
-9 4 8 -0.0231 -0.0039
-9 4 9 -0.0883 0.0072
-9 4 10 -0.8302 0.0006
-9 4 11 -0.1322 0.0406
-9 5 1 0.3885 -0.0141
-9 5 2 -0.0749 0.0089
-9 5 3 0.3074 -0.0051
-9 5 4 0.7264 0.0031
-9 5 5 -0.8361 -0.0006
-9 5 6 1.3568 0.0038
-9 5 7 0.1891 0.0049
-9 5 8 -0.7496 -0.0091
-9 5 9 -0.0370 0.0065
-9 5 10 1.7597 -0.0402
-9 5 11 0.7211 0.0141
-9 6 1 0.9849 -0.0124
-9 6 2 -1.3070 0.0187
-9 6 3 0.0367 -0.0112
-9 6 4 -0.1510 0.0057
-9 6 5 -0.5331 -0.0083
-9 6 6 0.0624 0.0047
-9 6 7 0.8044 -0.0023
-9 6 8 0.4033 0.0033
-9 6 9 -2.0239 -0.0032
-9 6 10 -0.3926 0.0477
-9 7 1 0.9252 -0.0160
-9 7 2 -0.0864 0.0092
-9 7 3 0.3006 -0.0087
-9 7 4 -0.2688 -0.0030
-9 7 5 0.1373 -0.0031
-9 7 6 -1.3293 -0.0069
-9 7 7 0.3336 0.0085
-9 7 8 0.2826 0.0203
-9 7 9 0.4884 -0.0161
-9 8 1 -0.5858 -0.0211
-9 8 2 -0.0275 0.0235
-9 8 3 -0.2891 0.0030
-9 8 4 1.1494 0.0051
-9 8 5 1.2066 0.0007
-9 8 6 -0.3625 -0.0070
-9 8 7 1.0973 -0.0090
-9 8 8 -0.0807 -0.0450
-9 8 9 -0.1114 0.0171
-9 9 1 0.2167 -0.0086
-9 9 2 1.1866 -0.0101
-9 9 3 -1.8284 0.0073
-9 9 4 -2.5715 0.0053
-9 9 5 0.4115 0.0067
-9 9 6 -0.7490 -0.0225
-9 9 7 -1.0990 0.0405
-9 10 1 -1.0910 -0.0023
-9 10 2 0.9057 -0.0067
-9 10 3 3.3816 -0.0152
-9 10 4 0.6891 0.0208
-9 10 5 -0.8776 0.0123
-9 10 6 1.0767 0.0449
-9 11 1 0.0361 0.0219
-9 11 2 -1.8102 -0.0137
-9 11 3 -1.0749 -0.0270
-9 11 4 0.4510 -0.0327
-9 11 5 0.5523 -0.0507
-9 12 1 -0.3142 0.0169
-9 12 2 0.0800 0.0446
-9 12 3 0.4403 0.0426
-9 13 1 0.6299 -0.0435
-8 -13 2 -0.0551 0.0239
-8 -13 3 -0.4858 0.0090
-8 -13 4 -0.2236 -0.0229
-8 -13 5 -0.1492 -0.0031
-8 -13 6 -1.6759 0.0212
-8 -13 7 1.7870 0.0047
-8 -13 8 0.7427 -0.0071
-8 -12 1 -0.5278 -0.0228
-8 -12 2 1.0772 -0.0080
-8 -12 3 0.8429 -0.0037
-8 -12 4 0.5553 0.0197
-8 -12 5 0.1917 -0.0071
-8 -12 6 -0.1823 -0.0195
-8 -12 7 -2.4916 0.0039
-8 -12 8 1.2428 -0.0110
-8 -12 9 -0.7758 -0.0070
-8 -12 10 1.2868 0.0366
-8 -11 1 -0.4822 0.0160
-8 -11 2 0.1160 -0.0077
-8 -11 3 -0.7494 0.0006
-8 -11 4 0.7001 0.0023
-8 -11 5 -0.8894 0.0022
-8 -11 6 1.0336 -0.0043
-8 -11 7 0.4490 0.0063
-8 -11 8 -0.4280 0.0134
-8 -11 9 1.1017 -0.0130
-8 -11 10 0.1273 -0.0067
-8 -11 11 0.2899 -0.0044
-8 -11 12 0.7038 -0.0354
-8 -10 1 -0.2615 0.0055
-8 -10 2 -0.5179 0.0001
-8 -10 3 -0.5281 -0.0116
-8 -10 4 0.9853 0.0093
-8 -10 5 0.7473 0.0175
-8 -10 6 -0.5701 -0.0164
-8 -10 7 -0.9502 -0.0047
-8 -10 8 -0.8693 0.0058
-8 -10 9 -1.3867 -0.0009
-8 -10 10 1.7430 0.0018
-8 -10 11 -1.1789 0.0205
-8 -10 12 0.7546 -0.0239
-8 -10 13 -0.4511 -0.0037
-8 -9 1 0.2694 0.0032
-8 -9 2 0.4677 0.0088
-8 -9 3 -0.3847 -0.0149
-8 -9 4 -0.5797 -0.0031
-8 -9 5 -0.1388 0.0044
-8 -9 6 0.5929 0.0066
-8 -9 7 1.2896 -0.0156
-8 -9 8 0.8455 0.0115
-8 -9 9 -1.3753 -0.0010
-8 -9 10 -0.6091 -0.0005
-8 -9 11 0.3566 0.0192
-8 -9 12 -0.2740 0.0071
-8 -9 13 1.1168 0.0274
-8 -8 1 0.1589 0.0023
-8 -8 2 -0.3924 0.0067
-8 -8 3 -0.4900 -0.0021
-8 -8 4 -0.0667 -0.0083
-8 -8 5 0.9650 0.0095
-8 -8 6 0.1775 0.0052
-8 -8 7 -1.2188 -0.0070
-8 -8 8 0.6289 0.0016
-8 -8 9 1.4889 -0.0128
-8 -8 10 -0.4758 -0.0043
-8 -8 11 -0.3470 -0.0117
-8 -8 12 -0.8516 0.0025
-8 -8 13 -1.0808 0.0193
-8 -8 14 0.2375 0.0603
-8 -7 1 0.0405 0.0012
-8 -7 2 1.0126 0.0024
-8 -7 3 -0.0671 0.0058
-8 -7 4 -1.1763 -0.0112
-8 -7 5 -1.8911 0.0056
-8 -7 6 0.9811 -0.0015
-8 -7 7 0.9391 0.0043
-8 -7 8 -1.6100 -0.0007
-8 -7 9 0.2457 0.0050
-8 -7 10 0.8435 -0.0035
-8 -7 11 0.6676 -0.0182
-8 -7 12 -0.1164 0.0063
-8 -7 13 0.4632 -0.0369
-8 -7 14 0.1265 0.0328
-8 -6 1 0.0026 0.0002
-8 -6 2 0.3526 -0.0038
-8 -6 3 1.4552 0.0073
-8 -6 4 0.8386 -0.0103
-8 -6 5 0.2137 0.0044
-8 -6 6 -2.1861 -0.0038
-8 -6 7 1.2027 0.0059
-8 -6 8 0.4938 0.0047
-8 -6 9 -1.2697 0.0008
-8 -6 10 0.1591 0.0257
-8 -6 11 0.7361 -0.0206
-8 -6 12 0.3811 0.0068
-8 -6 13 -1.0794 -0.0356
-8 -6 14 1.1721 0.0384
-8 -5 1 -0.8395 0.0066
-8 -5 2 -1.6381 -0.0045
-8 -5 3 0.4539 0.0040
-8 -5 4 -0.1976 -0.0011
-8 -5 5 1.1796 -0.0000
-8 -5 6 0.5269 -0.0018
-8 -5 7 -2.2667 -0.0085
-8 -5 8 1.4333 0.0050
-8 -5 9 -0.4394 -0.0163
-8 -5 10 -1.0129 0.0179
-8 -5 11 -0.4692 0.0009
-8 -5 12 0.5562 0.0221
-8 -5 13 -0.4550 -0.0334
-8 -5 14 0.4216 -0.0211
-8 -5 15 -0.0241 -0.0141
-8 -4 1 2.1040 0.0121
-8 -4 2 -0.7397 -0.0065
-8 -4 3 -0.5742 0.0076
-8 -4 4 0.6899 -0.0044
-8 -4 5 -1.2249 0.0076
-8 -4 6 1.9813 -0.0049
-8 -4 7 0.1164 -0.0046
-8 -4 8 -0.6632 0.0076
-8 -4 9 0.8597 -0.0127
-8 -4 10 0.1421 0.0085
-8 -4 11 -0.0378 -0.0057
-8 -4 12 0.4367 0.0241
-8 -4 13 -0.8419 -0.0158
-8 -4 14 -1.4806 0.0213
-8 -4 15 0.7968 -0.0098
-8 -3 1 -0.1985 0.0095
-8 -3 2 1.5753 -0.0056
-8 -3 3 -1.2846 -0.0003
-8 -3 4 0.2577 -0.0114
-8 -3 5 -1.2453 0.0101
-8 -3 6 0.2657 0.0070
-8 -3 7 0.2421 -0.0076
-8 -3 8 0.2435 0.0091
-8 -3 9 0.0776 -0.0137
-8 -3 10 -0.5569 0.0008
-8 -3 11 0.4182 -0.0130
-8 -3 12 0.0734 0.0263
-8 -3 13 1.8060 -0.0196
-8 -3 14 0.3078 0.0197
-8 -3 15 -1.2318 -0.0102
-8 -2 1 -1.5400 0.0066
-8 -2 2 -0.1527 0.0016
-8 -2 3 0.9323 0.0132
-8 -2 4 1.0274 -0.0099
-8 -2 5 -0.9016 0.0004
-8 -2 6 -0.8274 0.0013
-8 -2 7 0.7135 -0.0059
-8 -2 8 -1.1047 0.0114
-8 -2 9 1.0185 -0.0085
-8 -2 10 -1.1803 0.0081
-8 -2 11 -0.0780 -0.0191
-8 -2 12 -0.7671 0.0253
-8 -2 13 -0.0147 -0.0299
-8 -2 14 -0.2972 0.0241
-8 -2 15 -0.2564 -0.0464
-8 -1 1 0.5776 -0.0080
-8 -1 2 -0.2842 -0.0030
-8 -1 3 -1.7284 0.0090
-8 -1 4 1.7307 -0.0081
-8 -1 5 0.5270 0.0051
-8 -1 6 -0.5933 0.0008
-8 -1 7 -0.0103 -0.0031
-8 -1 8 0.5237 0.0097
-8 -1 9 0.7689 -0.0049
-8 -1 10 0.1431 0.0059
-8 -1 11 0.6995 -0.0194
-8 -1 12 -1.3952 0.0275
-8 -1 13 0.2526 -0.0253
-8 -1 14 2.0777 0.0608
-8 0 1 -0.6237 -0.0015
-8 0 2 1.9046 -0.0097
-8 0 3 -1.3963 0.0025
-8 0 4 -1.3025 -0.0050
-8 0 5 1.0247 0.0050
-8 0 6 0.3571 0.0020
-8 0 7 -0.6103 -0.0084
-8 0 8 -1.1994 0.0078
-8 0 9 0.8784 -0.0012
-8 0 10 -0.8245 0.0009
-8 0 11 1.2921 -0.0120
-8 0 12 1.1727 -0.0001
-8 0 13 -2.4235 -0.0296
-8 0 14 -0.9608 -0.0181
-8 1 1 -1.5024 0.0045
-8 1 2 0.0664 0.0053
-8 1 3 2.3064 0.0048
-8 1 4 -0.3190 -0.0083
-8 1 5 -0.9393 -0.0034
-8 1 6 0.4952 0.0022
-8 1 7 0.3876 -0.0086
-8 1 8 -1.0073 0.0035
-8 1 9 0.0615 0.0095
-8 1 10 -0.6263 0.0030
-8 1 11 -1.0924 0.0104
-8 1 12 1.6101 0.0160
-8 1 13 0.6346 -0.0285
-8 1 14 0.4629 -0.0303
-8 2 1 0.8448 -0.0080
-8 2 2 -1.6699 0.0038
-8 2 3 -1.1390 0.0019
-8 2 4 1.2570 0.0010
-8 2 5 -0.7893 0.0016
-8 2 6 1.2162 0.0097
-8 2 7 0.8365 -0.0083
-8 2 8 0.3542 -0.0045
-8 2 9 0.4234 0.0070
-8 2 10 0.0901 -0.0166
-8 2 11 -1.3404 0.0098
-8 2 12 0.1817 0.0191
-8 2 13 0.1273 0.0497
-8 3 1 0.0761 -0.0182
-8 3 2 1.2385 0.0080
-8 3 3 -0.8484 -0.0036
-8 3 4 1.1420 0.0082
-8 3 5 -1.7024 -0.0149
-8 3 6 -0.6666 0.0143
-8 3 7 -0.8075 -0.0103
-8 3 8 0.4198 -0.0089
-8 3 9 0.1132 0.0111
-8 3 10 1.2315 -0.0248
-8 3 11 -0.2147 0.0079
-8 3 12 -0.7622 -0.0302
-8 3 13 0.6817 0.0104
-8 4 1 0.5074 -0.0091
-8 4 2 -0.4432 0.0057
-8 4 3 -0.5449 -0.0083
-8 4 4 1.0157 0.0056
-8 4 5 -0.2724 -0.0093
-8 4 6 1.3397 0.0169
-8 4 7 -1.1484 -0.0054
-8 4 8 -0.0778 0.0067
-8 4 9 -0.4764 0.0096
-8 4 10 0.1315 -0.0051
-8 4 11 -0.2322 -0.0075
-8 4 12 -0.2856 -0.0180
-8 5 1 1.4258 -0.0085
-8 5 2 -0.1895 0.0030
-8 5 3 -0.2228 0.0018
-8 5 4 0.4085 0.0039
-8 5 5 -0.3034 -0.0095
-8 5 6 0.5058 0.0127
-8 5 7 0.2729 -0.0026
-8 5 8 -0.2035 0.0002
-8 5 9 -0.4168 -0.0003
-8 5 10 1.7298 0.0103
-8 5 11 0.0878 0.0074
-8 5 12 -0.1139 0.0572
-8 6 1 0.4946 -0.0021
-8 6 2 -0.3040 0.0010
-8 6 3 0.0389 -0.0033
-8 6 4 -0.0392 -0.0008
-8 6 5 -0.2367 -0.0109
-8 6 6 -0.3783 -0.0009
-8 6 7 0.6614 -0.0105
-8 6 8 -0.1048 0.0086
-8 6 9 -1.3991 -0.0090
-8 6 10 -0.7458 0.0251
-8 6 11 -0.1335 -0.0358
-8 7 1 -0.2227 -0.0014
-8 7 2 0.4852 0.0004
-8 7 3 -0.6890 0.0074
-8 7 4 -0.0311 0.0015
-8 7 5 0.2512 0.0000
-8 7 6 -0.2707 0.0006
-8 7 7 0.3269 0.0017
-8 7 8 0.4072 -0.0024
-8 7 9 0.9617 0.0049
-8 7 10 0.2749 -0.0401
-8 8 1 -0.7424 -0.0045
-8 8 2 0.4645 0.0053
-8 8 3 -0.0300 -0.0059
-8 8 4 1.1584 0.0159
-8 8 5 -0.0873 -0.0086
-8 8 6 -0.6150 0.0155
-8 8 7 0.5808 -0.0133
-8 8 8 -0.5736 -0.0288
-8 8 9 -0.4246 0.0103
-8 8 10 -0.5099 -0.0672
-8 9 1 0.9306 -0.0026
-8 9 2 -0.1123 -0.0088
-8 9 3 -1.3792 -0.0022
-8 9 4 -1.7809 0.0047
-8 9 5 0.6744 -0.0089
-8 9 6 0.4384 0.0071
-8 9 7 -1.2508 0.0199
-8 9 8 1.4995 0.0651
-8 9 9 -0.3533 0.0162
-8 10 1 0.1356 0.0112
-8 10 2 0.8630 -0.0018
-8 10 3 2.8256 -0.0133
-8 10 4 0.1442 0.0066
-8 10 5 -0.9701 -0.0111
-8 10 6 0.3546 0.0232
-8 10 7 -0.1834 -0.0596
-8 11 1 -0.4667 -0.0004
-8 11 2 -2.2944 0.0085
-8 11 3 0.2523 0.0001
-8 11 4 -0.3342 -0.0134
-8 11 5 1.0975 -0.0150
-8 11 6 0.0047 -0.0365
-8 12 1 0.7357 -0.0110
-8 12 2 -0.0448 0.0167
-8 12 3 0.0648 0.0272
-8 12 4 -0.3154 0.0245
-8 12 5 -0.7358 0.0524
-8 13 1 -0.2798 -0.0132
-8 13 2 -0.4207 -0.0383
-8 13 3 0.7233 -0.0336
-8 14 1 0.8054 0.0189
-7 -14 2 2.3166 -0.0299
-7 -14 3 -0.8426 -0.0125
-7 -14 4 -3.7065 0.0335
-7 -14 5 -0.0952 0.0066
-7 -14 6 0.9646 -0.0332
-7 -14 7 0.3323 0.0031
-7 -14 8 -0.9572 0.0280
-7 -13 1 -0.8329 0.0226
-7 -13 2 -0.2528 0.0108
-7 -13 3 1.6067 -0.0001
-7 -13 4 -0.0706 -0.0112
-7 -13 5 -0.0944 0.0091
-7 -13 6 -1.7614 0.0024
-7 -13 7 2.2876 -0.0015
-7 -13 8 0.9112 0.0010
-7 -13 9 0.3930 0.0102
-7 -13 10 0.3912 -0.0504
-7 -13 11 -1.8062 -0.0020
-7 -12 1 -1.0257 -0.0153
-7 -12 2 1.2608 -0.0004
-7 -12 3 0.4676 -0.0057
-7 -12 4 0.6159 0.0037
-7 -12 5 -0.0929 -0.0057
-7 -12 6 0.6767 -0.0021
-7 -12 7 -3.7467 -0.0044
-7 -12 8 1.3945 0.0037
-7 -12 9 -0.6149 0.0074
-7 -12 10 0.6629 0.0207
-7 -12 11 -0.4891 0.0026
-7 -12 12 -0.5205 0.0408
-7 -11 1 -0.7805 0.0092
-7 -11 2 -1.0174 -0.0071
-7 -11 3 -0.6323 0.0096
-7 -11 4 1.0028 0.0084
-7 -11 5 -1.6214 -0.0065
-7 -11 6 0.8083 -0.0017
-7 -11 7 1.3771 0.0066
-7 -11 8 -1.4895 -0.0038
-7 -11 9 1.7677 -0.0051
-7 -11 10 0.9834 -0.0001
-7 -11 11 -0.6466 -0.0218
-7 -11 12 1.1312 -0.0283
-7 -11 13 -1.3498 0.0196
-7 -10 1 0.1629 0.0088
-7 -10 2 0.2037 -0.0098
-7 -10 3 -0.5208 -0.0047
-7 -10 4 0.9882 0.0054
-7 -10 5 1.6996 0.0115
-7 -10 6 -0.6203 -0.0211
-7 -10 7 -0.3171 0.0092
-7 -10 8 -1.3657 0.0001
-7 -10 9 -2.1684 -0.0013
-7 -10 10 1.7973 0.0071
-7 -10 11 -0.9113 0.0118
-7 -10 12 1.3603 -0.0040
-7 -10 13 -0.2651 -0.0148
-7 -10 14 0.7318 -0.0437
-7 -9 1 -0.0140 0.0047
-7 -9 2 -0.0352 0.0004
-7 -9 3 -0.5703 -0.0131
-7 -9 4 -0.8566 0.0091
-7 -9 5 -0.7775 0.0069
-7 -9 6 -0.2740 -0.0105
-7 -9 7 2.0562 0.0057
-7 -9 8 1.1559 -0.0048
-7 -9 9 -1.1949 0.0045
-7 -9 10 -0.8121 -0.0036
-7 -9 11 -0.0079 0.0207
-7 -9 12 -0.3053 -0.0049
-7 -9 13 0.4507 0.0304
-7 -9 14 0.7138 -0.0227
-7 -8 1 -0.0329 0.0113
-7 -8 2 0.0432 0.0034
-7 -8 3 -0.0888 -0.0129
-7 -8 4 -0.1873 0.0016
-7 -8 5 1.7294 0.0151
-7 -8 6 -0.3966 -0.0125
-7 -8 7 -1.1963 0.0051
-7 -8 8 0.9157 -0.0043
-7 -8 9 1.6689 -0.0033
-7 -8 10 -0.7871 -0.0123
-7 -8 11 -0.6198 -0.0055
-7 -8 12 -0.3506 -0.0024
-7 -8 13 -1.2496 0.0201
-7 -8 14 1.2146 0.0322
-7 -8 15 -1.0181 -0.0160
-7 -7 1 0.5428 0.0068
-7 -7 2 0.3954 0.0086
-7 -7 3 0.1370 -0.0121
-7 -7 4 -0.7702 -0.0058
-7 -7 5 -1.4371 0.0144
-7 -7 6 0.6625 -0.0071
-7 -7 7 0.2145 0.0037
-7 -7 8 -2.2804 0.0025
-7 -7 9 1.3445 -0.0009
-7 -7 10 1.6027 -0.0014
-7 -7 11 0.2213 -0.0024
-7 -7 12 0.1915 -0.0096
-7 -7 13 -0.8760 -0.0110
-7 -7 14 0.6339 0.0071
-7 -7 15 -1.0458 0.0285
-7 -6 1 -0.4574 -0.0001
-7 -6 2 0.5701 0.0102
-7 -6 3 0.5629 -0.0038
-7 -6 4 -0.0376 -0.0098
-7 -6 5 0.6169 0.0067
-7 -6 6 -1.7254 -0.0023
-7 -6 7 2.3939 0.0034
-7 -6 8 -0.7808 0.0073
-7 -6 9 -2.0636 0.0052
-7 -6 10 0.3025 0.0055
-7 -6 11 0.8274 -0.0088
-7 -6 12 0.9725 -0.0085
-7 -6 13 -0.7564 -0.0092
-7 -6 14 0.8566 -0.0019
-7 -6 15 0.9949 0.0524
-7 -5 1 -0.4003 -0.0014
-7 -5 2 -1.5063 0.0075
-7 -5 3 1.7794 0.0034
-7 -5 4 -0.3434 -0.0119
-7 -5 5 0.8989 0.0140
-7 -5 6 0.0786 -0.0164
-7 -5 7 -1.9006 0.0014
-7 -5 8 1.8562 -0.0073
-7 -5 9 -0.6583 0.0045
-7 -5 10 -1.6019 0.0121
-7 -5 11 -0.1792 0.0056
-7 -5 12 -0.0063 0.0166
-7 -5 13 -0.0959 -0.0212
-7 -5 14 -0.5156 -0.0177
-7 -5 15 -0.5911 0.0048
-7 -4 1 2.5702 0.0007
-7 -4 2 -1.7883 -0.0028
-7 -4 3 -1.2834 0.0127
-7 -4 4 1.7320 -0.0154
-7 -4 5 -1.9028 0.0149
-7 -4 6 2.5609 -0.0114
-7 -4 7 0.0108 0.0068
-7 -4 8 0.0690 -0.0090
-7 -4 9 1.8749 -0.0097
-7 -4 10 -0.6059 0.0064
-7 -4 11 0.2464 -0.0080
-7 -4 12 0.2557 0.0205
-7 -4 13 -0.4947 -0.0127
-7 -4 14 0.1460 0.0040
-7 -4 15 0.8477 0.0189
-7 -3 1 0.4879 -0.0019
-7 -3 2 2.4448 -0.0017
-7 -3 3 -2.4652 0.0037
-7 -3 4 0.3026 -0.0073
-7 -3 5 -1.8867 0.0167
-7 -3 6 0.3823 -0.0079
-7 -3 7 -0.7968 0.0087
-7 -3 8 -0.6216 -0.0030
-7 -3 9 0.0840 -0.0005
-7 -3 10 0.1893 -0.0071
-7 -3 11 -0.2215 -0.0051
-7 -3 12 0.3735 0.0123
-7 -3 13 0.6250 0.0010
-7 -3 14 -1.0833 -0.0041
-7 -3 15 -1.2063 -0.0061
-7 -2 1 -1.4030 0.0107
-7 -2 2 0.4510 -0.0047
-7 -2 3 2.0806 0.0059
-7 -2 4 1.7179 -0.0144
-7 -2 5 -1.5263 0.0117
-7 -2 6 -0.0069 -0.0080
-7 -2 7 1.2780 0.0046
-7 -2 8 -0.7263 0.0016
-7 -2 9 0.2911 -0.0009
-7 -2 10 -0.6545 0.0004
-7 -2 11 0.2182 -0.0008
-7 -2 12 -0.7355 0.0037
-7 -2 13 1.1258 -0.0045
-7 -2 14 0.3271 0.0043
-7 -2 15 -0.7824 -0.0118
-7 -1 1 -0.7288 0.0034
-7 -1 2 -1.0623 -0.0020
-7 -1 3 -2.7875 0.0086
-7 -1 4 2.7110 -0.0145
-7 -1 5 0.6026 0.0106
-7 -1 6 -1.3188 -0.0026
-7 -1 7 -0.0089 0.0009
-7 -1 8 0.9309 0.0034
-7 -1 9 0.3347 0.0019
-7 -1 10 -0.1766 -0.0071
-7 -1 11 0.5522 -0.0075
-7 -1 12 -1.0572 -0.0006
-7 -1 13 -0.0384 0.0005
-7 -1 14 1.7842 0.0189
-7 -1 15 -0.4616 0.0276
-7 0 1 0.2350 0.0048
-7 0 2 2.0891 -0.0056
-7 0 3 -1.9408 0.0089
-7 0 4 -1.8933 -0.0117
-7 0 5 1.1034 0.0038
-7 0 6 0.4746 -0.0003
-7 0 7 -1.2026 -0.0059
-7 0 8 -0.9397 0.0077
-7 0 9 0.9745 0.0012
-7 0 10 -0.8200 -0.0007
-7 0 11 0.4952 0.0090
-7 0 12 0.7885 -0.0104
-7 0 13 -2.2344 -0.0042
-7 0 14 0.0586 -0.0467
-7 0 15 0.8919 0.0589
-7 1 1 -0.8258 0.0073
-7 1 2 0.5207 -0.0047
-7 1 3 2.5870 0.0132
-7 1 4 0.2659 -0.0092
-7 1 5 -0.4655 -0.0003
-7 1 6 0.9582 0.0047
-7 1 7 0.3275 -0.0132
-7 1 8 -0.5690 0.0075
-7 1 9 0.2226 0.0039
-7 1 10 0.5094 0.0043
-7 1 11 -1.0742 0.0020
-7 1 12 1.3608 0.0034
-7 1 13 0.3477 0.0025
-7 1 14 -0.1795 -0.0221
-7 2 1 0.7294 0.0053
-7 2 2 -2.1484 -0.0118
-7 2 3 -1.5516 0.0140
-7 2 4 0.2849 -0.0050
-7 2 5 -1.8515 0.0027
-7 2 6 1.6344 0.0071
-7 2 7 -0.0636 -0.0106
-7 2 8 0.2190 0.0015
-7 2 9 -0.8592 -0.0081
-7 2 10 0.3041 -0.0069
-7 2 11 -0.4763 0.0145
-7 2 12 0.2822 0.0090
-7 2 13 -1.0650 0.0178
-7 2 14 0.0800 0.0557
-7 3 1 0.7476 0.0053
-7 3 2 1.3799 -0.0106
-7 3 3 0.2676 0.0066
-7 3 4 1.7546 -0.0071
-7 3 5 -1.1827 -0.0011
-7 3 6 -0.3192 0.0121
-7 3 7 -0.4452 -0.0128
-7 3 8 0.7384 0.0054
-7 3 9 0.4757 0.0007
-7 3 10 0.4046 -0.0161
-7 3 11 -1.0497 0.0036
-7 3 12 0.9288 -0.0069
-7 3 13 1.1571 -0.0194
-7 3 14 -1.6985 0.0503
-7 4 1 0.2107 0.0148
-7 4 2 -1.2575 -0.0144
-7 4 3 -0.4775 0.0150
-7 4 4 0.4962 -0.0069
-7 4 5 -0.6587 -0.0046
-7 4 6 0.3993 0.0154
-7 4 7 0.2409 -0.0103
-7 4 8 -0.7708 0.0160
-7 4 9 -0.4242 0.0000
-7 4 10 0.9180 -0.0085
-7 4 11 -0.2282 -0.0195
-7 4 12 -0.5464 -0.0135
-7 4 13 0.6229 -0.0276
-7 5 1 1.4793 0.0129
-7 5 2 0.1257 -0.0127
-7 5 3 -0.9685 0.0118
-7 5 4 0.8082 -0.0090
-7 5 5 0.6943 -0.0031
-7 5 6 -0.4151 0.0089
-7 5 7 -0.4695 -0.0063
-7 5 8 0.3009 0.0055
-7 5 9 -0.1420 0.0058
-7 5 10 0.1219 0.0198
-7 5 11 -0.9253 0.0227
-7 5 12 0.1976 0.0269
-7 5 13 -0.7284 -0.0100
-7 6 1 -0.5014 0.0157
-7 6 2 1.2449 -0.0168
-7 6 3 -0.3350 0.0136
-7 6 4 0.5668 -0.0084
-7 6 5 -0.8847 -0.0045
-7 6 6 0.3285 -0.0042
-7 6 7 1.5089 -0.0123
-7 6 8 -1.4331 0.0018
-7 6 9 0.2642 0.0029
-7 6 10 0.4865 -0.0062
-7 6 11 0.4645 -0.0055
-7 6 12 -0.6598 -0.0406
-7 7 1 -1.4608 0.0099
-7 7 2 0.9915 -0.0101
-7 7 3 -2.7791 0.0183
-7 7 4 0.7093 -0.0024
-7 7 5 0.3888 0.0018
-7 7 6 -0.3748 0.0061
-7 7 7 -0.2375 -0.0019
-7 7 8 1.0242 -0.0181
-7 7 9 -0.1397 -0.0006
-7 7 10 -0.1753 -0.0330
-7 7 11 0.5907 0.0717
-7 8 1 -0.6762 0.0146
-7 8 2 1.6765 -0.0147
-7 8 3 0.9105 -0.0018
-7 8 4 -0.0128 0.0133
-7 8 5 -1.0387 -0.0048
-7 8 6 0.4166 0.0204
-7 8 7 -0.5345 -0.0058
-7 8 8 -0.7231 0.0119
-7 8 9 -0.1665 -0.0082
-7 8 10 -0.3686 0.0004
-7 9 1 1.1825 0.0061
-7 9 2 -1.8278 -0.0091
-7 9 3 0.1572 -0.0023
-7 9 4 -0.1981 -0.0080
-7 9 5 0.1364 -0.0080
-7 9 6 1.1299 0.0058
-7 9 7 -0.2158 -0.0015
-7 9 8 0.8988 0.0452
-7 9 9 0.1307 -0.0056
-7 10 1 0.7363 0.0071
-7 10 2 0.1274 0.0061
-7 10 3 0.6336 -0.0024
-7 10 4 0.1571 -0.0087
-7 10 5 -0.6768 -0.0058
-7 10 6 -0.6945 -0.0045
-7 10 7 0.4665 -0.0161
-7 10 8 -1.1715 -0.0485
-7 11 1 -0.3521 -0.0056
-7 11 2 -0.7193 0.0066
-7 11 3 0.7928 0.0222
-7 11 4 -0.6453 -0.0005
-7 11 5 0.5732 0.0084
-7 11 6 -0.0450 -0.0271
-7 11 7 0.6725 0.0414
-7 12 1 0.4457 -0.0189
-7 12 2 -0.4164 -0.0074
-7 12 3 -0.1503 -0.0013
-7 12 4 0.3603 0.0167
-7 12 5 -0.0167 0.0108
-7 12 6 -0.6105 0.0028
-7 13 1 0.1502 0.0157
-7 13 2 -0.9388 -0.0145
-7 13 3 1.5113 -0.0185
-7 13 4 -0.7298 -0.0037
-7 14 1 1.0449 -0.0129
-7 14 2 -0.8930 0.0155
-6 -15 3 -3.1393 0.0171
-6 -15 4 3.3030 -0.0118
-6 -15 5 2.5171 -0.0115
-6 -15 6 -1.0877 0.0011
-6 -15 7 0.3250 0.0261
-6 -15 8 1.2461 -0.0239
-6 -14 1 0.0097 -0.0185
-6 -14 2 2.0862 -0.0048
-6 -14 3 -0.7286 0.0043
-6 -14 4 -4.2991 0.0149
-6 -14 5 0.2039 -0.0088
-6 -14 6 0.0664 -0.0135
-6 -14 7 -0.6482 0.0096
-6 -14 8 -0.2088 0.0029
-6 -14 9 0.3242 -0.0196
-6 -14 10 -1.7757 0.0291
-6 -14 11 0.3781 0.0154
-6 -13 1 -0.5868 0.0128
-6 -13 2 0.1601 -0.0101
-6 -13 3 2.2580 -0.0003
-6 -13 4 -0.0689 0.0045
-6 -13 5 0.5619 0.0036
-6 -13 6 -0.2096 -0.0076
-6 -13 7 1.0533 0.0025
-6 -13 8 0.5278 0.0010
-6 -13 9 0.3843 -0.0045
-6 -13 10 1.6828 -0.0246
-6 -13 11 -2.3112 -0.0107
-6 -13 12 0.8252 -0.0339
-6 -12 1 -1.8457 0.0001
-6 -12 2 0.7295 0.0013
-6 -12 3 0.3896 -0.0044
-6 -12 4 0.8648 0.0021
-6 -12 5 -1.6980 -0.0004
-6 -12 6 0.9922 -0.0008
-6 -12 7 -2.9055 0.0042
-6 -12 8 0.9149 0.0086
-6 -12 9 -0.8966 0.0012
-6 -12 10 -0.3931 0.0016
-6 -12 11 -0.4744 0.0166
-6 -12 12 0.6004 0.0185
-6 -12 13 -0.5474 -0.0145
-6 -11 1 -0.5298 0.0002
-6 -11 2 -1.2349 -0.0013
-6 -11 3 -1.2129 0.0027
-6 -11 4 1.2634 0.0034
-6 -11 5 -0.5653 -0.0025
-6 -11 6 0.6538 -0.0053
-6 -11 7 1.5211 0.0009
-6 -11 8 -1.3399 -0.0003
-6 -11 9 2.3351 0.0035
-6 -11 10 2.2263 0.0009
-6 -11 11 -1.8634 -0.0103
-6 -11 12 0.4756 -0.0070
-6 -11 13 -0.9273 0.0152
-6 -11 14 0.4967 0.0652
-6 -10 1 -0.0431 0.0002
-6 -10 2 0.9867 -0.0039
-6 -10 3 -0.1745 0.0021
-6 -10 4 0.3660 0.0008
-6 -10 5 0.5267 0.0011
-6 -10 6 -0.8848 -0.0108
-6 -10 7 0.3046 0.0104
-6 -10 8 -2.3736 -0.0107
-6 -10 9 -2.4109 0.0050
-6 -10 10 0.9053 -0.0059
-6 -10 11 0.8139 -0.0043
-6 -10 12 1.1731 0.0129
-6 -10 13 -0.7772 -0.0208
-6 -10 14 1.7681 -0.0390
-6 -10 15 -0.8415 0.0173
-6 -9 1 -0.2331 -0.0045
-6 -9 2 -0.2153 -0.0018
-6 -9 3 -0.6939 -0.0047
-6 -9 4 -0.0335 0.0156
-6 -9 5 0.1184 -0.0006
-6 -9 6 -0.8831 -0.0133
-6 -9 7 2.7857 0.0165
-6 -9 8 1.4038 -0.0076
-6 -9 9 -0.6416 0.0070
-6 -9 10 -1.0837 0.0014
-6 -9 11 -0.6768 0.0085
-6 -9 12 -0.2370 -0.0060
-6 -9 13 -0.2991 0.0080
-6 -9 14 0.0895 0.0143
-6 -9 15 -0.7817 -0.0287
-6 -8 1 -0.1116 0.0067
-6 -8 2 0.1102 -0.0028
-6 -8 3 0.1425 -0.0150
-6 -8 4 -0.7443 0.0152
-6 -8 5 1.3893 0.0026
-6 -8 6 -0.8467 -0.0118
-6 -8 7 -1.4929 0.0033
-6 -8 8 0.9045 -0.0052
-6 -8 9 1.8022 0.0031
-6 -8 10 -1.0311 -0.0050
-6 -8 11 -0.0302 -0.0068
-6 -8 12 0.5038 0.0046
-6 -8 13 -0.7585 0.0131
-6 -8 14 1.4257 -0.0078
-6 -8 15 -1.4849 -0.0068
-6 -8 16 -0.2610 -0.0589
-6 -7 1 0.7123 0.0042
-6 -7 2 -0.1188 0.0049
-6 -7 3 0.2725 -0.0215
-6 -7 4 -0.1559 0.0125
-6 -7 5 -0.8273 0.0077
-6 -7 6 0.7662 -0.0088
-6 -7 7 0.1044 0.0055
-6 -7 8 -2.7791 -0.0014
-6 -7 9 1.9026 -0.0037
-6 -7 10 1.8328 -0.0015
-6 -7 11 -1.0172 0.0076
-6 -7 12 0.0326 -0.0170
-6 -7 13 -0.8673 0.0105
-6 -7 14 0.9339 -0.0069
-6 -7 15 -0.0834 0.0486
-6 -7 16 0.1233 -0.0515
-6 -6 1 -0.3961 0.0038
-6 -6 2 0.4587 0.0149
-6 -6 3 -0.2498 -0.0230
-6 -6 4 -0.3058 0.0030
-6 -6 5 0.5109 0.0106
-6 -6 6 -1.6136 -0.0070
-6 -6 7 2.8732 0.0101
-6 -6 8 -1.5755 -0.0035
-6 -6 9 -2.1667 0.0095
-6 -6 10 0.1965 -0.0073
-6 -6 11 1.5618 0.0028
-6 -6 12 0.0358 -0.0097
-6 -6 13 -0.4647 0.0068
-6 -6 14 -0.2299 -0.0188
-6 -6 15 0.9758 0.0359
-6 -6 16 -0.1952 -0.0525
-6 -5 1 -0.1810 -0.0061
-6 -5 2 -0.9702 0.0237
-6 -5 3 2.4389 -0.0143
-6 -5 4 -0.4764 -0.0081
-6 -5 5 0.9142 0.0129
-6 -5 6 -0.2317 -0.0189
-6 -5 7 -0.7634 0.0102
-6 -5 8 1.9124 -0.0076
-6 -5 9 -0.3815 0.0130
-6 -5 10 -1.4177 -0.0036
-6 -5 11 0.2646 0.0023
-6 -5 12 0.4407 0.0067
-6 -5 13 -0.0505 -0.0078
-6 -5 14 -0.2412 -0.0075
-6 -5 15 -1.1377 0.0166
-6 -5 16 1.1983 -0.0148
-6 -4 1 3.0801 -0.0184
-6 -4 2 -3.0725 0.0249
-6 -4 3 -1.4973 -0.0090
-6 -4 4 1.6775 -0.0035
-6 -4 5 -1.5221 0.0070
-6 -4 6 1.3729 -0.0094
-6 -4 7 -0.4081 0.0069
-6 -4 8 0.0584 -0.0159
-6 -4 9 1.4588 0.0078
-6 -4 10 -1.0297 0.0014
-6 -4 11 -0.2828 -0.0000
-6 -4 12 0.2820 0.0036
-6 -4 13 -0.1451 -0.0026
-6 -4 14 0.8219 -0.0031
-6 -4 15 0.1038 0.0197
-6 -4 16 0.6981 0.0028
-6 -3 1 1.2835 -0.0296
-6 -3 2 3.1196 0.0212
-6 -3 3 -2.2232 -0.0039
-6 -3 4 -0.4093 0.0053
-6 -3 5 -0.8831 0.0077
-6 -3 6 0.9655 -0.0114
-6 -3 7 -0.8736 0.0120
-6 -3 8 -0.2166 -0.0144
-6 -3 9 -0.1564 0.0086
-6 -3 10 1.1335 -0.0110
-6 -3 11 -0.7326 0.0068
-6 -3 12 0.1446 -0.0033
-6 -3 13 -0.1244 0.0099
-6 -3 14 -1.1967 -0.0134
-6 -3 15 -0.4501 -0.0015
-6 -3 16 0.1970 0.0182
-6 -2 1 -1.4233 -0.0100
-6 -2 2 0.5843 -0.0008
-6 -2 3 2.4211 -0.0093
-6 -2 4 1.6889 -0.0000
-6 -2 5 -2.8508 0.0129
-6 -2 6 0.5346 -0.0052
-6 -2 7 0.8834 0.0081
-6 -2 8 -0.0583 -0.0061
-6 -2 9 -0.3847 0.0024
-6 -2 10 0.1213 -0.0079
-6 -2 11 0.3841 0.0113
-6 -2 12 -0.4348 -0.0144
-6 -2 13 1.3752 0.0122
-6 -2 14 0.2462 -0.0092
-6 -2 15 -0.4401 0.0080
-6 -2 16 0.0814 0.0137
-6 -1 1 -2.4047 0.0060
-6 -1 2 -0.8111 0.0077
-6 -1 3 -3.3306 -0.0113
-6 -1 4 3.7732 -0.0086
-6 -1 5 1.0534 0.0062
-6 -1 6 -2.0788 -0.0021
-6 -1 7 -0.1589 0.0039
-6 -1 8 0.7191 0.0011
-6 -1 9 -0.2918 0.0061
-6 -1 10 -0.5088 -0.0092
-6 -1 11 0.6487 0.0063
-6 -1 12 -0.5825 -0.0139
-6 -1 13 -0.4342 0.0094
-6 -1 14 0.5432 -0.0157
-6 -1 15 -0.4992 0.0280
-6 -1 16 -0.7669 -0.0637
-6 0 1 0.4430 -0.0048
-6 0 2 2.1766 0.0189
-6 0 3 -2.0827 0.0017
-6 0 4 -2.7840 -0.0103
-6 0 5 1.5949 0.0022
-6 0 6 0.7567 -0.0033
-6 0 7 -0.5816 -0.0007
-6 0 8 -0.5169 0.0013
-6 0 9 1.1575 0.0003
-6 0 10 -0.9190 -0.0009
-6 0 11 -0.5682 0.0134
-6 0 12 1.1948 -0.0024
-6 0 13 -0.9195 0.0040
-6 0 14 1.0774 -0.0294
-6 0 15 0.8753 0.0198
-6 1 1 0.3247 -0.0058
-6 1 2 -0.2503 -0.0032
-6 1 3 3.4076 0.0112
-6 1 4 -0.2146 -0.0083
-6 1 5 0.2054 0.0079
-6 1 6 -0.0064 -0.0022
-6 1 7 0.2032 -0.0045
-6 1 8 -0.5762 0.0061
-6 1 9 0.5301 -0.0031
-6 1 10 1.3632 0.0006
-6 1 11 -1.3555 -0.0063
-6 1 12 0.2557 0.0069
-6 1 13 0.0650 0.0054
-6 1 14 -0.9142 0.0129
-6 1 15 0.6321 -0.0647
-6 2 1 1.3091 0.0084
-6 2 2 -2.6832 -0.0140
-6 2 3 -1.0594 0.0180
-6 2 4 -0.6490 -0.0170
-6 2 5 -1.5862 0.0109
-6 2 6 1.2367 -0.0081
-6 2 7 0.2836 0.0013
-6 2 8 -0.3344 -0.0006
-6 2 9 -1.4077 -0.0036
-6 2 10 0.5905 -0.0002
-6 2 11 0.3951 0.0005
-6 2 12 -0.2615 0.0086
-6 2 13 -1.5134 -0.0144
-6 2 14 0.5140 0.0627
-6 2 15 0.3997 -0.0743
-6 3 1 1.5564 0.0157
-6 3 2 1.0904 -0.0121
-6 3 3 1.1774 0.0140
-6 3 4 1.2541 -0.0162
-6 3 5 0.2841 0.0170
-6 3 6 -0.7452 -0.0038
-6 3 7 -0.0447 -0.0027
-6 3 8 0.7621 0.0036
-6 3 9 0.6735 -0.0039
-6 3 10 -0.1932 -0.0021
-6 3 11 -0.6385 -0.0014
-6 3 12 2.5128 -0.0086
-6 3 13 0.5784 -0.0026
-6 3 14 -2.1347 0.0089
-6 4 1 -1.0211 0.0111
-6 4 2 -1.3740 -0.0153
-6 4 3 -0.2814 0.0182
-6 4 4 -0.1668 -0.0144
-6 4 5 -0.9836 0.0071
-6 4 6 -0.3092 0.0008
-6 4 7 0.9668 -0.0012
-6 4 8 -1.1860 0.0134
-6 4 9 -0.2248 -0.0053
-6 4 10 0.5717 -0.0029
-6 4 11 -0.6252 0.0008
-6 4 12 -0.7409 -0.0208
-6 4 13 0.5369 -0.0000
-6 4 14 2.9045 -0.0613
-6 5 1 1.4860 0.0120
-6 5 2 0.4403 -0.0093
-6 5 3 -1.5021 0.0111
-6 5 4 1.4713 -0.0182
-6 5 5 0.9807 0.0077
-6 5 6 0.0842 -0.0021
-6 5 7 -1.2600 -0.0086
-6 5 8 0.1946 0.0082
-6 5 9 0.4569 0.0021
-6 5 10 -1.1522 0.0071
-6 5 11 -0.9677 0.0220
-6 5 12 0.9270 0.0045
-6 5 13 -1.2628 0.0139
-6 6 1 -1.1907 0.0133
-6 6 2 2.0737 -0.0126
-6 6 3 -0.8086 0.0175
-6 6 4 1.0841 -0.0096
-6 6 5 -1.7331 0.0050
-6 6 6 0.6431 -0.0039
-6 6 7 2.7377 -0.0060
-6 6 8 -1.9818 -0.0016
-6 6 9 1.7917 0.0032
-6 6 10 1.1499 -0.0052
-6 6 11 0.1403 -0.0071
-6 6 12 -1.0177 0.0060
-6 7 1 -1.6716 -0.0009
-6 7 2 0.7945 -0.0054
-6 7 3 -3.3711 0.0127
-6 7 4 0.6597 -0.0093
-6 7 5 0.4169 0.0087
-6 7 6 -1.0289 -0.0002
-6 7 7 -0.8520 0.0009
-6 7 8 0.4768 -0.0134
-6 7 9 -0.9201 -0.0129
-6 7 10 -0.3338 -0.0031
-6 7 11 0.5695 -0.0052
-6 7 12 0.1825 0.0766
-6 8 1 -0.1630 0.0093
-6 8 2 2.2423 -0.0125
-6 8 3 1.2931 0.0067
-6 8 4 0.0878 -0.0047
-6 8 5 -1.1165 0.0074
-6 8 6 0.9275 0.0041
-6 8 7 -0.4297 0.0080
-6 8 8 -0.4912 0.0234
-6 8 9 0.2065 -0.0071
-6 8 10 0.2577 0.0256
-6 8 11 -0.2104 -0.0548
-6 9 1 0.4784 0.0033
-6 9 2 -1.7036 -0.0075
-6 9 3 0.2734 0.0065
-6 9 4 0.2428 -0.0159
-6 9 5 0.1612 0.0040
-6 9 6 0.9969 -0.0106
-6 9 7 0.4844 -0.0015
-6 9 8 -0.1598 -0.0054
-6 9 9 0.1463 0.0063
-6 9 10 -0.3770 -0.0341
-6 10 1 -0.2626 -0.0023
-6 10 2 -0.2057 0.0056
-6 10 3 -0.6021 0.0065
-6 10 4 0.5906 -0.0095
-6 10 5 -1.2039 0.0029
-6 10 6 -0.5469 -0.0118
-6 10 7 0.5184 0.0147
-6 10 8 -0.7086 -0.0262
-6 10 9 0.1337 0.0429
-6 11 1 0.8968 0.0008
-6 11 2 0.7108 -0.0066
-6 11 3 0.1491 0.0156
-6 11 4 0.0597 0.0095
-6 11 5 -0.3156 0.0020
-6 11 6 0.2987 -0.0005
-6 11 7 0.3550 0.0119
-6 11 8 0.2547 0.0102
-6 12 1 -0.9233 -0.0053
-6 12 2 -0.6820 -0.0089
-6 12 3 0.1859 -0.0155
-6 12 4 0.8472 0.0087
-6 12 5 -0.2787 -0.0142
-6 12 6 -0.0773 -0.0112
-6 12 7 -0.3966 -0.0426
-6 13 1 1.6885 0.0177
-6 13 2 -1.3039 0.0008
-6 13 3 0.7480 0.0066
-6 13 4 -0.0162 0.0107
-6 13 5 -0.8042 0.0320
-6 14 1 -0.4878 -0.0131
-6 14 2 -0.1487 -0.0178
-6 14 3 -1.2231 -0.0116
-6 15 1 0.9272 0.0233
-5 -15 1 -2.2840 0.0149
-5 -15 2 1.2025 -0.0163
-5 -15 3 -1.8495 -0.0082
-5 -15 4 0.8835 0.0072
-5 -15 5 1.7901 0.0088
-5 -15 6 -1.3309 -0.0131
-5 -15 7 0.7173 0.0075
-5 -15 8 0.9403 0.0008
-5 -15 9 -0.5145 0.0385
-5 -15 10 0.4611 -0.0245
-5 -14 1 0.5910 -0.0138
-5 -14 2 0.8791 0.0132
-5 -14 3 0.2350 0.0082
-5 -14 4 -1.5002 -0.0056
-5 -14 5 -0.3629 -0.0118
-5 -14 6 -0.6372 0.0059
-5 -14 7 -0.6808 -0.0012
-5 -14 8 0.7949 -0.0147
-5 -14 9 0.5079 -0.0085
-5 -14 10 -1.0174 -0.0014
-5 -14 11 0.4272 0.0002
-5 -14 12 1.0596 0.0397
-5 -13 1 -0.6901 0.0004
-5 -13 2 0.8257 -0.0119
-5 -13 3 0.5214 0.0032
-5 -13 4 -0.4387 0.0069
-5 -13 5 1.2328 -0.0063
-5 -13 6 0.8521 0.0023
-5 -13 7 -0.7437 0.0063
-5 -13 8 -0.6901 -0.0024
-5 -13 9 0.1787 -0.0003
-5 -13 10 1.9297 0.0072
-5 -13 11 -2.1627 -0.0117
-5 -13 12 1.3486 -0.0145
-5 -13 13 -0.3712 0.0333
-5 -12 1 -2.2167 0.0018
-5 -12 2 0.1672 -0.0015
-5 -12 3 0.7645 0.0034
-5 -12 4 1.1615 0.0067
-5 -12 5 -2.2230 -0.0027
-5 -12 6 0.9431 -0.0059
-5 -12 7 -0.3835 0.0135
-5 -12 8 0.6788 -0.0009
-5 -12 9 -1.3010 -0.0060
-5 -12 10 -0.5802 -0.0086
-5 -12 11 -0.7775 0.0085
-5 -12 12 1.4575 -0.0029
-5 -12 13 -0.8000 -0.0320
-5 -12 14 0.1854 -0.0516
-5 -11 1 0.1157 -0.0072
-5 -11 2 -1.0106 0.0028
-5 -11 3 -1.5987 -0.0067
-5 -11 4 0.3468 0.0016
-5 -11 5 0.1906 -0.0039
-5 -11 6 0.2471 -0.0014
-5 -11 7 0.2899 -0.0019
-5 -11 8 -0.4421 0.0065
-5 -11 9 2.2837 -0.0005
-5 -11 10 2.1096 0.0066
-5 -11 11 -2.1277 0.0066
-5 -11 12 -0.4287 0.0072
-5 -11 13 0.6676 0.0100
-5 -11 14 0.8914 0.0363
-5 -11 15 -2.3436 -0.0133
-5 -10 1 0.1589 -0.0074
-5 -10 2 1.3026 0.0013
-5 -10 3 0.5524 0.0033
-5 -10 4 0.6667 0.0061
-5 -10 5 -0.6687 -0.0085
-5 -10 6 -0.4973 0.0018
-5 -10 7 1.0544 0.0017
-5 -10 8 -3.1800 -0.0011
-5 -10 9 -1.7592 -0.0001
-5 -10 10 0.5144 -0.0100
-5 -10 11 1.9614 -0.0076
-5 -10 12 0.1015 0.0157
-5 -10 13 -1.2984 -0.0059
-5 -10 14 2.2574 -0.0137
-5 -10 15 0.3888 0.0278
-5 -10 16 0.2267 0.0506
-5 -9 1 -0.9996 -0.0053
-5 -9 2 -0.5345 -0.0021
-5 -9 3 -0.9767 0.0005
-5 -9 4 0.1042 0.0107
-5 -9 5 0.8544 -0.0110
-5 -9 6 -1.5814 -0.0008
-5 -9 7 2.6418 0.0015
-5 -9 8 2.0681 0.0023
-5 -9 9 -0.9379 0.0002
-5 -9 10 -1.4945 -0.0011
-5 -9 11 -0.5594 -0.0065
-5 -9 12 -0.3598 -0.0033
-5 -9 13 -0.3600 -0.0126
-5 -9 14 -0.9635 0.0137
-5 -9 15 -0.6149 -0.0235
-5 -9 16 1.3714 0.0273
-5 -8 1 0.8608 -0.0005
-5 -8 2 0.0547 -0.0073
-5 -8 3 0.8344 -0.0021
-5 -8 4 -0.6023 0.0178
-5 -8 5 0.9789 -0.0110
-5 -8 6 -0.2121 0.0013
-5 -8 7 -2.2610 -0.0001
-5 -8 8 0.7186 -0.0024
-5 -8 9 2.6715 0.0101
-5 -8 10 -1.0471 0.0022
-5 -8 11 0.6272 0.0009
-5 -8 12 1.0536 0.0048
-5 -8 13 -0.2385 0.0070
-5 -8 14 0.7005 -0.0160
-5 -8 15 -0.8051 -0.0047
-5 -8 16 -0.4106 -0.0180
-5 -7 1 0.1931 -0.0024
-5 -7 2 -0.8680 -0.0068
-5 -7 3 -0.6194 -0.0112
-5 -7 4 0.0208 0.0208
-5 -7 5 -1.1672 -0.0067
-5 -7 6 0.8669 -0.0042
-5 -7 7 0.4785 0.0048
-5 -7 8 -3.2387 -0.0067
-5 -7 9 0.9097 0.0008
-5 -7 10 1.9468 -0.0072
-5 -7 11 -2.1044 0.0037
-5 -7 12 -0.4914 -0.0031
-5 -7 13 0.1542 0.0062
-5 -7 14 0.8953 -0.0027
-5 -7 15 -0.1734 0.0198
-5 -7 16 0.0825 -0.0410
-5 -6 1 0.4386 0.0066
-5 -6 2 1.4201 -0.0026
-5 -6 3 0.2787 -0.0218
-5 -6 4 0.1126 0.0190
-5 -6 5 0.8851 -0.0007
-5 -6 6 -1.4010 -0.0033
-5 -6 7 2.6380 0.0049
-5 -6 8 -0.7100 -0.0048
-5 -6 9 -1.8139 0.0048
-5 -6 10 -0.0959 -0.0005
-5 -6 11 2.6941 -0.0009
-5 -6 12 -0.8211 0.0004
-5 -6 13 -0.7607 0.0068
-5 -6 14 -0.5513 -0.0099
-5 -6 15 0.7437 0.0100
-5 -6 16 0.5873 -0.0378
-5 -6 17 -0.5497 -0.0096
-5 -5 1 -1.2968 0.0088
-5 -5 2 -2.3274 0.0133
-5 -5 3 2.3828 -0.0283
-5 -5 4 -1.1343 0.0152
-5 -5 5 0.2284 -0.0079
-5 -5 6 -0.2985 0.0019
-5 -5 7 -0.3803 0.0037
-5 -5 8 1.5120 0.0010
-5 -5 9 0.0655 0.0038
-5 -5 10 -1.1660 -0.0074
-5 -5 11 -0.2822 -0.0027
-5 -5 12 1.1417 -0.0030
-5 -5 13 0.1551 0.0036
-5 -5 14 0.1548 0.0032
-5 -5 15 -0.9928 0.0133
-5 -5 16 0.9670 0.0027
-5 -5 17 -1.5297 -0.0349
-5 -4 1 5.3479 -0.0046
-5 -4 2 -3.5689 0.0273
-5 -4 3 -1.3343 -0.0297
-5 -4 4 2.4420 0.0195
-5 -4 5 -0.6455 -0.0078
-5 -4 6 0.0885 -0.0042
-5 -4 7 -0.5869 -0.0003
-5 -4 8 -0.2681 -0.0048
-5 -4 9 0.6972 0.0144
-5 -4 10 -0.6887 -0.0030
-5 -4 11 -0.2751 0.0067
-5 -4 12 -0.1966 -0.0087
-5 -4 13 0.2978 0.0031
-5 -4 14 -0.4231 0.0031
-5 -4 15 -0.0688 -0.0023
-5 -4 16 1.2023 0.0179
-5 -4 17 0.6998 -0.0361
-5 -3 1 1.0503 -0.0195
-5 -3 2 4.2890 0.0304
-5 -3 3 -3.3144 -0.0222
-5 -3 4 -1.4805 0.0170
-5 -3 5 0.5735 -0.0056
-5 -3 6 1.5587 -0.0002
-5 -3 7 -0.5882 -0.0014
-5 -3 8 0.2878 -0.0113
-5 -3 9 -0.1460 0.0064
-5 -3 10 1.2653 -0.0047
-5 -3 11 -0.8079 0.0080
-5 -3 12 -0.3737 -0.0069
-5 -3 13 0.8247 -0.0025
-5 -3 14 -0.5518 0.0018
-5 -3 15 0.0129 0.0022
-5 -3 16 -1.2774 0.0314
-5 -3 17 0.9509 -0.0586
-5 -2 1 -2.3571 -0.0238
-5 -2 2 1.9788 0.0207
-5 -2 3 3.2544 -0.0236
-5 -2 4 0.8663 0.0170
-5 -2 5 -4.3529 0.0005
-5 -2 6 0.6512 0.0057
-5 -2 7 0.9694 0.0012
-5 -2 8 -0.2236 -0.0058
-5 -2 9 -0.7597 0.0018
-5 -2 10 0.5547 -0.0066
-5 -2 11 0.6996 0.0061
-5 -2 12 -0.7167 -0.0105
-5 -2 13 0.5502 0.0047
-5 -2 14 -0.0417 -0.0111
-5 -2 15 0.2373 0.0058
-5 -2 16 -0.4328 0.0004
-5 -1 1 -4.7124 -0.0116
-5 -1 2 -1.2762 0.0180
-5 -1 3 -3.2701 -0.0230
-5 -1 4 5.3512 0.0064
-5 -1 5 2.0451 -0.0014
-5 -1 6 -3.6304 0.0003
-5 -1 7 0.3182 0.0056
-5 -1 8 0.5419 -0.0002
-5 -1 9 -0.4834 0.0026
-5 -1 10 -0.6739 0.0002
-5 -1 11 0.5382 0.0107
-5 -1 12 0.1688 -0.0038
-5 -1 13 -0.5838 0.0021
-5 -1 14 -0.1523 -0.0241
-5 -1 15 0.4132 0.0140
-5 -1 16 -0.2219 -0.0416
-5 0 1 -0.0960 -0.0173
-5 0 2 2.7797 0.0255
-5 0 3 -3.1736 -0.0139
-5 0 4 -4.5536 -0.0025
-5 0 5 3.2236 0.0029
-5 0 6 0.7735 -0.0040
-5 0 7 0.0760 0.0033
-5 0 8 -0.3370 -0.0031
-5 0 9 1.1153 -0.0026
-5 0 10 -0.8760 0.0021
-5 0 11 -0.7712 -0.0010
-5 0 12 1.2047 0.0085
-5 0 13 0.0476 0.0037
-5 0 14 0.5570 0.0111
-5 0 15 0.1456 -0.0300
-5 0 16 -0.9542 0.0480
-5 1 1 1.4064 -0.0155
-5 1 2 -0.3921 0.0155
-5 1 3 5.2002 -0.0088
-5 1 4 -1.3886 -0.0030
-5 1 5 -0.1964 0.0091
-5 1 6 -0.6904 -0.0110
-5 1 7 0.0355 0.0059
-5 1 8 -0.8171 0.0007
-5 1 9 0.8636 -0.0076
-5 1 10 1.0002 -0.0023
-5 1 11 -1.2902 -0.0010
-5 1 12 -0.3060 0.0035
-5 1 13 0.2108 0.0014
-5 1 14 -0.8677 0.0171
-5 1 15 0.9958 -0.0166
-5 1 16 0.2745 0.0235
-5 2 1 0.5882 -0.0121
-5 2 2 -3.1410 0.0186
-5 2 3 -0.7690 -0.0007
-5 2 4 -0.0014 -0.0124
-5 2 5 -0.8095 0.0133
-5 2 6 0.5226 -0.0129
-5 2 7 1.3272 0.0107
-5 2 8 -0.8674 -0.0020
-5 2 9 -0.7729 0.0031
-5 2 10 0.5433 -0.0002
-5 2 11 0.4772 -0.0077
-5 2 12 -0.7296 -0.0001
-5 2 13 -1.2305 -0.0098
-5 2 14 0.9622 0.0190
-5 2 15 -0.6295 -0.0325
-5 3 1 2.0534 -0.0223
-5 3 2 1.0016 0.0229
-5 3 3 1.1065 -0.0036
-5 3 4 0.2796 -0.0050
-5 3 5 0.9686 0.0143
-5 3 6 -1.3549 -0.0135
-5 3 7 -0.1094 0.0072
-5 3 8 0.6986 -0.0015
-5 3 9 0.2836 0.0003
-5 3 10 0.1790 -0.0006
-5 3 11 -0.0108 0.0035
-5 3 12 3.0159 -0.0182
-5 3 13 -0.5136 0.0171
-5 3 14 -0.5221 -0.0079
-5 3 15 0.1364 0.0912
-5 4 1 -1.8609 -0.0298
-5 4 2 -1.5839 0.0135
-5 4 3 0.1239 -0.0048
-5 4 4 -0.0277 -0.0065
-5 4 5 -0.6100 0.0108
-5 4 6 -0.1568 -0.0119
-5 4 7 0.2965 0.0068
-5 4 8 -0.9762 0.0016
-5 4 9 0.2180 -0.0036
-5 4 10 -0.6149 0.0094
-5 4 11 -0.9757 0.0072
-5 4 12 -1.2581 -0.0035
-5 4 13 0.1209 -0.0102
-5 4 14 0.8451 -0.0520
-5 5 1 2.7127 -0.0199
-5 5 2 0.1316 0.0171
-5 5 3 -1.7398 -0.0026
-5 5 4 1.3346 -0.0096
-5 5 5 0.3888 0.0121
-5 5 6 1.2768 -0.0089
-5 5 7 -0.8724 -0.0023
-5 5 8 -0.7576 0.0058
-5 5 9 0.7098 -0.0074
-5 5 10 -0.7311 0.0023
-5 5 11 0.4939 -0.0026
-5 5 12 1.3686 0.0050
-5 5 13 -0.2722 0.0177
-5 5 14 -0.9754 0.0467
-5 6 1 -1.2966 -0.0155
-5 6 2 2.1275 0.0104
-5 6 3 -0.6852 0.0008
-5 6 4 0.6780 -0.0056
-5 6 5 -1.4581 0.0097
-5 6 6 -0.0030 -0.0070
-5 6 7 2.9849 0.0027
-5 6 8 -0.9747 -0.0020
-5 6 9 2.0237 -0.0091
-5 6 10 -0.3819 0.0123
-5 6 11 -0.5739 -0.0128
-5 6 12 -1.1655 0.0310
-5 6 13 0.9691 -0.0889
-5 7 1 -1.1253 -0.0267
-5 7 2 -0.0724 0.0147
-5 7 3 -1.7787 -0.0035
-5 7 4 -0.1250 -0.0063
-5 7 5 -0.2076 0.0124
-5 7 6 -1.0578 -0.0081
-5 7 7 -0.8570 0.0090
-5 7 8 -1.3763 -0.0006
-5 7 9 0.1014 -0.0034
-5 7 10 0.2378 -0.0012
-5 7 11 0.3031 -0.0150
-5 7 12 0.1931 0.0448
-5 8 1 0.2005 -0.0156
-5 8 2 2.0729 0.0102
-5 8 3 0.5258 0.0002
-5 8 4 1.8668 -0.0114
-5 8 5 -0.8425 0.0083
-5 8 6 0.3888 -0.0107
-5 8 7 0.8417 0.0081
-5 8 8 0.2271 0.0021
-5 8 9 -0.4366 0.0048
-5 8 10 0.9312 0.0001
-5 8 11 -0.7176 -0.0154
-5 9 1 -0.6240 -0.0128
-5 9 2 -0.4502 0.0045
-5 9 3 -1.1274 0.0064
-5 9 4 -0.1638 -0.0062
-5 9 5 0.7509 0.0076
-5 9 6 0.3181 -0.0090
-5 9 7 -0.2441 0.0069
-5 9 8 -0.5648 -0.0219
-5 9 9 0.2735 0.0178
-5 9 10 -0.3270 -0.0164
-5 9 11 0.2879 0.0278
-5 10 1 -0.9897 -0.0111
-5 10 2 0.2594 0.0016
-5 10 3 -0.2340 0.0036
-5 10 4 0.5954 0.0026
-5 10 5 -1.9179 -0.0032
-5 10 6 0.6170 -0.0004
-5 10 7 0.3107 0.0063
-5 10 8 -0.2654 0.0077
-5 10 9 -0.8531 0.0021
-5 10 10 0.5365 -0.0075
-5 11 1 1.8089 0.0034
-5 11 2 0.5610 -0.0108
-5 11 3 -0.7013 -0.0034
-5 11 4 1.1927 0.0080
-5 11 5 -0.5352 -0.0065
-5 11 6 0.7972 0.0059
-5 11 7 -0.3318 -0.0037
-5 11 8 1.5652 -0.0022
-5 12 1 -1.9280 0.0108
-5 12 2 -0.0748 -0.0003
-5 12 3 0.2825 -0.0030
-5 12 4 0.5427 -0.0002
-5 12 5 -1.9534 -0.0021
-5 12 6 0.7955 -0.0109
-5 12 7 -1.2655 -0.0192
-5 13 1 2.0069 -0.0024
-5 13 2 -1.1529 -0.0007
-5 13 3 -0.4178 0.0099
-5 13 4 1.9705 0.0064
-5 13 5 -0.3579 0.0124
-5 13 6 0.4587 0.0164
-5 14 1 -1.2924 0.0110
-5 14 2 0.1824 -0.0197
-5 14 3 -0.9653 -0.0055
-5 14 4 -0.0209 -0.0240
-5 15 1 3.2758 -0.0084
-5 15 2 -1.1425 0.0186
-4 -16 2 2.9334 0.0017
-4 -16 3 -1.7543 0.0200
-4 -16 4 0.3490 -0.0000
-4 -16 5 -0.5916 -0.0245
-4 -16 6 -0.1288 0.0044
-4 -16 7 1.6414 0.0242
-4 -16 8 -0.4560 -0.0069
-4 -16 9 -0.1841 -0.0290
-4 -15 1 -1.8270 -0.0038
-4 -15 2 0.9317 -0.0091
-4 -15 3 -0.0260 -0.0055
-4 -15 4 -1.0030 0.0148
-4 -15 5 0.1716 0.0036
-4 -15 6 -0.5626 -0.0096
-4 -15 7 -0.2052 -0.0005
-4 -15 8 0.0374 0.0046
-4 -15 9 0.2071 0.0310
-4 -15 10 0.1420 -0.0188
-4 -15 11 -2.2890 0.0401
-4 -15 12 -0.3292 -0.0314
-4 -14 1 0.1415 0.0012
-4 -14 2 0.2642 0.0038
-4 -14 3 0.2215 -0.0024
-4 -14 4 2.0627 -0.0034
-4 -14 5 -1.0258 -0.0069
-4 -14 6 -0.4755 0.0081
-4 -14 7 0.2356 -0.0045
-4 -14 8 0.6406 -0.0129
-4 -14 9 0.8916 -0.0032
-4 -14 10 0.5931 -0.0100
-4 -14 11 0.7681 -0.0089
-4 -14 12 0.1544 0.0293
-4 -14 13 -1.3605 -0.0189
-4 -13 1 -0.9310 -0.0025
-4 -13 2 1.0937 0.0039
-4 -13 3 -0.9583 0.0025
-4 -13 4 -0.9074 -0.0008
-4 -13 5 1.3327 -0.0064
-4 -13 6 0.3423 0.0103
-4 -13 7 -0.7656 0.0013
-4 -13 8 -1.8029 -0.0012
-4 -13 9 -0.4346 0.0015
-4 -13 10 1.1475 0.0131
-4 -13 11 -1.3998 -0.0042
-4 -13 12 1.8432 0.0058
-4 -13 13 -1.0875 0.0116
-4 -13 14 0.3020 0.0609
-4 -12 1 -1.4728 -0.0052
-4 -12 2 -0.6857 -0.0023
-4 -12 3 0.6590 0.0102
-4 -12 4 0.8295 0.0013
-4 -12 5 -1.0766 -0.0066
-4 -12 6 0.5445 0.0020
-4 -12 7 1.0171 0.0065
-4 -12 8 1.0416 -0.0070
-4 -12 9 -1.2177 0.0000
-4 -12 10 -0.0647 -0.0085
-4 -12 11 -0.7563 -0.0074
-4 -12 12 1.3854 -0.0082
-4 -12 13 -0.2904 -0.0244
-4 -12 14 -0.6608 -0.0139
-4 -12 15 -0.3073 0.0371
-4 -11 1 1.0860 -0.0073
-4 -11 2 -0.4094 -0.0025
-4 -11 3 -0.5860 0.0015
-4 -11 4 -0.5964 0.0035
-4 -11 5 -0.2254 -0.0140
-4 -11 6 -0.1046 0.0089
-4 -11 7 -0.7582 -0.0005
-4 -11 8 0.0402 0.0034
-4 -11 9 1.5164 -0.0051
-4 -11 10 0.7239 0.0086
-4 -11 11 -1.5247 0.0138
-4 -11 12 -0.7141 0.0021
-4 -11 13 1.6561 0.0060
-4 -11 14 0.8404 -0.0211
-4 -11 15 -2.3655 0.0077
-4 -11 16 0.4392 -0.0571
-4 -10 1 0.1590 -0.0030
-4 -10 2 0.7539 -0.0073
-4 -10 3 0.5520 0.0060
-4 -10 4 1.1001 0.0075
-4 -10 5 -0.3843 -0.0129
-4 -10 6 0.3357 0.0084
-4 -10 7 1.1425 -0.0036
-4 -10 8 -2.6705 0.0094
-4 -10 9 -0.8954 -0.0066
-4 -10 10 1.2059 -0.0007
-4 -10 11 1.5773 0.0001
-4 -10 12 -0.8643 0.0072
-4 -10 13 -0.7811 0.0083
-4 -10 14 1.5205 0.0052
-4 -10 15 1.5719 0.0279
-4 -10 16 -0.4402 0.0279
-4 -9 1 -1.5132 0.0078
-4 -9 2 -0.8874 -0.0116
-4 -9 3 -0.5851 0.0082
-4 -9 4 -0.3536 0.0025
-4 -9 5 0.2660 -0.0123
-4 -9 6 -1.7609 0.0052
-4 -9 7 1.7185 -0.0095
-4 -9 8 2.6134 0.0040
-4 -9 9 -2.0478 -0.0068
-4 -9 10 -1.8113 -0.0054
-4 -9 11 0.2009 -0.0086
-4 -9 12 -0.6414 0.0042
-4 -9 13 -0.0556 -0.0135
-4 -9 14 -1.2824 -0.0052
-4 -9 15 -0.5283 -0.0178
-4 -9 16 0.4752 0.0186
-4 -8 1 2.0635 0.0046
-4 -8 2 -0.1604 -0.0135
-4 -8 3 1.2217 0.0148
-4 -8 4 0.0232 0.0054
-4 -8 5 0.6908 -0.0114
-4 -8 6 0.8054 0.0089
-4 -8 7 -2.6967 0.0025
-4 -8 8 0.7061 0.0025
-4 -8 9 3.7486 0.0045
-4 -8 10 -0.9325 -0.0022
-4 -8 11 0.5216 0.0073
-4 -8 12 1.0510 -0.0018
-4 -8 13 -0.0073 0.0011
-4 -8 14 0.3163 0.0009
-4 -8 15 0.4353 -0.0077
-4 -8 16 0.5982 0.0256
-4 -8 17 -0.2451 0.0305
-4 -7 1 -0.1791 0.0021
-4 -7 2 -1.3708 -0.0190
-4 -7 3 -1.7949 0.0080
-4 -7 4 0.4320 0.0142
-4 -7 5 -1.4260 -0.0162
-4 -7 6 0.2384 0.0084
-4 -7 7 0.8797 -0.0045
-4 -7 8 -3.4371 0.0049
-4 -7 9 -0.6187 0.0037
-4 -7 10 2.4157 -0.0053
-4 -7 11 -2.4453 -0.0036
-4 -7 12 -0.8132 0.0105
-4 -7 13 0.2469 -0.0002
-4 -7 14 0.2444 0.0020
-4 -7 15 -1.3777 -0.0153
-4 -7 16 -0.1630 -0.0183
-4 -7 17 -1.2077 0.0238
-4 -6 1 1.0988 0.0122
-4 -6 2 2.9810 -0.0291
-4 -6 3 1.2865 0.0034
-4 -6 4 -0.8801 0.0180
-4 -6 5 2.0620 -0.0225
-4 -6 6 -0.8719 0.0071
-4 -6 7 1.7763 -0.0117
-4 -6 8 1.0122 0.0071
-4 -6 9 -1.8014 -0.0047
-4 -6 10 -0.0197 0.0027
-4 -6 11 3.4293 -0.0068
-4 -6 12 -0.6572 0.0026
-4 -6 13 -0.1760 -0.0000
-4 -6 14 -0.3126 0.0031
-4 -6 15 1.2058 -0.0083
-4 -6 16 1.3157 -0.0094
-4 -6 17 -0.2131 -0.0083
-4 -5 1 -2.9794 0.0372
-4 -5 2 -4.7985 -0.0270
-4 -5 3 3.5572 -0.0051
-4 -5 4 -1.5026 0.0267
-4 -5 5 -1.7053 -0.0170
-4 -5 6 0.4924 0.0144
-4 -5 7 -1.1716 -0.0066
-4 -5 8 1.1981 0.0043
-4 -5 9 -0.0107 0.0009
-4 -5 10 -1.6919 0.0028
-4 -5 11 -0.7462 -0.0035
-4 -5 12 0.3765 -0.0041
-4 -5 13 0.7646 0.0085
-4 -5 14 -0.4852 0.0110
-4 -5 15 -0.3415 0.0028
-4 -5 16 -0.7554 0.0031
-4 -5 17 -1.4697 -0.0346
-4 -4 1 8.1592 0.0401
-4 -4 2 -4.0671 -0.0205
-4 -4 3 -2.3041 -0.0135
-4 -4 4 5.3857 0.0232
-4 -4 5 -0.5148 -0.0107
-4 -4 6 -0.2735 -0.0008
-4 -4 7 -0.4706 -0.0049
-4 -4 8 -0.0966 0.0039
-4 -4 9 1.0263 0.0034
-4 -4 10 -0.4650 -0.0030
-4 -4 11 0.3105 0.0039
-4 -4 12 -0.5254 -0.0065
-4 -4 13 0.6699 0.0009
-4 -4 14 -1.9619 0.0067
-4 -4 15 1.2670 -0.0072
-4 -4 16 1.5131 0.0109
-4 -4 17 1.6858 -0.0074
-4 -3 1 0.4694 0.0329
-4 -3 2 5.7687 -0.0042
-4 -3 3 -6.1795 -0.0281
-4 -3 4 -2.9784 0.0219
-4 -3 5 2.0011 -0.0119
-4 -3 6 1.7808 0.0105
-4 -3 7 -0.6634 -0.0118
-4 -3 8 -0.4279 0.0013
-4 -3 9 0.3861 -0.0025
-4 -3 10 1.2485 0.0040
-4 -3 11 -0.9182 -0.0018
-4 -3 12 -0.8823 -0.0039
-4 -3 13 2.5220 -0.0144
-4 -3 14 -0.8367 0.0145
-4 -3 15 -0.3647 0.0020
-4 -3 16 -2.0339 0.0244
-4 -3 17 1.1591 -0.0366
-4 -2 1 -1.2451 0.0180
-4 -2 2 4.3857 0.0229
-4 -2 3 4.8527 -0.0233
-4 -2 4 -0.0521 0.0163
-4 -2 5 -5.7608 -0.0078
-4 -2 6 0.8436 0.0103
-4 -2 7 2.1459 -0.0061
-4 -2 8 -1.2684 -0.0009
-4 -2 9 -1.1831 0.0030
-4 -2 10 0.4445 0.0001
-4 -2 11 1.3915 0.0002
-4 -2 12 -1.4022 0.0014
-4 -2 13 -0.4272 -0.0063
-4 -2 14 0.5583 -0.0066
-4 -2 15 -0.0804 -0.0013
-4 -2 16 -0.9700 -0.0085
-4 -2 17 -0.5067 0.1024
-4 -1 1 -10.7770 -0.0061
-4 -1 2 -0.3875 0.0082
-4 -1 3 -3.9790 -0.0079
-4 -1 4 7.8793 0.0115
-4 -1 5 2.0941 -0.0029
-4 -1 6 -5.0410 0.0022
-4 -1 7 1.2412 0.0030
-4 -1 8 1.1372 -0.0016
-4 -1 9 -0.4177 -0.0028
-4 -1 10 -0.6146 0.0061
-4 -1 11 -0.0321 0.0067
-4 -1 12 1.0836 0.0045
-4 -1 13 -0.3393 -0.0036
-4 -1 14 0.2639 -0.0117
-4 -1 15 1.8076 -0.0111
-4 -1 16 0.4946 -0.0069
-4 0 1 -2.3599 -0.0139
-4 0 2 3.3912 0.0022
-4 0 3 -5.4343 -0.0207
-4 0 4 -5.6843 0.0054
-4 0 5 5.0368 -0.0007
-4 0 6 0.2290 0.0013
-4 0 7 -0.3438 0.0012
-4 0 8 -0.3414 -0.0011
-4 0 9 0.9870 -0.0058
-4 0 10 -0.9112 0.0043
-4 0 11 -0.1038 -0.0098
-4 0 12 -0.0656 0.0106
-4 0 13 -0.3514 0.0036
-4 0 14 -0.5536 0.0283
-4 0 15 -0.9388 -0.0219
-4 0 16 -0.4161 0.0352
-4 1 1 3.2627 -0.0077
-4 1 2 1.0915 0.0297
-4 1 3 6.5320 -0.0301
-4 1 4 -2.2460 0.0067
-4 1 5 -1.3999 0.0001
-4 1 6 -0.0032 -0.0085
-4 1 7 0.0748 0.0058
-4 1 8 -0.9519 -0.0020
-4 1 9 1.2731 -0.0066
-4 1 10 0.1603 0.0010
-4 1 11 -0.6434 0.0027
-4 1 12 0.5525 -0.0074
-4 1 13 0.2402 0.0061
-4 1 14 -0.2919 -0.0139
-4 1 15 0.5286 0.0239
-4 1 16 0.7140 -0.0404
-4 2 1 -1.6818 -0.0256
-4 2 2 -3.3915 0.0509
-4 2 3 -0.8035 -0.0237
-4 2 4 1.2174 0.0089
-4 2 5 -0.0001 0.0027
-4 2 6 -0.3445 -0.0028
-4 2 7 1.7684 0.0090
-4 2 8 -1.2793 0.0004
-4 2 9 -0.0388 -0.0035
-4 2 10 0.3151 0.0031
-4 2 11 0.0803 -0.0065
-4 2 12 -0.5874 -0.0056
-4 2 13 -0.3998 0.0030
-4 2 14 0.9201 -0.0066
-4 2 15 -1.5308 0.0022
-4 3 1 2.4372 -0.0560
-4 3 2 0.5834 0.0509
-4 3 3 1.1431 -0.0284
-4 3 4 -0.7478 0.0101
-4 3 5 0.5260 -0.0008
-4 3 6 -1.2868 -0.0091
-4 3 7 -0.2091 0.0089
-4 3 8 0.9172 -0.0003
-4 3 9 -0.4274 0.0032
-4 3 10 0.3000 -0.0017
-4 3 11 0.0168 0.0054
-4 3 12 1.8923 -0.0073
-4 3 13 -0.4510 0.0035
-4 3 14 0.9025 0.0107
-4 3 15 1.6566 -0.0109
-4 4 1 -1.0434 -0.0533
-4 4 2 -2.5544 0.0361
-4 4 3 0.6517 -0.0228
-4 4 4 0.7759 0.0080
-4 4 5 0.3058 0.0009
-4 4 6 0.2753 -0.0110
-4 4 7 -0.9094 0.0059
-4 4 8 -0.6438 -0.0067
-4 4 9 1.3011 0.0010
-4 4 10 -1.4407 0.0092
-4 4 11 -0.3372 -0.0018
-4 4 12 -2.1772 0.0152
-4 4 13 -0.1636 -0.0190
-4 4 14 -1.5374 -0.0101
-4 5 1 4.2834 -0.0402
-4 5 2 -0.4848 0.0354
-4 5 3 -1.9332 -0.0168
-4 5 4 0.3119 0.0087
-4 5 5 -0.3850 0.0041
-4 5 6 1.8965 -0.0068
-4 5 7 0.2120 0.0080
-4 5 8 -1.6493 -0.0033
-4 5 9 0.4352 -0.0037
-4 5 10 0.3224 -0.0009
-4 5 11 1.6660 -0.0106
-4 5 12 1.3709 -0.0040
-4 5 13 0.6024 0.0120
-4 5 14 -0.4131 -0.0070
-4 6 1 -0.9685 -0.0382
-4 6 2 2.0918 0.0272
-4 6 3 -0.0839 -0.0176
-4 6 4 0.0047 0.0037
-4 6 5 -0.7962 0.0046
-4 6 6 -0.4427 -0.0078
-4 6 7 1.9788 0.0052
-4 6 8 0.2574 -0.0005
-4 6 9 0.9999 -0.0107
-4 6 10 -1.7210 0.0147
-4 6 11 -0.7842 0.0009
-4 6 12 -0.7177 0.0167
-4 6 13 0.4183 -0.0249
-4 7 1 -0.8163 -0.0367
-4 7 2 -0.5515 0.0263
-4 7 3 -0.0424 -0.0161
-4 7 4 -0.4157 0.0057
-4 7 5 -0.6596 0.0021
-4 7 6 -0.9600 -0.0058
-4 7 7 -0.3692 0.0084
-4 7 8 -2.1945 0.0027
-4 7 9 1.1297 0.0088
-4 7 10 0.6106 -0.0168
-4 7 11 -0.1131 0.0113
-4 7 12 0.2004 -0.0104
-4 7 13 -0.0136 0.0539
-4 8 1 -0.1356 -0.0267
-4 8 2 1.4185 0.0247
-4 8 3 -0.2486 -0.0119
-4 8 4 2.4504 0.0040
-4 8 5 -0.5982 -0.0018
-4 8 6 0.7136 -0.0040
-4 8 7 1.1634 -0.0046
-4 8 8 1.0056 -0.0071
-4 8 9 -1.2516 0.0020
-4 8 10 0.8641 -0.0116
-4 8 11 -0.4786 -0.0039
-4 8 12 0.5628 -0.0083
-4 9 1 -0.6190 -0.0186
-4 9 2 -0.0623 0.0110
-4 9 3 -1.6067 -0.0058
-4 9 4 0.1302 0.0067
-4 9 5 0.0809 -0.0012
-4 9 6 -0.6538 0.0041
-4 9 7 -0.8585 0.0071
-4 9 8 -0.5239 -0.0013
-4 9 9 1.1003 0.0072
-4 9 10 -0.4740 0.0098
-4 9 11 -0.3001 0.0012
-4 10 1 -0.2677 -0.0114
-4 10 2 0.5811 0.0018
-4 10 3 -0.0238 -0.0040
-4 10 4 0.4579 0.0093
-4 10 5 -0.9485 -0.0075
-4 10 6 0.9457 0.0049
-4 10 7 0.2451 -0.0098
-4 10 8 -0.4799 0.0171
-4 10 9 -1.5588 -0.0126
-4 10 10 1.5702 -0.0082
-4 11 1 0.9920 -0.0009
-4 11 2 0.1728 -0.0005
-4 11 3 -0.9121 -0.0091
-4 11 4 1.1145 -0.0033
-4 11 5 0.0341 0.0002
-4 11 6 1.0946 -0.0081
-4 11 7 -0.6444 0.0004
-4 11 8 2.0167 -0.0106
-4 11 9 -0.6488 0.0207
-4 12 1 -1.5263 0.0052
-4 12 2 0.5483 0.0036
-4 12 3 0.0377 0.0097
-4 12 4 -0.3160 -0.0014
-4 12 5 -2.9309 0.0096
-4 12 6 0.7160 0.0078
-4 12 7 -0.3952 -0.0092
-4 12 8 -0.3603 -0.0005
-4 13 1 0.7998 -0.0161
-4 13 2 -0.5634 0.0018
-4 13 3 -0.1226 -0.0066
-4 13 4 2.5377 0.0030
-4 13 5 0.7496 -0.0121
-4 13 6 -0.7116 -0.0091
-4 14 1 -0.2747 0.0158
-4 14 2 -0.9011 -0.0040
-4 14 3 -0.4265 0.0052
-4 14 4 -0.6817 -0.0039
-4 14 5 -0.5236 0.0305
-4 15 1 3.9405 -0.0218
-4 15 2 -0.8895 0.0066
-4 15 3 -0.1891 -0.0168
-4 16 1 -0.4809 0.0217
-3 -16 1 0.8948 0.0166
-3 -16 2 2.5753 0.0028
-3 -16 3 -2.0897 0.0027
-3 -16 4 -0.0919 0.0005
-3 -16 5 -0.7576 -0.0049
-3 -16 6 -0.1295 -0.0046
-3 -16 7 0.9551 0.0092
-3 -16 8 0.1823 -0.0093
-3 -16 9 0.4491 -0.0026
-3 -16 10 -0.6965 -0.0063
-3 -15 1 -1.8168 -0.0090
-3 -15 2 1.8975 0.0043
-3 -15 3 1.0055 0.0061
-3 -15 4 -0.4245 0.0041
-3 -15 5 -0.9433 -0.0093
-3 -15 6 0.2862 0.0062
-3 -15 7 -1.0192 0.0003
-3 -15 8 -0.8792 -0.0098
-3 -15 9 0.7334 0.0131
-3 -15 10 -0.7307 -0.0130
-3 -15 11 -3.1801 -0.0002
-3 -15 12 0.3407 -0.0058
-3 -14 1 -0.7602 0.0051
-3 -14 2 -0.4805 -0.0074
-3 -14 3 -0.8711 -0.0065
-3 -14 4 2.9441 0.0071
-3 -14 5 -0.7664 -0.0031
-3 -14 6 0.1100 0.0043
-3 -14 7 1.0832 0.0010
-3 -14 8 -0.6668 0.0001
-3 -14 9 1.1992 0.0022
-3 -14 10 1.6031 0.0046
-3 -14 11 0.8674 -0.0011
-3 -14 12 -1.1721 0.0140
-3 -14 13 -0.7549 0.0112
-3 -14 14 0.4057 -0.0285
-3 -13 1 -0.1925 0.0014
-3 -13 2 1.0240 0.0067
-3 -13 3 -0.3691 0.0034
-3 -13 4 -0.8878 -0.0068
-3 -13 5 0.7083 -0.0037
-3 -13 6 -0.4651 0.0068
-3 -13 7 0.7773 -0.0058
-3 -13 8 -1.1806 -0.0022
-3 -13 9 -1.0809 -0.0046
-3 -13 10 0.4416 -0.0009
-3 -13 11 -0.4618 -0.0005
-3 -13 12 1.8539 0.0088
-3 -13 13 -1.5957 -0.0123
-3 -13 14 0.8284 0.0367
-3 -13 15 -0.4419 -0.0392
-3 -12 1 -0.5793 0.0006
-3 -12 2 -1.6216 -0.0023
-3 -12 3 -0.3444 0.0093
-3 -12 4 -0.0775 -0.0074
-3 -12 5 -0.2897 -0.0036
-3 -12 6 -0.0147 0.0133
-3 -12 7 -0.1397 -0.0043
-3 -12 8 0.9108 -0.0033
-3 -12 9 -0.5617 0.0089
-3 -12 10 0.0460 -0.0041
-3 -12 11 -0.3528 -0.0069
-3 -12 12 0.6460 -0.0088
-3 -12 13 0.2575 0.0013
-3 -12 14 -1.6168 0.0064
-3 -12 15 -0.0816 0.0319
-3 -11 1 1.8779 -0.0024
-3 -11 2 0.5773 -0.0089
-3 -11 3 1.3669 0.0171
-3 -11 4 0.0835 -0.0019
-3 -11 5 -0.3456 -0.0132
-3 -11 6 -0.1407 0.0101
-3 -11 7 0.0247 0.0040
-3 -11 8 0.0700 -0.0039
-3 -11 9 0.5558 0.0007
-3 -11 10 -0.0690 0.0004
-3 -11 11 -0.8045 0.0099
-3 -11 12 -0.3625 -0.0062
-3 -11 13 1.7493 0.0005
-3 -11 14 0.6411 -0.0340
-3 -11 15 -0.9739 0.0417
-3 -11 16 -0.4394 -0.0013
-3 -10 1 -0.7152 0.0019
-3 -10 2 -0.6434 -0.0150
-3 -10 3 -0.5529 0.0124
-3 -10 4 0.1098 -0.0058
-3 -10 5 0.4028 -0.0087
-3 -10 6 0.7060 0.0062
-3 -10 7 -0.1281 -0.0036
-3 -10 8 -1.2292 0.0017
-3 -10 9 -0.6142 -0.0035
-3 -10 10 1.6812 0.0106
-3 -10 11 0.5072 0.0027
-3 -10 12 -1.0767 0.0012
-3 -10 13 -0.0377 -0.0012
-3 -10 14 -0.0428 0.0029
-3 -10 15 1.4592 -0.0016
-3 -10 16 -0.3434 -0.0070
-3 -9 1 -0.7390 0.0133
-3 -9 2 -0.5142 -0.0186
-3 -9 3 0.4696 0.0197
-3 -9 4 -0.1443 -0.0032
-3 -9 5 -0.6157 -0.0052
-3 -9 6 -0.9052 0.0027
-3 -9 7 1.2184 -0.0007
-3 -9 8 2.2694 -0.0045
-3 -9 9 -2.6295 -0.0086
-3 -9 10 -1.4585 -0.0027
-3 -9 11 0.8367 0.0027
-3 -9 12 -0.6126 0.0106
-3 -9 13 0.3951 -0.0020
-3 -9 14 -0.4541 -0.0060
-3 -9 15 -0.6136 -0.0099
-3 -9 16 -0.1430 0.0234
-3 -9 17 -0.7276 -0.0283
-3 -8 1 1.8625 0.0111
-3 -8 2 -0.5579 -0.0191
-3 -8 3 0.9580 0.0216
-3 -8 4 -0.0320 -0.0060
-3 -8 5 0.0411 -0.0060
-3 -8 6 0.8192 0.0088
-3 -8 7 -2.1798 0.0039
-3 -8 8 0.7835 0.0054
-3 -8 9 3.8658 -0.0102
-3 -8 10 -1.3163 -0.0116
-3 -8 11 -0.2097 0.0070
-3 -8 12 0.5663 -0.0051
-3 -8 13 -0.1573 0.0018
-3 -8 14 0.5644 0.0057
-3 -8 15 0.9100 -0.0033
-3 -8 16 1.4565 0.0222
-3 -8 17 -0.4764 0.0032
-3 -7 1 0.2666 0.0126
-3 -7 2 -1.3426 -0.0253
-3 -7 3 -2.1533 0.0198
-3 -7 4 1.7560 -0.0006
-3 -7 5 -0.5827 -0.0149
-3 -7 6 -0.9987 0.0148
-3 -7 7 1.1992 -0.0072
-3 -7 8 -2.9595 0.0191
-3 -7 9 -1.0401 0.0006
-3 -7 10 3.1975 -0.0012
-3 -7 11 -2.0889 -0.0044
-3 -7 12 -0.5896 0.0020
-3 -7 13 -0.5113 0.0067
-3 -7 14 -0.8292 -0.0045
-3 -7 15 -1.2885 -0.0197
-3 -7 16 -0.5074 0.0035
-3 -7 17 -1.2520 -0.0036
-3 -6 1 0.9911 0.0227
-3 -6 2 3.9601 -0.0412
-3 -6 3 0.9178 0.0301
-3 -6 4 -3.5773 -0.0027
-3 -6 5 3.5134 -0.0215
-3 -6 6 -0.3550 0.0032
-3 -6 7 0.2610 -0.0105
-3 -6 8 2.0667 0.0145
-3 -6 9 -2.2661 -0.0048
-3 -6 10 0.3423 -0.0019
-3 -6 11 3.1152 -0.0039
-3 -6 12 -0.4745 -0.0024
-3 -6 13 1.5851 -0.0015
-3 -6 14 -0.6979 0.0064
-3 -6 15 1.4680 -0.0116
-3 -6 16 1.3460 0.0083
-3 -6 17 0.3512 0.0004
-3 -5 1 -4.1470 0.0441
-3 -5 2 -5.6467 -0.0525
-3 -5 3 6.6247 0.0367
-3 -5 4 -1.4493 0.0043
-3 -5 5 -4.2573 -0.0038
-3 -5 6 2.1311 -0.0044
-3 -5 7 -1.8087 -0.0067
-3 -5 8 0.9939 0.0024
-3 -5 9 -0.4730 0.0048
-3 -5 10 -2.1546 0.0107
-3 -5 11 0.0226 -0.0016
-3 -5 12 -1.0095 0.0002
-3 -5 13 0.9966 0.0062
-3 -5 14 -1.2055 0.0085
-3 -5 15 0.4457 0.0008
-3 -5 16 -2.3614 -0.0147
-3 -5 17 -0.2768 0.0200
-3 -4 1 9.3550 0.0504
-3 -4 2 -5.6138 -0.0591
-3 -4 3 -3.9171 0.0225
-3 -4 4 9.2096 0.0100
-3 -4 5 -0.5850 0.0018
-3 -4 6 -0.9804 -0.0003
-3 -4 7 -0.3027 -0.0072
-3 -4 8 0.7260 0.0009
-3 -4 9 1.4653 -0.0059
-3 -4 10 -0.7430 0.0013
-3 -4 11 0.0053 -0.0045
-3 -4 12 0.1835 0.0016
-3 -4 13 0.8265 -0.0013
-3 -4 14 -2.3051 -0.0005
-3 -4 15 2.6719 0.0097
-3 -4 16 0.7445 -0.0152
-3 -4 17 2.0151 0.0312
-3 -3 1 0.8054 0.0571
-3 -3 2 4.8533 -0.0541
-3 -3 3 -8.0447 -0.0015
-3 -3 4 -5.1770 0.0128
-3 -3 5 3.5356 -0.0062
-3 -3 6 2.6796 0.0078
-3 -3 7 -1.6175 -0.0064
-3 -3 8 -1.5167 0.0049
-3 -3 9 1.1840 -0.0087
-3 -3 10 1.4905 0.0071
-3 -3 11 -1.0689 -0.0100
-3 -3 12 -1.5013 -0.0001
-3 -3 13 3.0599 -0.0099
-3 -3 14 -1.7109 0.0084
-3 -3 15 -1.0572 -0.0030
-3 -3 16 -0.8497 0.0058
-3 -3 17 -0.0095 -0.0139
-3 -2 1 5.5216 0.0843
-3 -2 2 6.9805 -0.0299
-3 -2 3 3.9631 0.0002
-3 -2 4 0.9738 0.0033
-3 -2 5 -8.6809 -0.0007
-3 -2 6 2.1198 0.0046
-3 -2 7 3.4907 -0.0018
-3 -2 8 -2.2780 0.0014
-3 -2 9 -1.1946 0.0056
-3 -2 10 0.1162 0.0047
-3 -2 11 2.1651 0.0007
-3 -2 12 -1.4470 0.0028
-3 -2 13 -0.6577 -0.0034
-3 -2 14 1.7872 -0.0013
-3 -2 15 -1.1670 -0.0032
-3 -2 16 -0.8454 -0.0056
-3 -2 17 -0.2332 0.0355
-3 -1 1 -23.4596 0.0502
-3 -1 2 6.8067 -0.0256
-3 -1 3 -6.6523 0.0039
-3 -1 4 11.2580 0.0088
-3 -1 5 0.2771 -0.0043
-3 -1 6 -5.4888 0.0043
-3 -1 7 1.5173 -0.0023
-3 -1 8 1.7833 -0.0005
-3 -1 9 -0.8052 -0.0037
-3 -1 10 -0.5303 0.0042
-3 -1 11 -0.6607 0.0008
-3 -1 12 1.2455 -0.0002
-3 -1 13 -0.1730 0.0020
-3 -1 14 0.7343 0.0021
-3 -1 15 1.9458 -0.0152
-3 -1 16 0.9977 0.0066
-3 -1 17 -0.1713 -0.0833
-3 0 1 -6.5613 0.0226
-3 0 2 1.2297 -0.0199
-3 0 3 -6.0893 -0.0152
-3 0 4 -5.5045 0.0084
-3 0 5 6.5079 -0.0097
-3 0 6 -0.5745 0.0065
-3 0 7 -0.8254 -0.0044
-3 0 8 -0.1128 0.0002
-3 0 9 1.2243 -0.0057
-3 0 10 -1.1362 0.0046
-3 0 11 0.7246 -0.0033
-3 0 12 -1.1417 0.0002
-3 0 13 -1.1661 0.0023
-3 0 14 -0.1940 0.0089
-3 0 15 -1.6040 0.0158
-3 0 16 0.0303 0.0087
-3 1 1 8.5297 0.0338
-3 1 2 1.8377 0.0070
-3 1 3 6.4761 -0.0182
-3 1 4 -3.0280 0.0100
-3 1 5 -1.9488 -0.0057
-3 1 6 0.7517 0.0021
-3 1 7 0.2300 0.0017
-3 1 8 -1.0164 -0.0029
-3 1 9 1.4484 -0.0005
-3 1 10 -0.2199 0.0040
-3 1 11 -0.2344 0.0006
-3 1 12 1.3527 -0.0063
-3 1 13 -0.1898 0.0065
-3 1 14 -0.4775 -0.0208
-3 1 15 0.5490 0.0135
-3 1 16 0.6169 -0.0444
-3 2 1 -3.3063 0.0152
-3 2 2 -3.8100 0.0210
-3 2 3 -0.0614 -0.0159
-3 2 4 1.3359 0.0190
-3 2 5 0.9113 -0.0102
-3 2 6 -1.1058 0.0067
-3 2 7 1.1448 0.0035
-3 2 8 -1.3866 -0.0012
-3 2 9 0.1958 -0.0090
-3 2 10 0.3512 0.0057
-3 2 11 0.3249 -0.0059
-3 2 12 -0.3335 0.0033
-3 2 13 0.8877 -0.0080
-3 2 14 0.1076 0.0037
-3 2 15 -0.8583 0.0044
-3 2 16 -1.6548 0.0660
-3 3 1 3.1221 -0.0074
-3 3 2 0.1003 0.0169
-3 3 3 1.3697 -0.0241
-3 3 4 -1.5106 0.0131
-3 3 5 0.0037 -0.0116
-3 3 6 -0.4039 0.0030
-3 3 7 0.2377 0.0048
-3 3 8 0.9676 -0.0006
-3 3 9 -1.0602 0.0018
-3 3 10 -0.6237 0.0012
-3 3 11 -0.0880 0.0021
-3 3 12 0.1016 0.0093
-3 3 13 0.5754 -0.0074
-3 3 14 0.4388 0.0149
-3 3 15 1.2845 -0.0558
-3 4 1 -0.5235 -0.0050
-3 4 2 -3.3754 0.0147
-3 4 3 1.2741 -0.0165
-3 4 4 1.2053 0.0157
-3 4 5 0.7296 -0.0131
-3 4 6 0.1823 0.0019
-3 4 7 -1.7482 0.0029
-3 4 8 -0.0678 -0.0043
-3 4 9 2.1455 0.0046
-3 4 10 -1.3643 -0.0072
-3 4 11 0.6800 -0.0002
-3 4 12 -2.4198 -0.0008
-3 4 13 -0.0570 0.0049
-3 4 14 -0.6439 0.0041
-3 4 15 1.2306 0.0709
-3 5 1 5.1072 0.0004
-3 5 2 -0.9227 0.0146
-3 5 3 -2.2053 -0.0139
-3 5 4 -0.2945 0.0172
-3 5 5 -0.8188 -0.0126
-3 5 6 2.3213 0.0016
-3 5 7 0.5802 0.0060
-3 5 8 -1.4612 -0.0077
-3 5 9 0.2762 0.0067
-3 5 10 0.5609 -0.0064
-3 5 11 1.0290 0.0069
-3 5 12 1.0813 -0.0189
-3 5 13 -0.2227 0.0008
-3 5 14 -0.8090 -0.0378
-3 6 1 -0.6616 -0.0094
-3 6 2 2.2937 0.0119
-3 6 3 0.0987 -0.0131
-3 6 4 -0.0526 0.0121
-3 6 5 -1.1813 -0.0066
-3 6 6 -0.4614 0.0003
-3 6 7 0.7084 -0.0010
-3 6 8 0.2809 0.0054
-3 6 9 -0.1945 -0.0016
-3 6 10 -0.5312 0.0036
-3 6 11 -0.3442 0.0102
-3 6 12 -0.1358 0.0065
-3 6 13 0.1352 0.0240
-3 7 1 -0.9628 -0.0061
-3 7 2 -0.0833 0.0067
-3 7 3 0.7408 -0.0092
-3 7 4 -0.0046 0.0123
-3 7 5 0.2896 -0.0092
-3 7 6 -1.1681 0.0011
-3 7 7 -0.1266 -0.0021
-3 7 8 -0.8075 -0.0038
-3 7 9 0.3780 0.0036
-3 7 10 -0.1281 -0.0126
-3 7 11 0.3367 0.0106
-3 7 12 -0.0893 -0.0234
-3 7 13 1.7238 0.0251
-3 8 1 -0.6165 -0.0023
-3 8 2 -0.1023 0.0058
-3 8 3 -0.2524 -0.0075
-3 8 4 0.8008 0.0142
-3 8 5 -0.4939 -0.0056
-3 8 6 2.4510 0.0091
-3 8 7 -0.2090 -0.0089
-3 8 8 1.0091 0.0047
-3 8 9 -0.6255 -0.0092
-3 8 10 -0.2656 0.0006
-3 8 11 0.2732 -0.0044
-3 8 12 -0.5051 0.0068
-3 9 1 0.6097 0.0026
-3 9 2 -0.0710 -0.0019
-3 9 3 -0.3962 -0.0114
-3 9 4 0.7016 0.0075
-3 9 5 -1.9074 -0.0067
-3 9 6 -1.2623 0.0058
-3 9 7 0.2632 0.0041
-3 9 8 -0.8149 0.0111
-3 9 9 1.5668 -0.0032
-3 9 10 -0.5239 0.0047
-3 9 11 -0.8510 -0.0046
-3 10 1 0.4548 0.0011
-3 10 2 -0.2576 0.0032
-3 10 3 -0.3349 -0.0080
-3 10 4 1.0933 0.0035
-3 10 5 1.2822 -0.0023
-3 10 6 -0.6323 -0.0018
-3 10 7 0.3215 -0.0099
-3 10 8 -0.3034 0.0073
-3 10 9 -1.2481 0.0013
-3 10 10 2.0664 -0.0036
-3 11 1 -0.3400 -0.0024
-3 11 2 0.6208 0.0126
-3 11 3 -0.7672 -0.0018
-3 11 4 -0.9325 -0.0062
-3 11 5 1.2354 0.0067
-3 11 6 0.9592 -0.0103
-3 11 7 -0.3641 0.0015
-3 11 8 0.5099 -0.0027
-3 11 9 -0.6706 0.0088
-3 12 1 -0.1656 -0.0116
-3 12 2 0.0293 0.0004
-3 12 3 0.4744 0.0047
-3 12 4 -0.7951 0.0013
-3 12 5 -2.1559 0.0011
-3 12 6 -0.5188 0.0158
-3 12 7 1.5806 -0.0114
-3 12 8 -0.2202 -0.0169
-3 13 1 -0.2364 -0.0062
-3 13 2 0.3515 0.0080
-3 13 3 0.6131 -0.0089
-3 13 4 1.1147 0.0035
-3 13 5 1.3558 -0.0027
-3 13 6 -1.6514 -0.0150
-3 13 7 -0.5150 0.0415
-3 14 1 0.0715 -0.0043
-3 14 2 -1.5757 -0.0013
-3 14 3 -0.3293 0.0093
-3 14 4 0.5513 -0.0056
-3 14 5 -0.2133 0.0048
-3 15 1 2.5107 -0.0022
-3 15 2 0.3624 -0.0030
-3 15 3 -1.1967 -0.0184
-3 16 1 -1.0239 0.0073
-2 -17 4 -0.3929 0.0012
-2 -17 5 -0.5523 -0.0145
-2 -17 6 1.2295 0.0088
-2 -17 7 -0.1041 0.0146
-2 -17 8 0.8510 -0.0130
-2 -16 1 3.0435 0.0040
-2 -16 2 0.0337 0.0051
-2 -16 3 -1.9824 0.0020
-2 -16 4 0.4325 0.0003
-2 -16 5 -1.1347 0.0089
-2 -16 6 -0.3362 -0.0121
-2 -16 7 -0.1388 -0.0001
-2 -16 8 0.0515 -0.0135
-2 -16 9 1.3470 0.0080
-2 -16 10 0.0976 -0.0084
-2 -16 11 1.9450 0.0261
-2 -15 1 -1.6511 -0.0023
-2 -15 2 3.1958 0.0095
-2 -15 3 1.0178 0.0005
-2 -15 4 0.6000 -0.0090
-2 -15 5 -0.7282 -0.0040
-2 -15 6 0.3954 0.0119
-2 -15 7 -1.0217 0.0001
-2 -15 8 -1.6932 -0.0082
-2 -15 9 0.6955 -0.0028
-2 -15 10 -1.4304 0.0008
-2 -15 11 -2.2579 -0.0269
-2 -15 12 1.0216 0.0088
-2 -15 13 0.7876 -0.0363
-2 -14 1 -0.7956 -0.0019
-2 -14 2 -1.6338 -0.0014
-2 -14 3 -1.2877 0.0047
-2 -14 4 1.4341 0.0013
-2 -14 5 -0.0557 -0.0010
-2 -14 6 1.0977 0.0064
-2 -14 7 1.4609 -0.0019
-2 -14 8 -1.2762 0.0063
-2 -14 9 0.6373 0.0074
-2 -14 10 1.6605 0.0026
-2 -14 11 0.7341 0.0138
-2 -14 12 -2.0077 0.0007
-2 -14 13 -0.3940 0.0212
-2 -14 14 0.1905 -0.0179
-2 -13 1 0.7747 0.0030
-2 -13 2 0.9625 -0.0057
-2 -13 3 0.4408 0.0084
-2 -13 4 -0.2267 -0.0083
-2 -13 5 -0.6405 -0.0032
-2 -13 6 -0.7305 0.0029
-2 -13 7 1.2301 -0.0052
-2 -13 8 0.7647 -0.0095
-2 -13 9 -1.2447 -0.0010
-2 -13 10 -0.0710 -0.0070
-2 -13 11 0.0994 -0.0039
-2 -13 12 1.6821 -0.0004
-2 -13 13 -1.2103 -0.0076
-2 -13 14 1.4163 -0.0005
-2 -13 15 0.0183 -0.0143
-2 -12 1 -0.5643 0.0058
-2 -12 2 -1.4179 0.0000
-2 -12 3 -0.8340 0.0044
-2 -12 4 -0.4837 -0.0081
-2 -12 5 -0.4993 0.0030
-2 -12 6 -0.0043 0.0106
-2 -12 7 -1.6572 -0.0022
-2 -12 8 -0.0195 0.0006
-2 -12 9 0.3324 0.0056
-2 -12 10 -0.3312 0.0006
-2 -12 11 -0.0221 0.0027
-2 -12 12 -0.2754 -0.0056
-2 -12 13 0.0908 0.0113
-2 -12 14 -2.4843 0.0065
-2 -12 15 0.1698 0.0027
-2 -12 16 -0.5299 -0.0730
-2 -11 1 1.8983 -0.0045
-2 -11 2 0.6139 -0.0031
-2 -11 3 2.1057 0.0145
-2 -11 4 1.2630 -0.0124
-2 -11 5 0.3129 0.0028
-2 -11 6 -0.2296 0.0015
-2 -11 7 1.3010 0.0051
-2 -11 8 0.0707 -0.0051
-2 -11 9 0.0103 0.0059
-2 -11 10 0.2084 -0.0030
-2 -11 11 -0.2699 -0.0016
-2 -11 12 0.2118 -0.0040
-2 -11 13 1.9202 -0.0052
-2 -11 14 0.7046 -0.0000
-2 -11 15 0.7528 0.0354
-2 -11 16 -0.7106 0.0329
-2 -10 1 -1.2339 -0.0078
-2 -10 2 -1.4229 -0.0011
-2 -10 3 -1.1226 0.0122
-2 -10 4 -0.9881 -0.0188
-2 -10 5 0.4073 -0.0018
-2 -10 6 0.6117 0.0012
-2 -10 7 -1.3427 -0.0032
-2 -10 8 -0.3699 -0.0079
-2 -10 9 -0.5536 0.0011
-2 -10 10 1.2484 0.0127
-2 -10 11 -0.3563 0.0028
-2 -10 12 -1.1155 -0.0015
-2 -10 13 -0.1335 -0.0151
-2 -10 14 -1.3191 -0.0053
-2 -10 15 0.1525 -0.0233
-2 -10 16 0.2173 -0.0147
-2 -10 17 -0.0355 -0.0122
-2 -9 1 0.1008 -0.0048
-2 -9 2 0.2520 -0.0019
-2 -9 3 0.1299 0.0192
-2 -9 4 0.3068 -0.0078
-2 -9 5 -0.5358 0.0030
-2 -9 6 -0.0250 0.0029
-2 -9 7 1.4862 0.0084
-2 -9 8 1.1078 -0.0107
-2 -9 9 -2.3438 -0.0048
-2 -9 10 -0.6640 -0.0026
-2 -9 11 1.5582 0.0148
-2 -9 12 -0.2499 0.0046
-2 -9 13 0.8042 0.0059
-2 -9 14 0.6971 0.0036
-2 -9 15 -0.1788 -0.0019
-2 -9 16 -0.2321 0.0191
-2 -9 17 -1.0333 -0.0043
-2 -8 1 0.6066 -0.0093
-2 -8 2 -0.0971 -0.0064
-2 -8 3 1.3581 0.0173
-2 -8 4 -0.4970 -0.0086
-2 -8 5 -0.7780 -0.0012
-2 -8 6 0.0533 0.0044
-2 -8 7 -0.8862 0.0042
-2 -8 8 0.7756 0.0017
-2 -8 9 3.2383 -0.0135
-2 -8 10 -2.3019 -0.0108
-2 -8 11 -0.9728 0.0060
-2 -8 12 0.2014 -0.0014
-2 -8 13 -0.3830 0.0096
-2 -8 14 0.2660 -0.0049
-2 -8 15 0.5160 0.0059
-2 -8 16 0.9250 -0.0038
-2 -8 17 -0.2650 -0.0060
-2 -7 1 0.4087 -0.0047
-2 -7 2 -1.5876 -0.0144
-2 -7 3 -2.3606 0.0188
-2 -7 4 3.0550 -0.0192
-2 -7 5 0.4868 -0.0008
-2 -7 6 -2.3250 0.0030
-2 -7 7 1.3835 0.0073
-2 -7 8 -2.1285 0.0127
-2 -7 9 -0.5305 -0.0078
-2 -7 10 3.6195 -0.0027
-2 -7 11 -1.5868 -0.0051
-2 -7 12 -0.1511 -0.0121
-2 -7 13 -0.5269 0.0088
-2 -7 14 -1.4490 -0.0102
-2 -7 15 0.4098 -0.0043
-2 -7 16 -0.2344 0.0081
-2 -7 17 -1.0536 -0.0137
-2 -6 1 0.9100 0.0049
-2 -6 2 4.4880 -0.0177
-2 -6 3 -0.3355 0.0317
-2 -6 4 -5.8105 -0.0204
-2 -6 5 5.1214 0.0042
-2 -6 6 -0.0848 -0.0135
-2 -6 7 -1.1389 0.0112
-2 -6 8 2.1618 0.0135
-2 -6 9 -2.3448 0.0003
-2 -6 10 0.8015 0.0023
-2 -6 11 1.7257 -0.0000
-2 -6 12 -0.8436 -0.0021
-2 -6 13 2.4625 0.0060
-2 -6 14 -1.1512 -0.0010
-2 -6 15 0.4737 -0.0009
-2 -6 16 0.6508 0.0066
-2 -6 17 0.5107 0.0015
-2 -5 1 -4.4831 -0.0063
-2 -5 2 -5.0947 -0.0176
-2 -5 3 9.8149 0.0409
-2 -5 4 -2.2890 -0.0226
-2 -5 5 -6.3918 0.0043
-2 -5 6 3.2981 -0.0275
-2 -5 7 -1.3489 0.0006
-2 -5 8 0.5343 0.0037
-2 -5 9 -1.0368 0.0007
-2 -5 10 -1.2195 0.0091
-2 -5 11 0.9592 -0.0003
-2 -5 12 -0.8324 -0.0005
-2 -5 13 0.1455 0.0050
-2 -5 14 -1.0257 -0.0045
-2 -5 15 1.2083 0.0081
-2 -5 16 -2.1432 -0.0166
-2 -5 17 1.3539 0.0581
-2 -4 1 9.0626 -0.0178
-2 -4 2 -7.0093 -0.0244
-2 -4 3 -3.9377 0.0322
-2 -4 4 11.8855 0.0027
-2 -4 5 0.1193 0.0108
-2 -4 6 -2.8443 -0.0097
-2 -4 7 -0.3714 -0.0062
-2 -4 8 1.7018 -0.0032
-2 -4 9 0.4917 -0.0058
-2 -4 10 -0.8499 0.0064
-2 -4 11 -1.1523 -0.0110
-2 -4 12 1.2765 0.0044
-2 -4 13 0.8728 0.0004
-2 -4 14 -1.4759 -0.0078
-2 -4 15 1.9012 0.0113
-2 -4 16 -0.5213 -0.0224
-2 -4 17 1.0790 0.0368
-2 -3 1 1.1702 0.0030
-2 -3 2 -0.1432 -0.0549
-2 -3 3 -7.8882 0.0374
-2 -3 4 -6.1389 0.0011
-2 -3 5 4.8780 0.0111
-2 -3 6 5.0906 -0.0067
-2 -3 7 -3.1869 0.0068
-2 -3 8 -1.6359 -0.0046
-2 -3 9 2.0308 -0.0061
-2 -3 10 0.9941 0.0071
-2 -3 11 -0.9175 -0.0103
-2 -3 12 -1.7587 0.0051
-2 -3 13 1.7831 0.0009
-2 -3 14 -1.3660 -0.0018
-2 -3 15 -1.1307 -0.0073
-2 -3 16 1.0175 -0.0064
-2 -3 17 -1.4398 -0.0037
-2 -2 1 16.2720 0.0575
-2 -2 2 10.5891 -0.0838
-2 -2 3 -2.7720 0.0174
-2 -2 4 3.4591 0.0024
-2 -2 5 -13.5509 0.0094
-2 -2 6 4.3245 -0.0037
-2 -2 7 4.2406 0.0124
-2 -2 8 -2.7707 -0.0049
-2 -2 9 -0.4067 0.0062
-2 -2 10 0.1118 0.0042
-2 -2 11 2.1593 -0.0008
-2 -2 12 -0.7906 -0.0030
-2 -2 13 -0.1046 0.0065
-2 -2 14 2.1133 0.0021
-2 -2 15 -1.5183 -0.0008
-2 -2 16 -0.0496 -0.0099
-2 -2 17 0.3785 -0.0148
-2 -1 1 -39.2151 0.0854
-2 -1 2 19.8125 -0.0548
-2 -1 3 -8.0023 -0.0189
-2 -1 4 14.0058 0.0155
-2 -1 5 -1.7073 -0.0138
-2 -1 6 -5.7389 0.0059
-2 -1 7 0.9101 -0.0015
-2 -1 8 1.6911 -0.0014
-2 -1 9 -1.3273 0.0008
-2 -1 10 -0.5067 0.0008
-2 -1 11 -0.5184 -0.0038
-2 -1 12 0.2171 -0.0055
-2 -1 13 -0.4246 0.0069
-2 -1 14 0.3539 0.0060
-2 -1 15 0.4698 0.0089
-2 -1 16 1.0248 0.0035
-2 -1 17 -0.2736 -0.0264
-2 0 1 -10.3206 0.1115
-2 0 2 -6.8334 -0.0355
-2 0 3 -3.0634 -0.0021
-2 0 4 -5.5399 0.0068
-2 0 5 7.7917 -0.0166
-2 0 6 -1.2009 0.0045
-2 0 7 -0.3343 -0.0037
-2 0 8 0.0825 -0.0050
-2 0 9 1.4698 0.0013
-2 0 10 -1.3543 0.0043
-2 0 11 1.1383 0.0048
-2 0 12 -0.5667 -0.0098
-2 0 13 -0.8758 -0.0024
-2 0 14 1.1183 -0.0125
-2 0 15 -1.2692 0.0180
-2 0 16 -0.5421 0.0005
-2 0 17 -0.0674 0.0314
-2 1 1 17.8322 0.1261
-2 1 2 0.6059 -0.0539
-2 1 3 5.4272 0.0248
-2 1 4 -3.7324 0.0046
-2 1 5 -1.1527 -0.0048
-2 1 6 0.5211 0.0077
-2 1 7 0.3134 0.0030
-2 1 8 -0.9641 -0.0073
-2 1 9 1.2936 0.0044
-2 1 10 -0.2829 0.0005
-2 1 11 -0.3179 0.0004
-2 1 12 0.4668 0.0049
-2 1 13 -0.2443 -0.0029
-2 1 14 -1.3921 0.0033
-2 1 15 1.5818 -0.0103
-2 1 16 -0.2917 -0.0074
-2 2 1 -4.1849 0.1003
-2 2 2 -4.2736 -0.0587
-2 2 3 1.1748 0.0160
-2 2 4 0.4261 0.0118
-2 2 5 1.3784 -0.0150
-2 2 6 -1.4440 0.0088
-2 2 7 0.1790 0.0007
-2 2 8 -1.0471 -0.0074
-2 2 9 0.1280 -0.0003
-2 2 10 0.7050 -0.0001
-2 2 11 0.7846 -0.0024
-2 2 12 -0.4059 0.0098
-2 2 13 1.4747 -0.0177
-2 2 14 -0.5823 0.0093
-2 2 15 0.2640 -0.0027
-2 2 16 -1.0347 0.0174
-2 3 1 4.2252 0.1006
-2 3 2 0.6607 -0.0594
-2 3 3 0.8808 0.0068
-2 3 4 -2.0167 0.0102
-2 3 5 0.5620 -0.0165
-2 3 6 0.5519 0.0134
-2 3 7 0.7480 0.0013
-2 3 8 0.7619 -0.0057
-2 3 9 -1.6760 0.0020
-2 3 10 -0.9259 -0.0001
-2 3 11 0.2683 -0.0001
-2 3 12 -0.4673 0.0087
-2 3 13 0.7942 0.0042
-2 3 14 -0.6040 -0.0040
-2 3 15 -0.5445 -0.0064
-2 4 1 -2.0679 0.0976
-2 4 2 -3.4237 -0.0440
-2 4 3 2.6258 0.0040
-2 4 4 0.6368 0.0111
-2 4 5 -0.1984 -0.0185
-2 4 6 -0.0359 0.0129
-2 4 7 -2.1716 0.0026
-2 4 8 0.9221 0.0017
-2 4 9 1.5929 0.0033
-2 4 10 -1.2846 -0.0133
-2 4 11 0.7009 0.0062
-2 4 12 -1.5040 -0.0194
-2 4 13 0.3575 0.0185
-2 4 14 1.8169 -0.0043
-2 4 15 1.5745 0.0190
-2 5 1 5.4664 0.0967
-2 5 2 -1.3895 -0.0393
-2 5 3 -2.7849 0.0098
-2 5 4 0.5865 0.0089
-2 5 5 -0.7344 -0.0228
-2 5 6 2.6843 0.0090
-2 5 7 0.3390 -0.0069
-2 5 8 -0.6048 0.0009
-2 5 9 0.7690 0.0053
-2 5 10 0.2242 -0.0027
-2 5 11 -0.2115 0.0136
-2 5 12 0.4321 -0.0105
-2 5 13 -1.3786 -0.0086
-2 5 14 -1.5809 -0.0094
-2 6 1 -0.7523 0.0707
-2 6 2 2.8020 -0.0316
-2 6 3 -0.2664 0.0141
-2 6 4 -0.1309 0.0076
-2 6 5 -1.8878 -0.0121
-2 6 6 -0.8346 0.0069
-2 6 7 -0.1258 -0.0062
-2 6 8 -0.2613 0.0072
-2 6 9 -0.6904 0.0015
-2 6 10 1.2500 -0.0044
-2 6 11 0.2799 0.0018
-2 6 12 -0.3317 0.0096
-2 6 13 0.3334 0.0090
-2 6 14 -1.9400 -0.0169
-2 7 1 -1.2313 0.0485
-2 7 2 0.4738 -0.0319
-2 7 3 1.2193 0.0140
-2 7 4 0.3486 0.0076
-2 7 5 1.5952 -0.0053
-2 7 6 -0.7559 0.0031
-2 7 7 -0.5970 -0.0059
-2 7 8 0.8614 -0.0074
-2 7 9 -0.7519 -0.0019
-2 7 10 -1.0246 0.0043
-2 7 11 1.6168 -0.0049
-2 7 12 -0.2088 -0.0032
-2 7 13 3.1706 0.0081
-2 8 1 -0.5713 0.0358
-2 8 2 -1.7041 -0.0295
-2 8 3 -0.1625 0.0079
-2 8 4 -0.5387 0.0038
-2 8 5 -0.4461 -0.0005
-2 8 6 3.3012 0.0061
-2 8 7 -1.3748 0.0006
-2 8 8 0.1516 0.0072
-2 8 9 0.6248 -0.0090
-2 8 10 -1.4612 0.0012
-2 8 11 0.2945 0.0036
-2 8 12 -1.5846 -0.0059
-2 9 1 1.2565 0.0303
-2 9 2 0.4784 -0.0184
-2 9 3 0.8022 -0.0036
-2 9 4 -0.2572 0.0011
-2 9 5 -2.5068 -0.0013
-2 9 6 -0.7898 -0.0008
-2 9 7 1.7850 0.0032
-2 9 8 -1.1878 0.0049
-2 9 9 0.6634 0.0000
-2 9 10 0.1803 -0.0084
-2 9 11 -0.7126 0.0018
-2 10 1 0.4828 0.0206
-2 10 2 -1.5942 -0.0033
-2 10 3 0.4124 -0.0037
-2 10 4 1.9386 -0.0038
-2 10 5 1.7934 0.0003
-2 10 6 -2.4378 -0.0023
-2 10 7 0.7139 -0.0053
-2 10 8 0.9359 0.0028
-2 10 9 -0.4540 0.0079
-2 10 10 1.1730 0.0026
-2 11 1 -0.5627 0.0109
-2 11 2 0.6813 0.0068
-2 11 3 -1.0298 0.0054
-2 11 4 -2.7112 -0.0004
-2 11 5 2.5381 -0.0000
-2 11 6 0.1975 -0.0001
-2 11 7 -0.3486 -0.0034
-2 11 8 -1.4212 0.0049
-2 11 9 -0.2020 -0.0058
-2 12 1 0.7229 -0.0042
-2 12 2 -0.1374 -0.0048
-2 12 3 1.2744 0.0007
-2 12 4 -0.4604 -0.0009
-2 12 5 -1.2560 -0.0024
-2 12 6 -1.2375 0.0024
-2 12 7 2.5161 -0.0069
-2 12 8 0.5649 -0.0119
-2 13 1 -0.8066 0.0073
-2 13 2 0.7386 0.0014
-2 13 3 0.2075 0.0059
-2 13 4 -0.0418 0.0002
-2 13 5 1.5930 0.0150
-2 13 6 -1.7267 -0.0044
-2 13 7 -1.1382 0.0198
-2 14 1 -0.8387 -0.0170
-2 14 2 -0.4331 -0.0023
-2 14 3 -0.5141 0.0012
-2 14 4 1.4310 -0.0095
-2 14 5 0.1671 -0.0150
-2 15 1 0.9310 0.0028
-2 15 2 0.1634 -0.0039
-2 15 3 -1.0674 -0.0055
-2 15 4 -1.4634 0.0216
-2 16 1 0.1944 -0.0042
-1 -17 2 -0.5250 0.0115
-1 -17 3 1.5795 -0.0294
-1 -17 4 -1.7166 0.0038
-1 -17 5 -1.5987 -0.0046
-1 -17 6 0.8813 0.0022
-1 -17 7 0.4337 0.0026
-1 -17 8 0.7590 -0.0027
-1 -17 9 0.7715 0.0254
-1 -16 1 3.4205 0.0013
-1 -16 2 -2.9272 0.0104
-1 -16 3 -0.3259 0.0074
-1 -16 4 1.2392 -0.0036
-1 -16 5 -0.3446 0.0090
-1 -16 6 -0.5634 -0.0090
-1 -16 7 -0.5575 -0.0036
-1 -16 8 -0.2730 -0.0127
-1 -16 9 1.9173 -0.0075
-1 -16 10 0.3904 -0.0029
-1 -16 11 1.6584 0.0018
-1 -16 12 -1.5305 0.0120
-1 -15 1 0.0685 0.0017
-1 -15 2 2.4370 0.0054
-1 -15 3 0.1797 -0.0055
-1 -15 4 0.3432 -0.0105
-1 -15 5 -0.0259 0.0091
-1 -15 6 0.0548 0.0051
-1 -15 7 -0.9332 -0.0022
-1 -15 8 -2.1179 0.0077
-1 -15 9 0.3479 0.0012
-1 -15 10 -1.3163 0.0096
-1 -15 11 -0.5253 -0.0113
-1 -15 12 0.8973 0.0024
-1 -15 13 1.0989 -0.0079
-1 -14 1 -0.3106 -0.0070
-1 -14 2 -1.3460 0.0081
-1 -14 3 -0.5790 0.0092
-1 -14 4 -0.0416 -0.0118
-1 -14 5 0.0247 0.0039
-1 -14 6 2.3607 0.0071
-1 -14 7 1.5600 -0.0095
-1 -14 8 -0.4193 -0.0014
-1 -14 9 -0.2849 0.0046
-1 -14 10 1.1468 -0.0125
-1 -14 11 0.9796 0.0116
-1 -14 12 -1.9228 -0.0043
-1 -14 13 -0.5713 0.0048
-1 -14 14 0.4044 -0.0121
-1 -13 1 0.3427 -0.0068
-1 -13 2 0.6930 -0.0008
-1 -13 3 0.1528 0.0076
-1 -13 4 0.5224 -0.0089
-1 -13 5 -2.0291 0.0028
-1 -13 6 -0.9364 0.0018
-1 -13 7 -0.1343 -0.0016
-1 -13 8 1.6320 -0.0079
-1 -13 9 -1.0207 0.0084
-1 -13 10 -0.7407 0.0026
-1 -13 11 0.1058 -0.0043
-1 -13 12 1.3141 -0.0059
-1 -13 13 -0.3462 0.0060
-1 -13 14 1.0570 -0.0213
-1 -13 15 0.4327 -0.0065
-1 -12 1 -0.7150 -0.0170
-1 -12 2 -0.3823 0.0099
-1 -12 3 0.0879 0.0001
-1 -12 4 0.1922 -0.0080
-1 -12 5 -0.4807 0.0072
-1 -12 6 0.7206 0.0035
-1 -12 7 -1.2832 0.0008
-1 -12 8 -0.1965 0.0014
-1 -12 9 0.8141 -0.0048
-1 -12 10 -0.4673 0.0035
-1 -12 11 0.3188 0.0014
-1 -12 12 -0.8243 0.0030
-1 -12 13 -0.1710 0.0009
-1 -12 14 -2.4583 0.0033
-1 -12 15 0.4071 -0.0077
-1 -12 16 -1.2273 -0.0105
-1 -11 1 1.3688 -0.0191
-1 -11 2 -0.6353 0.0135
-1 -11 3 0.3867 -0.0042
-1 -11 4 1.1456 -0.0143
-1 -11 5 0.5075 0.0128
-1 -11 6 -0.3997 -0.0007
-1 -11 7 0.7213 -0.0029
-1 -11 8 -0.0140 -0.0015
-1 -11 9 0.1717 0.0030
-1 -11 10 0.1013 0.0037
-1 -11 11 -0.0409 -0.0043
-1 -11 12 0.5867 -0.0008
-1 -11 13 2.0474 -0.0017
-1 -11 14 0.4957 0.0209
-1 -11 15 1.5907 -0.0096
-1 -11 16 -0.2496 0.0138
-1 -10 1 -0.7022 -0.0251
-1 -10 2 -0.2225 0.0268
-1 -10 3 0.0089 0.0001
-1 -10 4 -0.3893 -0.0183
-1 -10 5 -0.1895 0.0018
-1 -10 6 0.5256 0.0010
-1 -10 7 -0.8686 -0.0015
-1 -10 8 -0.7107 -0.0056
-1 -10 9 0.0063 -0.0013
-1 -10 10 0.9957 0.0028
-1 -10 11 -0.9262 0.0072
-1 -10 12 -1.5423 -0.0079
-1 -10 13 -0.1955 -0.0097
-1 -10 14 -1.3956 -0.0016
-1 -10 15 -1.0138 -0.0072
-1 -10 16 0.4475 -0.0007
-1 -10 17 0.2658 0.0016
-1 -9 1 -0.3871 -0.0368
-1 -9 2 0.1401 0.0334
-1 -9 3 -2.1064 0.0037
-1 -9 4 0.0395 -0.0145
-1 -9 5 0.2743 0.0112
-1 -9 6 0.1183 0.0035
-1 -9 7 1.7002 0.0040
-1 -9 8 -0.0722 -0.0055
-1 -9 9 -2.0385 -0.0005
-1 -9 10 -0.3178 -0.0052
-1 -9 11 2.8267 0.0148
-1 -9 12 -0.1813 -0.0047
-1 -9 13 0.3918 0.0046
-1 -9 14 1.0198 0.0028
-1 -9 15 0.8778 0.0002
-1 -9 16 -0.6383 0.0022
-1 -9 17 -0.8585 0.0040
-1 -8 1 -0.0270 -0.0606
-1 -8 2 1.6479 0.0321
-1 -8 3 2.5904 0.0073
-1 -8 4 -0.4375 -0.0130
-1 -8 5 -1.3992 0.0057
-1 -8 6 -0.6084 -0.0014
-1 -8 7 0.5581 0.0040
-1 -8 8 0.5645 -0.0027
-1 -8 9 2.7977 -0.0089
-1 -8 10 -3.1021 0.0033
-1 -8 11 -1.4314 0.0024
-1 -8 12 0.6681 0.0014
-1 -8 13 -0.1128 0.0099
-1 -8 14 -0.7641 -0.0082
-1 -8 15 0.1569 0.0031
-1 -8 16 0.2592 -0.0047
-1 -8 17 -0.0595 -0.0012
-1 -7 1 -0.6404 -0.0720
-1 -7 2 -2.3758 0.0255
-1 -7 3 -2.8703 0.0067
-1 -7 4 3.3308 -0.0300
-1 -7 5 1.1206 0.0161
-1 -7 6 -3.3588 -0.0107
-1 -7 7 1.4604 0.0194
-1 -7 8 -1.4096 -0.0011
-1 -7 9 -0.2525 -0.0160
-1 -7 10 3.3026 -0.0010
-1 -7 11 -1.5734 -0.0069
-1 -7 12 0.1876 -0.0085
-1 -7 13 0.0712 0.0015
-1 -7 14 -1.0971 -0.0033
-1 -7 15 1.1200 0.0025
-1 -7 16 0.5514 0.0006
-1 -7 17 -0.9685 -0.0076
-1 -6 1 1.4797 -0.0742
-1 -6 2 4.7634 0.0428
-1 -6 3 -0.8556 0.0042
-1 -6 4 -6.7000 -0.0189
-1 -6 5 6.6571 0.0169
-1 -6 6 -0.0256 -0.0177
-1 -6 7 -1.9294 0.0236
-1 -6 8 1.9446 0.0101
-1 -6 9 -1.8744 -0.0031
-1 -6 10 1.5669 0.0105
-1 -6 11 -0.0914 -0.0000
-1 -6 12 -1.0079 -0.0017
-1 -6 13 1.6082 0.0127
-1 -6 14 -0.4018 -0.0109
-1 -6 15 -0.7122 0.0085
-1 -6 16 -0.1684 0.0014
-1 -6 17 0.3230 -0.0090
-1 -6 18 -1.2103 -0.0265
-1 -5 1 -4.0668 -0.1020
-1 -5 2 -5.0786 0.0560
-1 -5 3 11.4758 0.0023
-1 -5 4 -3.8272 -0.0208
-1 -5 5 -7.6279 -0.0047
-1 -5 6 3.7288 -0.0252
-1 -5 7 -0.2726 0.0081
-1 -5 8 0.0576 0.0082
-1 -5 9 -1.5529 -0.0078
-1 -5 10 0.5254 0.0078
-1 -5 11 0.8748 -0.0027
-1 -5 12 0.6492 -0.0041
-1 -5 13 -1.4092 0.0095
-1 -5 14 -0.3805 -0.0137
-1 -5 15 1.2915 0.0100
-1 -5 16 -0.2245 0.0056
-1 -5 17 1.8127 0.0211
-1 -5 18 -0.5625 -0.0225
-1 -4 1 8.2799 -0.1182
-1 -4 2 -6.2551 0.0539
-1 -4 3 -2.4016 0.0105
-1 -4 4 12.6402 0.0046
-1 -4 5 0.5219 0.0022
-1 -4 6 -5.0526 -0.0272
-1 -4 7 -0.4535 0.0025
-1 -4 8 1.9981 -0.0019
-1 -4 9 -1.0264 -0.0094
-1 -4 10 -0.6076 0.0119
-1 -4 11 -1.6407 -0.0136
-1 -4 12 1.8453 0.0027
-1 -4 13 0.5684 0.0035
-1 -4 14 -0.0978 -0.0066
-1 -4 15 -0.6522 -0.0076
-1 -4 16 -1.1809 0.0010
-1 -4 17 -0.2208 0.0115
-1 -3 1 -0.1564 -0.0971
-1 -3 2 -7.0721 0.0122
-1 -3 3 -6.8739 0.0396
-1 -3 4 -3.3877 0.0143
-1 -3 5 5.8806 0.0252
-1 -3 6 7.2740 -0.0240
-1 -3 7 -4.2115 0.0188
-1 -3 8 -0.9920 -0.0139
-1 -3 9 2.7572 0.0022
-1 -3 10 -0.3089 0.0084
-1 -3 11 -0.7640 -0.0077
-1 -3 12 -0.8685 0.0068
-1 -3 13 0.0486 0.0042
-1 -3 14 0.0519 -0.0036
-1 -3 15 -0.1329 -0.0047
-1 -3 16 1.5883 -0.0104
-1 -3 17 -1.2753 0.0007
-1 -2 1 26.5008 -0.1067
-1 -2 2 14.8249 -0.0472
-1 -2 3 -13.8763 -0.0120
-1 -2 4 4.0389 0.0242
-1 -2 5 -16.9495 0.0097
-1 -2 6 6.0385 -0.0123
-1 -2 7 4.2600 0.0260
-1 -2 8 -2.9943 -0.0166
-1 -2 9 0.3433 0.0070
-1 -2 10 0.3706 0.0007
-1 -2 11 1.1398 -0.0052
-1 -2 12 -0.6365 -0.0028
-1 -2 13 0.6227 0.0091
-1 -2 14 0.8774 0.0042
-1 -2 15 -0.9357 0.0016
-1 -2 16 0.5162 -0.0151
-1 -2 17 0.4642 -0.0080
-1 -1 1 -50.6810 0.0196
-1 -1 2 32.5417 -0.0511
-1 -1 3 -3.9229 -0.0552
-1 -1 4 13.8460 0.0315
-1 -1 5 -2.1305 -0.0250
-1 -1 6 -6.4821 0.0048
-1 -1 7 0.7069 0.0065
-1 -1 8 1.2413 -0.0085
-1 -1 9 -0.8505 0.0056
-1 -1 10 -0.4525 0.0016
-1 -1 11 0.6547 -0.0072
-1 -1 12 -0.9979 -0.0010
-1 -1 13 -0.4712 -0.0029
-1 -1 14 -0.3190 0.0055
-1 -1 15 -0.6188 0.0181
-1 -1 16 0.4618 0.0036
-1 -1 17 0.2616 -0.0075
-1 0 1 -12.4138 0.2220
-1 0 2 -19.1236 -0.0649
-1 0 3 1.6800 0.0082
-1 0 4 -6.2112 0.0132
-1 0 5 8.5871 -0.0206
-1 0 6 -1.5189 0.0017
-1 0 7 0.0701 0.0034
-1 0 8 -0.3165 -0.0102
-1 0 9 1.0083 0.0088
-1 0 10 -1.3673 0.0043
-1 0 11 0.9265 0.0022
-1 0 12 0.5344 -0.0041
-1 0 13 0.1727 -0.0048
-1 0 14 1.2069 -0.0084
-1 0 15 -0.5148 -0.0009
-1 0 16 -1.2721 -0.0021
-1 0 17 0.4961 0.0240
-1 1 1 27.3185 0.2285
-1 1 2 -0.3726 -0.1003
-1 1 3 3.8102 0.0438
-1 1 4 -3.5755 0.0080
-1 1 5 -0.1050 -0.0103
-1 1 6 0.1415 0.0056
-1 1 7 0.5652 0.0063
-1 1 8 -0.6798 -0.0123
-1 1 9 1.0418 0.0042
-1 1 10 -0.3560 -0.0032
-1 1 11 -0.2202 0.0004
-1 1 12 -0.8627 0.0065
-1 1 13 0.4601 -0.0059
-1 1 14 -1.3816 0.0047
-1 1 15 2.1307 0.0005
-1 1 16 -0.8989 -0.0028
-1 2 1 -5.8595 0.1561
-1 2 2 -4.1634 -0.1009
-1 2 3 1.5905 0.0257
-1 2 4 -0.2899 0.0120
-1 2 5 1.2871 -0.0138
-1 2 6 -1.3963 0.0080
-1 2 7 -0.4042 0.0011
-1 2 8 -0.2733 -0.0111
-1 2 9 -0.3353 0.0095
-1 2 10 1.2438 -0.0054
-1 2 11 -0.1279 0.0056
-1 2 12 -0.4360 0.0026
-1 2 13 0.4428 -0.0030
-1 2 14 -0.2738 0.0010
-1 2 15 0.2187 -0.0039
-1 2 16 0.0071 -0.0311
-1 3 1 5.5783 0.1670
-1 3 2 1.6328 -0.1027
-1 3 3 0.1796 0.0256
-1 3 4 -2.9869 0.0097
-1 3 5 1.6998 -0.0170
-1 3 6 0.9177 0.0146
-1 3 7 0.4176 0.0016
-1 3 8 0.9308 -0.0067
-1 3 9 -2.2638 0.0036
-1 3 10 0.3803 -0.0052
-1 3 11 0.9591 -0.0025
-1 3 12 0.2537 0.0006
-1 3 13 -0.0163 0.0047
-1 3 14 -0.6453 -0.0041
-1 3 15 -1.1021 0.0314
-1 4 1 -3.6745 0.1761
-1 4 2 -3.2169 -0.0910
-1 4 3 4.6982 0.0186
-1 4 4 -0.0089 0.0006
-1 4 5 -1.7165 -0.0130
-1 4 6 0.3061 0.0111
-1 4 7 -1.9168 0.0026
-1 4 8 1.3808 0.0005
-1 4 9 0.6054 -0.0003
-1 4 10 -1.8586 0.0007
-1 4 11 0.0169 0.0016
-1 4 12 -0.4847 -0.0035
-1 4 13 0.6726 -0.0063
-1 4 14 2.0370 -0.0017
-1 4 15 1.1256 -0.0262
-1 5 1 5.2084 0.1738
-1 5 2 -2.0133 -0.0795
-1 5 3 -3.6390 0.0300
-1 5 4 2.0067 -0.0021
-1 5 5 -0.2853 -0.0172
-1 5 6 1.7508 0.0086
-1 5 7 0.2771 -0.0103
-1 5 8 -0.1326 0.0074
-1 5 9 1.0688 -0.0024
-1 5 10 0.2842 0.0034
-1 5 11 -0.4163 -0.0002
-1 5 12 -0.2481 0.0091
-1 5 13 -0.9959 -0.0020
-1 5 14 -1.4499 0.0105
-1 6 1 -0.7828 0.1344
-1 6 2 3.3473 -0.0615
-1 6 3 -0.5221 0.0339
-1 6 4 -0.6491 -0.0046
-1 6 5 -1.3336 -0.0070
-1 6 6 -0.8836 0.0035
-1 6 7 -0.5798 -0.0023
-1 6 8 0.0192 -0.0002
-1 6 9 -0.5312 -0.0013
-1 6 10 0.9080 -0.0034
-1 6 11 0.6685 -0.0049
-1 6 12 -1.0833 0.0019
-1 6 13 0.3028 -0.0117
-1 6 14 -2.0172 0.0041
-1 7 1 -1.6462 0.0785
-1 7 2 0.6168 -0.0498
-1 7 3 1.2513 0.0255
-1 7 4 0.3689 0.0016
-1 7 5 1.3084 0.0024
-1 7 6 0.2338 0.0023
-1 7 7 -1.3027 0.0001
-1 7 8 1.0020 -0.0027
-1 7 9 -0.4029 0.0014
-1 7 10 -0.6239 0.0066
-1 7 11 1.9511 -0.0023
-1 7 12 0.3820 0.0098
-1 7 13 2.8731 0.0025
-1 8 1 -0.5212 0.0485
-1 8 2 -1.6720 -0.0398
-1 8 3 -0.2732 0.0126
-1 8 4 -0.3308 -0.0056
-1 8 5 -0.0442 0.0011
-1 8 6 1.9126 -0.0048
-1 8 7 -0.8974 0.0066
-1 8 8 -0.7902 -0.0026
-1 8 9 0.4975 0.0007
-1 8 10 -1.5510 -0.0083
-1 8 11 -0.2566 0.0036
-1 8 12 -1.8138 -0.0121
-1 9 1 0.5578 0.0366
-1 9 2 0.4166 -0.0211
-1 9 3 1.0965 0.0046
-1 9 4 -2.2203 -0.0030
-1 9 5 -0.4583 0.0037
-1 9 6 0.3996 -0.0014
-1 9 7 1.4903 0.0007
-1 9 8 -0.6760 -0.0004
-1 9 9 -0.5085 0.0033
-1 9 10 0.9259 -0.0029
-1 9 11 -0.1174 0.0060
-1 10 1 0.8804 0.0357
-1 10 2 -1.6962 -0.0168
-1 10 3 1.8753 0.0080
-1 10 4 1.5506 -0.0045
-1 10 5 -0.8448 -0.0014
-1 10 6 -1.7421 0.0056
-1 10 7 1.1235 -0.0039
-1 10 8 1.8205 0.0033
-1 10 9 -0.3169 0.0027
-1 10 10 -0.0819 -0.0003
-1 11 1 -0.4031 0.0342
-1 11 2 -0.3926 -0.0162
-1 11 3 -1.5096 0.0076
-1 11 4 -1.2409 -0.0008
-1 11 5 2.5965 -0.0088
-1 11 6 -0.9708 0.0009
-1 11 7 -0.8094 -0.0019
-1 11 8 -1.1047 -0.0004
-1 11 9 0.1423 -0.0091
-1 12 1 0.5143 0.0211
-1 12 2 1.5086 -0.0046
-1 12 3 0.8097 0.0073
-1 12 4 -0.1460 -0.0029
-1 12 5 -1.1987 0.0075
-1 12 6 -0.5670 -0.0067
-1 12 7 1.2154 0.0014
-1 12 8 1.0508 0.0131
-1 13 1 -1.3248 0.0010
-1 13 2 -0.5526 -0.0087
-1 13 3 0.0655 0.0109
-1 13 4 0.0884 -0.0025
-1 13 5 2.2334 0.0061
-1 13 6 -1.3575 0.0031
-1 13 7 -1.2048 -0.0175
-1 14 1 -0.3363 -0.0116
-1 14 2 0.9708 0.0037
-1 14 3 -0.6905 -0.0082
-1 14 4 0.3148 -0.0010
-1 14 5 0.1486 -0.0013
-1 15 1 0.1140 -0.0141
-1 15 2 -1.3028 -0.0013
-1 15 3 0.1019 0.0084
-1 15 4 -1.7413 -0.0129
-1 16 1 1.8559 -0.0004
0 -17 2 0.0459 -0.0037
0 -17 3 1.8025 -0.0132
0 -17 4 -2.4487 0.0002
0 -17 5 -1.6564 0.0032
0 -17 6 -0.1600 -0.0012
0 -17 7 0.5442 -0.0054
0 -17 8 -0.2018 0.0082
0 -17 9 1.0705 0.0064
0 -17 10 -1.1523 0.0189
0 -16 1 2.3333 0.0122
0 -16 2 -3.8378 0.0094
0 -16 3 1.7412 0.0042
0 -16 4 1.2905 -0.0094
0 -16 5 0.7659 0.0047
0 -16 6 -0.2457 0.0035
0 -16 7 -0.3735 -0.0141
0 -16 8 -0.2784 0.0026
0 -16 9 1.4717 -0.0136
0 -16 10 -0.1664 -0.0042
0 -16 11 0.9082 -0.0030
0 -16 12 -2.4005 -0.0041
0 -15 1 1.6785 0.0030
0 -15 2 0.2235 0.0029
0 -15 3 -0.8130 0.0017
0 -15 4 -0.2202 -0.0044
0 -15 5 0.0675 0.0078
0 -15 6 0.0594 -0.0009
0 -15 7 -0.7482 -0.0022
0 -15 8 -1.7834 0.0062
0 -15 9 0.4170 0.0150
0 -15 10 -0.6686 -0.0018
0 -15 11 1.0888 0.0046
0 -15 12 -0.1985 -0.0010
0 -15 13 1.0413 0.0026
0 -14 1 -0.2116 -0.0110
0 -14 2 0.4110 0.0106
0 -14 3 0.0658 -0.0027
0 -14 4 -0.6853 -0.0115
0 -14 5 -0.3196 0.0121
0 -14 6 2.3742 0.0015
0 -14 7 1.1825 -0.0095
0 -14 8 0.3901 -0.0045
0 -14 9 -0.3907 -0.0019
0 -14 10 0.0202 -0.0023
0 -14 11 1.4227 -0.0082
0 -14 12 -1.1993 0.0004
0 -14 13 -0.4311 -0.0050
0 -14 14 0.6216 -0.0026
0 -14 15 -0.0323 0.0602
0 -13 1 -0.6503 -0.0247
0 -13 2 0.0380 0.0225
0 -13 3 0.3217 -0.0016
0 -13 4 0.6916 -0.0105
0 -13 5 -2.2305 0.0119
0 -13 6 -0.6976 -0.0001
0 -13 7 -1.1872 -0.0064
0 -13 8 0.6391 0.0049
0 -13 9 -0.7411 0.0044
0 -13 10 -0.9134 0.0067
0 -13 11 -0.0086 0.0034
0 -13 12 0.3128 -0.0083
0 -13 13 0.1722 0.0030
0 -13 14 -0.1479 -0.0220
0 -13 15 0.3087 -0.0114
0 -12 1 -0.3382 -0.0468
0 -12 2 -0.3657 0.0219
0 -12 3 0.9077 -0.0053
0 -12 4 1.3003 -0.0127
0 -12 5 -0.3846 0.0105
0 -12 6 1.1304 0.0067
0 -12 7 0.0000 -0.0084
0 -12 8 0.9867 0.0014
0 -12 9 0.3114 -0.0031
0 -12 10 -0.2669 0.0027
0 -12 11 0.8890 -0.0028
0 -12 12 -0.5486 0.0046
0 -12 13 0.1700 -0.0008
0 -12 14 -1.2206 0.0020
0 -12 15 0.5730 0.0010
0 -12 16 -1.0525 0.0269
0 -11 1 1.0140 -0.0351
0 -11 2 -1.0381 0.0291
0 -11 3 -2.2785 -0.0138
0 -11 4 0.4562 -0.0106
0 -11 5 0.0870 0.0088
0 -11 6 -0.2109 0.0072
0 -11 7 -1.0506 -0.0117
0 -11 8 -0.0878 -0.0001
0 -11 9 0.7568 -0.0005
0 -11 10 -0.9912 0.0044
0 -11 11 -0.2492 0.0095
0 -11 12 0.4387 -0.0047
0 -11 13 1.3664 0.0043
0 -11 14 -0.2963 0.0097
0 -11 15 1.3754 -0.0319
0 -11 16 -0.0197 -0.0130
0 -10 1 -0.2987 -0.0344
0 -10 2 1.6524 0.0409
0 -10 3 1.5821 -0.0095
0 -10 4 0.5339 -0.0175
0 -10 5 -0.5238 0.0066
0 -10 6 0.3035 0.0061
0 -10 7 0.3069 -0.0021
0 -10 8 -1.3462 0.0007
0 -10 9 0.8004 -0.0070
0 -10 10 1.6037 -0.0062
0 -10 11 -1.1627 0.0046
0 -10 12 -1.8318 -0.0100
0 -10 13 0.5867 0.0040
0 -10 14 -0.5545 0.0064
0 -10 15 -1.0626 0.0151
0 -10 16 0.3006 0.0095
0 -10 17 1.3003 0.0136
0 -9 1 -1.1222 -0.0612
0 -9 2 -0.8387 0.0567
0 -9 3 -3.4818 -0.0041
0 -9 4 -0.3984 -0.0243
0 -9 5 0.9175 0.0164
0 -9 6 0.3357 0.0031
0 -9 7 1.3367 -0.0061
0 -9 8 -0.6840 0.0085
0 -9 9 -1.9561 -0.0046
0 -9 10 -0.5310 0.0033
0 -9 11 3.7584 0.0035
0 -9 12 -0.5256 -0.0051
0 -9 13 -0.8474 0.0016
0 -9 14 0.4433 -0.0039
0 -9 15 1.5216 -0.0063
0 -9 16 -1.4655 -0.0033
0 -9 17 -1.0632 -0.0040
0 -8 1 0.1977 -0.1060
0 -8 2 2.9030 0.0702
0 -8 3 3.0172 -0.0026
0 -8 4 -0.2151 -0.0223
0 -8 5 -2.0091 0.0117
0 -8 6 -1.0256 -0.0006
0 -8 7 1.6976 -0.0015
0 -8 8 0.0673 0.0018
0 -8 9 2.3886 -0.0121
0 -8 10 -3.0852 0.0147
0 -8 11 -1.4276 -0.0017
0 -8 12 1.6265 -0.0048
0 -8 13 0.4815 0.0014
0 -8 14 -1.2132 -0.0005
0 -8 15 0.0482 -0.0097
0 -8 16 1.0072 0.0141
0 -8 17 -0.0982 -0.0032
0 -7 1 -1.4230 -0.1512
0 -7 2 -2.7996 0.0759
0 -7 3 -2.7418 -0.0076
0 -7 4 3.2426 -0.0263
0 -7 5 1.6867 0.0185
0 -7 6 -3.9174 -0.0077
0 -7 7 1.4278 0.0115
0 -7 8 -0.5312 -0.0007
0 -7 9 -0.3286 -0.0157
0 -7 10 2.7255 0.0046
0 -7 11 -2.1045 -0.0002
0 -7 12 0.5056 0.0011
0 -7 13 0.1032 0.0034
0 -7 14 -0.3292 0.0063
0 -7 15 -0.0491 -0.0058
0 -7 16 0.6775 0.0024
0 -7 17 -0.9560 -0.0013
0 -6 1 1.9175 -0.1689
0 -6 2 4.4448 0.0988
0 -6 3 -0.8734 -0.0210
0 -6 4 -6.9201 -0.0112
0 -6 5 7.2184 0.0052
0 -6 6 0.1164 -0.0049
0 -6 7 -2.7019 0.0171
0 -6 8 1.6484 0.0047
0 -6 9 -1.5796 -0.0109
0 -6 10 2.2050 0.0070
0 -6 11 -1.0843 0.0020
0 -6 12 -0.8170 -0.0093
0 -6 13 0.6471 0.0112
0 -6 14 0.9587 -0.0122
0 -6 15 -0.7904 0.0032
0 -6 16 -0.1865 0.0055
0 -6 17 -0.1048 -0.0142
0 -6 18 -1.0726 0.0459
0 -5 1 -3.3928 -0.1756
0 -5 2 -5.2990 0.0973
0 -5 3 11.1352 -0.0232
0 -5 4 -4.2992 -0.0055
0 -5 5 -7.8453 -0.0120
0 -5 6 4.3660 -0.0115
0 -5 7 0.8951 0.0118
0 -5 8 -0.3868 0.0105
0 -5 9 -1.6019 -0.0128
0 -5 10 1.3406 0.0124
0 -5 11 0.3332 -0.0074
0 -5 12 1.4942 -0.0044
0 -5 13 -2.7409 0.0130
0 -5 14 0.3394 -0.0103
0 -5 15 0.2514 0.0025
0 -5 16 1.4722 0.0150
0 -5 17 0.9583 -0.0400
0 -5 18 0.4402 0.0333
0 -4 1 7.0430 -0.1705
0 -4 2 -3.6008 0.0956
0 -4 3 -0.7593 -0.0059
0 -4 4 11.1029 0.0054
0 -4 5 -0.3034 -0.0100
0 -4 6 -6.6415 -0.0347
0 -4 7 0.1411 0.0148
0 -4 8 1.8977 0.0011
0 -4 9 -1.5228 -0.0177
0 -4 10 -0.5238 0.0173
0 -4 11 -1.1867 -0.0128
0 -4 12 2.1823 0.0022
0 -4 13 -0.2897 0.0065
0 -4 14 0.8515 -0.0035
0 -4 15 -1.9192 -0.0103
0 -4 16 -1.2755 0.0177
0 -4 17 -0.4728 -0.0105
0 -3 1 -2.3643 -0.1711
0 -3 2 -13.2698 0.0844
0 -3 3 -4.7540 -0.0012
0 -3 4 1.9178 0.0433
0 -3 5 5.7124 0.0209
0 -3 6 7.0899 -0.0356
0 -3 7 -4.6780 0.0283
0 -3 8 -0.5049 -0.0148
0 -3 9 3.0181 0.0045
0 -3 10 -0.9639 0.0094
0 -3 11 -1.0480 -0.0078
0 -3 12 0.4135 0.0011
0 -3 13 -0.3743 0.0008
0 -3 14 0.4610 -0.0018
0 -3 15 1.2022 0.0030
0 -3 16 0.8590 -0.0045
0 -3 17 0.2923 -0.0012
0 -2 1 34.3755 -0.2667
0 -2 2 17.0419 0.0528
0 -2 3 -24.7405 -0.0639
0 -2 4 3.3251 0.0503
0 -2 5 -15.2452 0.0022
0 -2 6 6.4684 -0.0215
0 -2 7 3.8351 0.0303
0 -2 8 -3.2825 -0.0213
0 -2 9 0.4956 0.0082
0 -2 10 0.3906 -0.0001
0 -2 11 0.1537 -0.0066
0 -2 12 -1.1187 0.0031
0 -2 13 0.8600 0.0024
0 -2 14 -0.5897 0.0018
0 -2 15 -0.7407 0.0017
0 -2 16 0.3653 -0.0034
0 -2 17 -0.0395 0.0141
0 -1 1 -55.8979 -0.0917
0 -1 2 41.9690 -0.0175
0 -1 3 2.5433 -0.0709
0 -1 4 9.1002 0.0461
0 -1 5 -1.4518 -0.0284
0 -1 6 -7.3300 0.0007
0 -1 7 1.9575 0.0118
0 -1 8 0.7657 -0.0137
0 -1 9 0.2599 0.0048
0 -1 10 -0.3690 0.0067
0 -1 11 1.6458 -0.0076
0 -1 12 -1.2621 0.0088
0 -1 13 0.2825 -0.0135
0 -1 14 -0.3029 0.0041
0 -1 15 -0.0894 -0.0050
0 -1 16 -0.3935 0.0095
0 -1 17 0.7717 -0.0129
0 0 1 -15.1746 0.2490
0 0 2 -29.2627 -0.0825
0 0 3 5.8760 -0.0037
0 0 4 -5.7456 0.0351
0 0 5 8.6207 -0.0239
0 0 6 -1.5520 0.0028
0 0 7 -0.8488 0.0083
0 0 8 -0.6066 -0.0092
0 0 9 0.2211 0.0058
0 0 10 -0.9522 0.0026
0 0 11 0.2743 -0.0069
0 0 12 0.4958 0.0074
0 0 13 0.3341 0.0002
0 0 14 0.1785 0.0043
0 0 15 -0.3277 0.0018
0 0 16 -0.6258 -0.0217
0 0 17 0.3231 0.0693
0 1 0 -23.8184 -0.3947
0 1 1 32.9978 0.2432
0 1 2 -0.0783 -0.0811
0 1 3 1.8086 0.0082
0 1 4 -3.0612 0.0247
0 1 5 -0.2571 -0.0189
0 1 6 0.5245 0.0003
0 1 7 1.0734 0.0072
0 1 8 -0.5746 -0.0102
0 1 9 0.6194 0.0022
0 1 10 -0.2632 0.0010
0 1 11 0.2448 -0.0050
0 1 12 -0.6079 0.0007
0 1 13 0.8500 0.0003
0 1 14 -0.1207 -0.0149
0 1 15 1.1065 0.0233
0 1 16 -0.7509 -0.0358
0 2 0 -12.4062 -0.2317
0 2 1 -7.4010 0.1353
0 2 2 -3.5161 -0.0648
0 2 3 1.3323 -0.0036
0 2 4 0.0442 0.0261
0 2 5 1.4547 -0.0104
0 2 6 -1.2697 0.0042
0 2 7 -0.5366 0.0047
0 2 8 0.5898 -0.0092
0 2 9 -0.9678 0.0056
0 2 10 1.5999 0.0006
0 2 11 -1.8535 0.0027
0 2 12 -0.1554 -0.0024
0 2 13 -0.7642 0.0082
0 2 14 0.3723 0.0002
0 2 15 -0.2228 -0.0019
0 2 16 0.3103 -0.0003
0 3 0 1.0967 -0.1915
0 3 1 6.5947 0.1448
0 3 2 1.5365 -0.0750
0 3 3 0.2412 0.0098
0 3 4 -4.5369 0.0116
0 3 5 1.9156 -0.0116
0 3 6 0.7987 0.0061
0 3 7 -0.2359 0.0035
0 3 8 1.2535 -0.0018
0 3 9 -2.3686 0.0033
0 3 10 1.4399 -0.0026
0 3 11 1.3799 -0.0039
0 3 12 0.3765 -0.0006
0 3 13 -0.4412 -0.0102
0 3 14 -0.1632 0.0162
0 3 15 -0.0890 0.0024
0 4 0 -2.0236 -0.1851
0 4 1 -3.3907 0.1648
0 4 2 -3.0462 -0.0784
0 4 3 5.9366 0.0111
0 4 4 0.2795 -0.0005
0 4 5 -2.2868 -0.0066
0 4 6 0.5913 0.0015
0 4 7 -0.8466 0.0024
0 4 8 0.9583 -0.0071
0 4 9 0.6999 0.0011
0 4 10 -2.1055 0.0075
0 4 11 -0.0988 -0.0022
0 4 12 -0.0556 0.0154
0 4 13 0.3779 -0.0241
0 4 14 0.5100 0.0042
0 4 15 0.3423 -0.0004
0 5 0 0.6167 -0.2103
0 5 1 3.9305 0.1547
0 5 2 -2.1931 -0.0617
0 5 3 -3.9151 0.0189
0 5 4 2.5486 0.0001
0 5 5 -0.0493 -0.0054
0 5 6 -0.1150 0.0036
0 5 7 -0.1901 -0.0003
0 5 8 -0.1180 -0.0009
0 5 9 0.2151 -0.0013
0 5 10 0.8127 -0.0009
0 5 11 -0.1538 -0.0070
0 5 12 -0.2931 0.0087
0 5 13 0.1096 0.0087
0 5 14 -0.7938 -0.0135
0 6 0 -1.2410 -0.1919
0 6 1 -0.3354 0.1168
0 6 2 3.1924 -0.0439
0 6 3 -0.8188 0.0221
0 6 4 -0.6073 -0.0057
0 6 5 0.0514 -0.0010
0 6 6 0.2361 -0.0012
0 6 7 -0.4172 0.0044
0 6 8 0.6107 -0.0041
0 6 9 -0.2567 -0.0013
0 6 10 -0.6120 0.0041
0 6 11 0.7565 -0.0030
0 6 12 -1.2066 -0.0060
0 6 13 0.0259 0.0030
0 6 14 -1.0549 0.0218
0 7 0 0.4933 -0.1284
0 7 1 -1.9953 0.0584
0 7 2 1.1222 -0.0292
0 7 3 0.3296 0.0100
0 7 4 0.1326 0.0007
0 7 5 0.2077 -0.0011
0 7 6 0.1939 0.0028
0 7 7 -1.2830 0.0031
0 7 8 0.4976 0.0019
0 7 9 0.5382 -0.0017
0 7 10 0.5904 -0.0019
0 7 11 0.6666 0.0050
0 7 12 1.0305 0.0055
0 7 13 1.3033 -0.0239
0 8 0 0.8182 -0.0707
0 8 1 -1.2567 0.0283
0 8 2 -0.3671 -0.0167
0 8 3 -0.0674 0.0051
0 8 4 -0.3658 0.0001
0 8 5 0.5983 -0.0027
0 8 6 0.1020 -0.0049
0 8 7 0.0692 0.0016
0 8 8 -1.1613 -0.0030
0 8 9 -0.6270 0.0070
0 8 10 -1.0531 -0.0056
0 8 11 -0.1017 -0.0065
0 8 12 -1.5897 0.0090
0 9 0 1.9585 -0.0252
0 9 1 -0.0439 0.0236
0 9 2 -0.4976 -0.0145
0 9 3 1.1187 0.0052
0 9 4 -2.5554 -0.0015
0 9 5 1.7782 -0.0008
0 9 6 1.1741 0.0028
0 9 7 -0.2312 -0.0003
0 9 8 0.6854 -0.0026
0 9 9 -0.3203 0.0027
0 9 10 0.7722 0.0032
0 9 11 0.3675 0.0063
0 10 0 -1.4675 -0.0358
0 10 1 1.1513 0.0337
0 10 2 -0.3879 -0.0208
0 10 3 1.8616 0.0111
0 10 4 0.1365 -0.0006
0 10 5 -4.1359 -0.0017
0 10 6 1.3931 0.0050
0 10 7 0.5063 -0.0009
0 10 8 1.0475 -0.0011
0 10 9 -1.0255 -0.0012
0 10 10 -0.3388 -0.0060
0 11 0 0.3936 -0.0487
0 11 1 -0.7348 0.0396
0 11 2 -1.3795 -0.0231
0 11 3 -1.0920 0.0066
0 11 4 2.2666 -0.0032
0 11 5 0.9013 -0.0065
0 11 6 -1.6595 -0.0024
0 11 7 -0.6652 0.0022
0 11 8 1.2939 -0.0029
0 11 9 -0.2007 -0.0024
0 12 0 0.4488 -0.0429
0 12 1 0.1951 0.0216
0 12 2 2.5228 0.0003
0 12 3 -0.5425 0.0066
0 12 4 -0.5025 -0.0001
0 12 5 -0.8656 0.0065
0 12 6 0.1550 -0.0014
0 12 7 -1.1288 0.0021
0 12 8 0.8326 0.0228
0 13 0 0.5187 -0.0127
0 13 1 -0.7011 -0.0106
0 13 2 -2.6183 -0.0036
0 13 3 1.3753 0.0027
0 13 4 0.1763 0.0010
0 13 5 2.7945 -0.0072
0 13 6 -0.7689 0.0035
0 13 7 -0.6926 -0.0306
0 14 0 -0.8191 0.0120
0 14 1 1.5328 -0.0076
0 14 2 1.0116 0.0021
0 14 3 -0.9430 -0.0065
0 14 4 -0.9210 0.0054
0 14 5 -0.3549 0.0094
0 15 0 -1.1405 0.0110
0 15 1 -0.3414 -0.0116
0 15 2 -1.5399 0.0031
0 15 3 0.6523 0.0077
0 16 0 -0.6590 0.0363
0 16 1 2.1378 -0.0070
1 -17 1 0.4519 0.0453
1 -17 2 -1.2473 -0.0116
1 -17 3 1.3523 0.0037
1 -17 4 -1.2978 -0.0097
1 -17 5 -1.1533 0.0091
1 -17 6 -0.3685 0.0023
1 -17 7 0.0988 -0.0098
1 -17 8 -0.8052 0.0069
1 -17 9 1.0562 -0.0107
1 -17 10 -0.3944 0.0096
1 -16 0 -1.8332 -0.0366
1 -16 1 1.3025 0.0118
1 -16 2 -1.7968 0.0039
1 -16 3 1.5739 -0.0001
1 -16 4 0.6649 -0.0043
1 -16 5 0.9582 -0.0014
1 -16 6 0.2123 0.0107
1 -16 7 -0.3243 -0.0170
1 -16 8 -0.0112 0.0152
1 -16 9 0.5345 0.0034
1 -16 10 -1.0867 -0.0068
1 -16 11 0.2312 0.0063
1 -16 12 -2.2399 -0.0017
1 -15 0 0.5477 -0.0173
1 -15 1 0.9824 0.0063
1 -15 2 -0.9869 0.0055
1 -15 3 -0.6683 0.0025
1 -15 4 -0.2244 -0.0039
1 -15 5 -0.5361 0.0029
1 -15 6 0.5907 -0.0017
1 -15 7 0.0332 -0.0047
1 -15 8 -1.2338 -0.0066
1 -15 9 1.1166 0.0093
1 -15 10 -0.0245 -0.0130
1 -15 11 2.3159 -0.0057
1 -15 12 -1.2233 0.0034
1 -15 13 0.7266 -0.0062
1 -14 0 -0.1131 -0.0077
1 -14 1 -0.0873 -0.0163
1 -14 2 0.8749 0.0113
1 -14 3 0.2322 -0.0059
1 -14 4 -0.7448 -0.0038
1 -14 5 -0.0177 0.0150
1 -14 6 0.3290 0.0002
1 -14 7 0.2969 -0.0077
1 -14 8 0.1955 0.0084
1 -14 9 -0.0334 0.0036
1 -14 10 -1.3450 0.0166
1 -14 11 1.2257 -0.0126
1 -14 12 -0.5950 0.0026
1 -14 13 0.2355 0.0040
1 -14 14 -0.0459 0.0017
1 -13 0 0.3375 0.0229
1 -13 1 -0.3230 -0.0301
1 -13 2 -0.4194 0.0258
1 -13 3 1.2463 -0.0088
1 -13 4 0.0857 -0.0106
1 -13 5 -1.1408 0.0113
1 -13 6 0.7422 0.0011
1 -13 7 -0.7835 -0.0158
1 -13 8 -0.4422 0.0051
1 -13 9 -0.3554 -0.0027
1 -13 10 -0.2691 -0.0053
1 -13 11 0.1913 0.0070
1 -13 12 -0.7151 -0.0113
1 -13 13 0.1808 -0.0067
1 -13 14 -0.5755 -0.0152
1 -13 15 -0.3081 -0.0105
1 -12 0 0.2259 0.0394
1 -12 1 -0.2267 -0.0412
1 -12 2 -1.3185 0.0233
1 -12 3 0.5424 -0.0095
1 -12 4 1.8241 -0.0145
1 -12 5 -1.0766 0.0144
1 -12 6 0.5232 0.0109
1 -12 7 0.3843 -0.0159
1 -12 8 1.8111 -0.0009
1 -12 9 -0.6438 0.0101
1 -12 10 0.0423 0.0027
1 -12 11 1.1289 0.0030
1 -12 12 0.1892 -0.0004
1 -12 13 0.6189 0.0084
1 -12 14 0.0799 0.0067
1 -12 15 0.4903 -0.0008
1 -12 16 -0.1684 -0.0067
1 -11 0 0.2731 0.0472
1 -11 1 1.0822 -0.0368
1 -11 2 0.1173 0.0335
1 -11 3 -3.3227 -0.0055
1 -11 4 0.4818 -0.0167
1 -11 5 0.0672 0.0082
1 -11 6 0.1888 0.0137
1 -11 7 -1.6312 -0.0124
1 -11 8 0.1783 0.0001
1 -11 9 0.8814 -0.0032
1 -11 10 -1.9596 -0.0033
1 -11 11 -0.5400 0.0167
1 -11 12 -0.2486 -0.0077
1 -11 13 0.3872 0.0000
1 -11 14 -0.7367 -0.0026
1 -11 15 0.8049 -0.0009
1 -11 16 -0.4084 -0.0026
1 -10 0 -1.0014 0.0358
1 -10 1 -0.3307 -0.0336
1 -10 2 1.8749 0.0304
1 -10 3 1.9295 -0.0016
1 -10 4 0.0321 -0.0276
1 -10 5 -0.2586 0.0122
1 -10 6 -0.1577 0.0131
1 -10 7 0.4299 -0.0130
1 -10 8 -1.1847 0.0053
1 -10 9 1.1440 -0.0086
1 -10 10 2.2242 -0.0030
1 -10 11 -0.7541 -0.0039
1 -10 12 -1.3925 -0.0029
1 -10 13 1.0272 0.0077
1 -10 14 0.0262 0.0024
1 -10 15 -0.3379 0.0055
1 -10 16 0.1619 0.0139
1 -10 17 1.9619 -0.0042
1 -9 0 0.5925 0.0358
1 -9 1 -0.8664 -0.0628
1 -9 2 -1.2370 0.0495
1 -9 3 -2.3135 0.0084
1 -9 4 -0.4130 -0.0332
1 -9 5 1.0228 0.0123
1 -9 6 1.0477 0.0098
1 -9 7 0.4551 -0.0109
1 -9 8 -0.7282 0.0151
1 -9 9 -1.7194 -0.0118
1 -9 10 -0.7098 0.0129
1 -9 11 3.1330 -0.0023
1 -9 12 -0.5724 -0.0068
1 -9 13 -1.5229 0.0035
1 -9 14 -0.0884 -0.0039
1 -9 15 0.9742 -0.0166
1 -9 16 -1.6102 0.0119
1 -9 17 -1.7161 0.0016
1 -8 0 0.8700 0.0823
1 -8 1 0.2666 -0.1055
1 -8 2 2.0700 0.0698
1 -8 3 2.3307 0.0002
1 -8 4 -0.4159 -0.0291
1 -8 5 -2.6393 0.0113
1 -8 6 -0.8977 0.0082
1 -8 7 2.4726 -0.0071
1 -8 8 -0.5220 0.0083
1 -8 9 1.5667 -0.0138
1 -8 10 -2.4096 0.0084
1 -8 11 -0.8510 0.0045
1 -8 12 1.9445 -0.0123
1 -8 13 0.6201 0.0007
1 -8 14 -0.5917 0.0043
1 -8 15 -0.1446 -0.0137
1 -8 16 2.1387 0.0142
1 -8 17 -0.1377 -0.0079
1 -7 0 0.4706 0.1422
1 -7 1 -0.5412 -0.1659
1 -7 2 -2.3710 0.0852
1 -7 3 -2.0033 -0.0042
1 -7 4 3.6662 -0.0228
1 -7 5 1.8102 0.0049
1 -7 6 -4.2103 0.0028
1 -7 7 1.0655 -0.0023
1 -7 8 0.6517 0.0051
1 -7 9 -0.2442 -0.0086
1 -7 10 2.1938 0.0042
1 -7 11 -2.4570 0.0109
1 -7 12 0.5874 -0.0043
1 -7 13 -0.0891 0.0135
1 -7 14 0.0626 0.0044
1 -7 15 -1.1229 -0.0134
1 -7 16 -0.0299 0.0109
1 -7 17 -0.8404 0.0032
1 -6 0 -2.3400 0.2102
1 -6 1 1.5151 -0.1823
1 -6 2 3.7537 0.0945
1 -6 3 -1.2023 -0.0092
1 -6 4 -6.2402 -0.0134
1 -6 5 6.6129 -0.0045
1 -6 6 0.5811 0.0052
1 -6 7 -3.5438 0.0081
1 -6 8 0.9607 0.0007
1 -6 9 -1.2538 -0.0112
1 -6 10 1.7374 -0.0010
1 -6 11 -0.4776 0.0063
1 -6 12 -0.9595 -0.0155
1 -6 13 0.4761 0.0093
1 -6 14 1.4827 -0.0050
1 -6 15 -0.3323 -0.0069
1 -6 16 0.6271 0.0070
1 -6 17 -0.8831 -0.0024
1 -5 0 0.8922 0.2212
1 -5 1 -2.8194 -0.1671
1 -5 2 -4.6042 0.0723
1 -5 3 8.7703 -0.0045
1 -5 4 -3.6403 -0.0045
1 -5 5 -6.6920 -0.0077
1 -5 6 4.8935 -0.0091
1 -5 7 2.0997 0.0091
1 -5 8 -1.2231 0.0093
1 -5 9 -1.2723 -0.0176
1 -5 10 1.0984 0.0139
1 -5 11 0.1461 -0.0063
1 -5 12 1.2485 -0.0062
1 -5 13 -2.9957 0.0103
1 -5 14 0.9474 -0.0008
1 -5 15 -0.6867 -0.0035
1 -5 16 1.2864 -0.0034
1 -5 17 0.5443 -0.0451
1 -4 0 -1.6484 0.1850
1 -4 1 5.4534 -0.1484
1 -4 2 -1.0612 0.0693
1 -4 3 1.1777 0.0049
1 -4 4 6.9601 0.0011
1 -4 5 -1.3112 -0.0034
1 -4 6 -6.7246 -0.0256
1 -4 7 0.9742 0.0200
1 -4 8 2.9264 0.0040
1 -4 9 -1.4804 -0.0167
1 -4 10 -0.7834 0.0180
1 -4 11 -0.7204 -0.0094
1 -4 12 2.4138 0.0025
1 -4 13 -0.9719 0.0072
1 -4 14 0.4252 -0.0036
1 -4 15 -0.4118 0.0104
1 -4 16 -1.2130 0.0046
1 -4 17 0.0516 -0.0177
1 -3 0 1.9397 0.1896
1 -3 1 -3.2051 -0.1665
1 -3 2 -17.6169 0.0824
1 -3 3 -0.7865 -0.0263
1 -3 4 6.6581 0.0395
1 -3 5 2.5591 0.0079
1 -3 6 5.3981 -0.0345
1 -3 7 -5.6521 0.0290
1 -3 8 -0.3378 -0.0082
1 -3 9 2.9680 -0.0052
1 -3 10 -0.5348 0.0096
1 -3 11 -1.3704 -0.0089
1 -3 12 0.5728 -0.0033
1 -3 13 0.5059 -0.0028
1 -3 14 -0.6725 -0.0013
1 -3 15 1.4160 0.0085
1 -3 16 0.2234 0.0114
1 -3 17 1.3875 -0.0072
1 -2 0 -11.6964 0.2447
1 -2 1 38.4119 -0.2498
1 -2 2 16.1256 0.0872
1 -2 3 -32.4327 -0.0696
1 -2 4 5.6298 0.0542
1 -2 5 -9.2092 -0.0075
1 -2 6 5.4975 -0.0245
1 -2 7 3.5242 0.0234
1 -2 8 -3.8501 -0.0125
1 -2 9 0.5821 0.0048
1 -2 10 0.2965 0.0046
1 -2 11 -0.0592 -0.0045
1 -2 12 -0.7792 0.0028
1 -2 13 0.3612 -0.0022
1 -2 14 -0.6758 -0.0101
1 -2 15 -1.3345 0.0045
1 -2 16 0.2665 0.0071
1 -2 17 -0.4360 0.0085
1 -1 0 -25.4175 0.3384
1 -1 1 -57.1341 -0.1217
1 -1 2 48.6081 0.0193
1 -1 3 5.1091 -0.0651
1 -1 4 0.4911 0.0544
1 -1 5 -0.2589 -0.0209
1 -1 6 -7.4444 -0.0071
1 -1 7 3.8824 0.0119
1 -1 8 0.1957 -0.0090
1 -1 9 0.2811 -0.0006
1 -1 10 -0.2198 0.0091
1 -1 11 1.0637 -0.0022
1 -1 12 -0.7594 0.0113
1 -1 13 1.2466 -0.0037
1 -1 14 0.3527 -0.0036
1 -1 15 0.4706 -0.0190
1 -1 16 -1.0926 0.0134
1 -1 17 0.4267 0.0006
1 0 0 74.8914 0.0712
1 0 1 -19.4388 0.1353
1 0 2 -33.0022 -0.0446
1 0 3 9.7643 -0.0359
1 0 4 -3.5934 0.0508
1 0 5 7.7884 -0.0169
1 0 6 -1.4399 -0.0033
1 0 7 -2.3606 0.0092
1 0 8 0.1926 -0.0063
1 0 9 0.0610 -0.0044
1 0 10 -0.2341 0.0002
1 0 11 -0.1443 -0.0101
1 0 12 -0.3384 0.0052
1 0 13 -0.6367 0.0079
1 0 14 0.0337 0.0024
1 0 15 -0.3782 0.0070
1 0 16 1.0923 -0.0272
1 1 0 -19.4814 -0.2163
1 1 1 34.4316 0.1382
1 1 2 -0.2724 -0.0182
1 1 3 -0.0448 -0.0369
1 1 4 -3.2927 0.0321
1 1 5 -1.1896 -0.0101
1 1 6 1.3337 -0.0066
1 1 7 1.4928 0.0071
1 1 8 -1.1307 -0.0018
1 1 9 0.2216 0.0008
1 1 10 -0.0997 0.0075
1 1 11 0.5243 -0.0108
1 1 12 0.5497 0.0031
1 1 13 0.2209 0.0005
1 1 14 0.6921 -0.0049
1 1 15 -0.5031 0.0120
1 1 16 -0.6232 -0.0594
1 2 0 -12.0766 -0.1169
1 2 1 -6.9753 0.0687
1 2 2 -2.7685 -0.0034
1 2 3 1.3505 -0.0372
1 2 4 1.1409 0.0313
1 2 5 1.7527 -0.0050
1 2 6 -1.5222 -0.0030
1 2 7 -0.2606 0.0094
1 2 8 0.6946 -0.0047
1 2 9 -0.8890 -0.0027
1 2 10 1.2253 0.0085
1 2 11 -2.0404 -0.0100
1 2 12 0.0895 0.0024
1 2 13 -0.4159 -0.0024
1 2 14 0.2532 0.0050
1 2 15 0.3547 0.0088
1 2 16 0.1162 0.0525
1 3 0 -1.1652 -0.1293
1 3 1 6.5160 0.0731
1 3 2 0.9249 -0.0100
1 3 3 0.4752 -0.0233
1 3 4 -5.2347 0.0151
1 3 5 1.3966 -0.0046
1 3 6 0.8267 -0.0036
1 3 7 -0.0509 0.0019
1 3 8 1.0493 -0.0003
1 3 9 -1.8932 0.0022
1 3 10 1.0100 0.0051
1 3 11 1.0342 0.0005
1 3 12 -0.6364 -0.0004
1 3 13 -0.0334 -0.0086
1 3 14 -0.0408 0.0162
1 3 15 0.1260 -0.0271
1 4 0 -1.7221 -0.1154
1 4 1 -2.7712 0.0768
1 4 2 -2.6607 -0.0131
1 4 3 5.2651 -0.0151
1 4 4 0.8466 0.0103
1 4 5 -2.3165 -0.0046
1 4 6 0.1417 -0.0038
1 4 7 -0.1529 0.0033
1 4 8 0.9018 -0.0091
1 4 9 1.0775 0.0039
1 4 10 -1.3202 -0.0031
1 4 11 0.3772 0.0033
1 4 12 0.3044 0.0018
1 4 13 -0.4130 -0.0024
1 4 14 0.2016 -0.0064
1 4 15 -0.0510 0.0406
1 5 0 1.1673 -0.1008
1 5 1 2.7746 0.0558
1 5 2 -1.5617 -0.0024
1 5 3 -3.2257 -0.0124
1 5 4 2.8825 0.0105
1 5 5 -0.1819 0.0000
1 5 6 -0.7296 0.0020
1 5 7 -1.3485 0.0054
1 5 8 -0.1974 -0.0093
1 5 9 -0.5610 0.0029
1 5 10 1.1540 -0.0044
1 5 11 -0.5155 0.0014
1 5 12 0.0530 -0.0046
1 5 13 0.2302 0.0010
1 5 14 -0.6874 -0.0220
1 6 0 -1.5688 -0.0879
1 6 1 -0.0942 0.0383
1 6 2 2.2427 0.0010
1 6 3 -1.6749 -0.0069
1 6 4 -0.0547 0.0044
1 6 5 0.9220 -0.0012
1 6 6 1.0282 -0.0006
1 6 7 0.6130 0.0048
1 6 8 -0.0247 0.0005
1 6 9 -0.3204 -0.0001
1 6 10 -0.9420 0.0084
1 6 11 0.7492 -0.0008
1 6 12 -0.3467 0.0048
1 6 13 0.1163 0.0142
1 7 0 0.8689 -0.0577
1 7 1 -1.5408 0.0144
1 7 2 1.9825 0.0038
1 7 3 -0.4700 -0.0092
1 7 4 -0.4077 -0.0002
1 7 5 0.3039 -0.0050
1 7 6 -0.8872 0.0010
1 7 7 -0.3330 0.0027
1 7 8 0.7883 -0.0015
1 7 9 0.3272 -0.0072
1 7 10 0.9936 -0.0045
1 7 11 -0.4831 -0.0031
1 7 12 0.6398 0.0010
1 7 13 0.0998 -0.0498
1 8 0 0.0145 -0.0345
1 8 1 -2.2431 0.0029
1 8 2 0.3582 0.0079
1 8 3 0.1074 -0.0025
1 8 4 -1.1085 0.0070
1 8 5 0.5922 -0.0045
1 8 6 -0.2736 0.0030
1 8 7 -0.0266 -0.0035
1 8 8 -0.7634 0.0033
1 8 9 -0.7056 0.0045
1 8 10 -1.3478 0.0035
1 8 11 0.7018 -0.0027
1 8 12 -1.2929 0.0307
1 9 0 3.0886 -0.0138
1 9 1 0.1973 0.0077
1 9 2 -0.1270 -0.0046
1 9 3 0.9063 0.0008
1 9 4 -1.0130 0.0046
1 9 5 1.7996 -0.0094
1 9 6 1.0325 0.0048
1 9 7 -1.3292 0.0036
1 9 8 1.4456 -0.0054
1 9 9 0.8586 0.0061
1 9 10 0.4229 -0.0041
1 9 11 0.5236 -0.0066
1 10 0 -2.0524 -0.0238
1 10 1 -0.1852 0.0129
1 10 2 0.5648 -0.0051
1 10 3 0.8083 -0.0032
1 10 4 -0.6338 0.0036
1 10 5 -4.6502 -0.0026
1 10 6 3.7852 -0.0046
1 10 7 -0.9787 0.0023
1 10 8 -0.2828 -0.0035
1 10 9 -1.6261 -0.0080
1 10 10 -0.0468 -0.0001
1 11 0 0.9308 -0.0159
1 11 1 -0.5126 0.0127
1 11 2 -1.7556 -0.0023
1 11 3 0.2525 0.0041
1 11 4 3.3115 0.0024
1 11 5 -0.9208 0.0019
1 11 6 -1.3480 0.0024
1 11 7 0.2936 -0.0019
1 11 8 2.6589 0.0044
1 11 9 -0.6851 0.0140
1 12 0 0.3750 -0.0177
1 12 1 0.7272 -0.0027
1 12 2 0.5739 0.0016
1 12 3 -0.4192 -0.0023
1 12 4 -0.7015 0.0010
1 12 5 0.1442 -0.0056
1 12 6 -0.0037 0.0006
1 12 7 -2.1335 0.0033
1 12 8 0.4131 -0.0011
1 13 0 -0.9588 0.0076
1 13 1 1.4203 -0.0075
1 13 2 -3.2392 0.0056
1 13 3 1.9052 -0.0032
1 13 4 -0.4409 0.0029
1 13 5 2.2358 0.0003
1 13 6 -0.1970 0.0050
1 14 0 -0.2434 0.0050
1 14 1 1.7583 -0.0116
1 14 2 0.4857 -0.0047
1 14 3 -0.8119 0.0026
1 14 4 -0.5339 0.0064
1 14 5 -0.7015 -0.0126
1 15 0 -2.3705 0.0083
1 15 1 -0.2361 0.0091
1 15 2 -0.3287 0.0066
1 15 3 -0.0208 -0.0108
1 16 0 0.3067 0.0112
1 16 1 0.9372 -0.0238
2 -17 2 -2.5492 0.0029
2 -17 3 0.5312 -0.0015
2 -17 4 1.2200 -0.0091
2 -17 5 -1.0826 0.0080
2 -17 6 0.4553 0.0049
2 -17 7 0.1792 -0.0127
2 -17 8 -0.8722 -0.0097
2 -17 9 0.5906 0.0163
2 -16 0 -1.6148 -0.0063
2 -16 1 1.0889 -0.0095
2 -16 2 0.8289 0.0042
2 -16 3 -0.2341 -0.0002
2 -16 4 -0.3823 0.0057
2 -16 5 0.5907 -0.0023
2 -16 6 0.0647 0.0010
2 -16 7 -0.5851 -0.0014
2 -16 8 0.6982 0.0045
2 -16 9 0.1191 0.0056
2 -16 10 -1.7068 0.0020
2 -16 11 -0.0386 -0.0207
2 -16 12 -1.8034 0.0177
2 -15 0 0.2130 -0.0166
2 -15 1 -0.4578 0.0083
2 -15 2 -0.8232 0.0046
2 -15 3 0.6274 -0.0059
2 -15 4 0.1834 -0.0080
2 -15 5 -1.3811 0.0096
2 -15 6 1.0595 0.0027
2 -15 7 0.6322 -0.0130
2 -15 8 -1.2446 0.0006
2 -15 9 1.6358 -0.0026
2 -15 10 0.6135 -0.0004
2 -15 11 2.3566 -0.0040
2 -15 12 -1.0292 -0.0067
2 -15 13 0.3883 0.0165
2 -14 0 0.8327 0.0012
2 -14 1 0.2413 -0.0124
2 -14 2 -0.5743 0.0085
2 -14 3 0.3387 0.0054
2 -14 4 -0.1435 -0.0050
2 -14 5 1.0426 0.0062
2 -14 6 -1.7918 0.0052
2 -14 7 -0.2978 -0.0093
2 -14 8 -0.0547 0.0109
2 -14 9 -0.4348 0.0173
2 -14 10 -1.6423 -0.0019
2 -14 11 0.4694 0.0049
2 -14 12 -0.5417 -0.0076
2 -14 13 0.5166 -0.0003
2 -14 14 -0.8950 -0.0070
2 -13 0 -0.7675 0.0066
2 -13 1 0.7897 -0.0128
2 -13 2 -0.2379 0.0041
2 -13 3 0.9218 -0.0067
2 -13 4 -0.8571 -0.0074
2 -13 5 -0.0300 0.0055
2 -13 6 2.0784 0.0069
2 -13 7 -0.0267 -0.0179
2 -13 8 -0.3796 -0.0091
2 -13 9 0.1720 0.0052
2 -13 10 0.0458 -0.0068
2 -13 11 0.4693 -0.0034
2 -13 12 -0.5376 -0.0015
2 -13 13 -0.1459 -0.0038
2 -13 14 0.2350 0.0024
2 -13 15 -0.8032 -0.0219
2 -12 0 0.4724 0.0130
2 -12 1 -0.6342 -0.0085
2 -12 2 -1.4532 0.0121
2 -12 3 0.3854 -0.0027
2 -12 4 1.2357 -0.0132
2 -12 5 -1.4505 0.0135
2 -12 6 -0.4455 0.0082
2 -12 7 0.0139 -0.0110
2 -12 8 1.1853 -0.0039
2 -12 9 -0.7977 0.0122
2 -12 10 0.5499 0.0050
2 -12 11 0.5406 0.0082
2 -12 12 0.4477 0.0004
2 -12 13 0.7503 -0.0002
2 -12 14 0.3759 0.0151
2 -12 15 0.1825 -0.0014
2 -12 16 0.4426 -0.0628
2 -11 0 0.2295 0.0171
2 -11 1 1.2717 -0.0205
2 -11 2 0.5761 0.0208
2 -11 3 -2.1410 0.0062
2 -11 4 0.5909 -0.0264
2 -11 5 0.2744 0.0141
2 -11 6 0.4966 0.0163
2 -11 7 -0.9274 -0.0102
2 -11 8 0.4626 0.0005
2 -11 9 0.1510 -0.0042
2 -11 10 -1.9661 -0.0057
2 -11 11 -0.2861 0.0041
2 -11 12 -1.1096 -0.0067
2 -11 13 0.1434 0.0010
2 -11 14 -0.3919 -0.0049
2 -11 15 0.5678 0.0373
2 -11 16 -0.7121 0.0329
2 -10 0 -1.1109 0.0237
2 -10 1 0.2201 -0.0250
2 -10 2 0.5771 0.0110
2 -10 3 1.1678 0.0133
2 -10 4 -0.6485 -0.0328
2 -10 5 0.0750 0.0068
2 -10 6 -0.3977 0.0180
2 -10 7 -0.0413 -0.0223
2 -10 8 -0.3569 0.0041
2 -10 9 0.9673 -0.0022
2 -10 10 1.9948 0.0009
2 -10 11 0.1576 0.0020
2 -10 12 -0.7654 -0.0028
2 -10 13 0.3797 0.0003
2 -10 14 -0.1190 -0.0064
2 -10 15 0.1102 -0.0227
2 -10 16 0.2389 0.0146
2 -10 17 1.3031 -0.0408
2 -9 0 -0.3941 0.0313
2 -9 1 -0.4365 -0.0398
2 -9 2 -0.4041 0.0241
2 -9 3 -0.5288 0.0234
2 -9 4 -0.4153 -0.0341
2 -9 5 0.7978 0.0048
2 -9 6 1.3761 0.0193
2 -9 7 -0.6088 -0.0050
2 -9 8 -0.3715 0.0031
2 -9 9 -1.3165 -0.0060
2 -9 10 -0.6687 0.0042
2 -9 11 1.6105 0.0058
2 -9 12 -0.0683 -0.0130
2 -9 13 -1.0778 0.0055
2 -9 14 0.0023 0.0027
2 -9 15 -0.2111 -0.0177
2 -9 16 -0.8570 0.0303
2 -9 17 -1.6974 0.0278
2 -8 0 0.9895 0.0528
2 -8 1 -0.1519 -0.0591
2 -8 2 0.2534 0.0278
2 -8 3 1.7107 0.0209
2 -8 4 -0.5652 -0.0322
2 -8 5 -2.8413 0.0055
2 -8 6 -0.0185 0.0132
2 -8 7 2.8439 -0.0032
2 -8 8 -1.0166 0.0040
2 -8 9 0.8373 -0.0037
2 -8 10 -1.6425 -0.0054
2 -8 11 -0.0292 0.0136
2 -8 12 1.3509 -0.0077
2 -8 13 0.2969 0.0066
2 -8 14 0.1799 0.0006
2 -8 15 -0.1978 -0.0057
2 -8 16 1.9550 -0.0116
2 -8 17 -0.2164 0.0055
2 -7 0 0.5290 0.0804
2 -7 1 0.8279 -0.0928
2 -7 2 -1.6119 0.0338
2 -7 3 -1.6533 0.0224
2 -7 4 4.0209 -0.0285
2 -7 5 1.0550 -0.0085
2 -7 6 -4.4508 0.0059
2 -7 7 0.5860 -0.0027
2 -7 8 1.5821 0.0044
2 -7 9 -0.1158 -0.0054
2 -7 10 1.3295 0.0014
2 -7 11 -1.9435 0.0112
2 -7 12 0.1166 -0.0144
2 -7 13 0.2611 0.0128
2 -7 14 -0.0493 -0.0028
2 -7 15 -0.9885 -0.0108
2 -7 16 -0.4369 0.0052
2 -7 17 -0.6354 0.0163
2 -6 0 -3.3661 0.1182
2 -6 1 1.1188 -0.0947
2 -6 2 2.8961 0.0313
2 -6 3 -1.2813 0.0272
2 -6 4 -4.4144 -0.0193
2 -6 5 5.6602 -0.0030
2 -6 6 0.9833 0.0028
2 -6 7 -3.7576 0.0025
2 -6 8 0.0332 0.0040
2 -6 9 -0.1869 -0.0082
2 -6 10 0.4534 -0.0013
2 -6 11 0.6936 0.0062
2 -6 12 -1.3602 -0.0093
2 -6 13 0.3914 0.0115
2 -6 14 1.0574 0.0020
2 -6 15 -0.0701 -0.0050
2 -6 16 0.9883 -0.0031
2 -6 17 -1.6652 0.0060
2 -5 0 0.5113 0.1231
2 -5 1 -1.9815 -0.0870
2 -5 2 -3.4315 0.0153
2 -5 3 5.1494 0.0289
2 -5 4 -3.0461 -0.0101
2 -5 5 -4.2902 -0.0013
2 -5 6 4.4818 -0.0102
2 -5 7 2.7106 0.0031
2 -5 8 -1.8639 0.0077
2 -5 9 -1.2783 -0.0194
2 -5 10 0.9124 0.0066
2 -5 11 0.4557 0.0022
2 -5 12 0.5848 -0.0115
2 -5 13 -1.7373 0.0050
2 -5 14 0.6081 0.0052
2 -5 15 -0.0541 -0.0046
2 -5 16 -0.0012 -0.0143
2 -5 17 1.2929 -0.0080
2 -4 0 -1.4938 0.1077
2 -4 1 3.9570 -0.0804
2 -4 2 0.5214 0.0077
2 -4 3 3.3647 0.0258
2 -4 4 1.6066 -0.0072
2 -4 5 -2.0015 0.0142
2 -4 6 -4.6248 -0.0135
2 -4 7 0.6233 0.0131
2 -4 8 4.7358 0.0091
2 -4 9 -1.8491 -0.0081
2 -4 10 -1.2135 0.0117
2 -4 11 -0.5075 -0.0056
2 -4 12 1.8264 -0.0008
2 -4 13 -0.8585 0.0034
2 -4 14 -0.8339 -0.0030
2 -4 15 1.4403 0.0201
2 -4 16 -0.7637 -0.0097
2 -4 17 -0.0290 -0.0171
2 -3 0 1.8025 0.1212
2 -3 1 -2.6563 -0.0859
2 -3 2 -18.6277 0.0091
2 -3 3 3.3540 0.0002
2 -3 4 9.9232 -0.0024
2 -3 5 -2.7295 0.0049
2 -3 6 4.0798 -0.0206
2 -3 7 -6.3115 0.0149
2 -3 8 -0.0112 0.0029
2 -3 9 3.0581 -0.0150
2 -3 10 -0.0130 0.0099
2 -3 11 -1.1310 -0.0058
2 -3 12 -0.0374 -0.0001
2 -3 13 1.3407 -0.0032
2 -3 14 -1.6323 -0.0010
2 -3 15 0.3549 0.0066
2 -3 16 0.1578 0.0173
2 -3 17 1.2317 -0.0052
2 -2 0 -9.2728 0.1454
2 -2 1 35.3432 -0.0837
2 -2 2 13.3424 0.0194
2 -2 3 -35.4751 -0.0180
2 -2 4 9.7263 0.0287
2 -2 5 -2.5560 -0.0106
2 -2 6 3.1030 -0.0189
2 -2 7 3.1458 0.0110
2 -2 8 -4.4387 -0.0005
2 -2 9 0.6391 -0.0033
2 -2 10 0.5452 0.0089
2 -2 11 -0.0829 -0.0008
2 -2 12 0.4661 -0.0052
2 -2 13 -0.4020 0.0039
2 -2 14 0.2967 -0.0207
2 -2 15 -1.7004 0.0101
2 -2 16 0.9130 0.0008
2 -2 17 -0.4385 -0.0054
2 -1 0 -21.4348 0.1307
2 -1 1 -52.5001 -0.0515
2 -1 2 49.5307 0.0282
2 -1 3 4.1826 -0.0432
2 -1 4 -7.8443 0.0442
2 -1 5 1.4296 -0.0028
2 -1 6 -6.0178 -0.0171
2 -1 7 4.7308 0.0118
2 -1 8 0.0343 0.0003
2 -1 9 -0.7961 -0.0047
2 -1 10 0.0643 0.0031
2 -1 11 -0.4178 0.0035
2 -1 12 -0.3087 0.0014
2 -1 13 1.5124 0.0131
2 -1 14 0.9737 -0.0122
2 -1 15 -0.5087 -0.0005
2 -1 16 -1.4470 0.0039
2 -1 17 -0.2975 0.0131
2 0 0 66.3014 0.0800
2 0 1 -21.3952 -0.0133
2 0 2 -30.9715 0.0150
2 0 3 12.6001 -0.0479
2 0 4 -1.3751 0.0337
2 0 5 5.6964 0.0038
2 0 6 -1.4421 -0.0166
2 0 7 -2.8814 0.0079
2 0 8 1.0618 -0.0037
2 0 9 0.4842 -0.0079
2 0 10 0.0394 0.0020
2 0 11 0.2487 -0.0023
2 0 12 -0.8237 -0.0055
2 0 13 -1.4415 0.0105
2 0 14 1.0116 -0.0085
2 0 15 0.3122 -0.0087
2 0 16 2.0657 0.0154
2 1 0 -14.1502 0.0129
2 1 1 31.7940 0.0089
2 1 2 -1.3460 0.0204
2 1 3 -1.2519 -0.0396
2 1 4 -3.5609 0.0178
2 1 5 -1.1674 0.0110
2 1 6 1.7022 -0.0118
2 1 7 1.7152 0.0057
2 1 8 -1.8596 0.0044
2 1 9 0.4949 -0.0028
2 1 10 -0.2826 0.0051
2 1 11 0.2025 -0.0076
2 1 12 0.9419 0.0060
2 1 13 -0.6229 -0.0033
2 1 14 0.3298 0.0203
2 1 15 -1.4130 -0.0205
2 1 16 -0.6624 -0.0572
2 2 0 -10.3099 0.0023
2 2 1 -5.1942 0.0127
2 2 2 -1.8367 0.0240
2 2 3 1.4204 -0.0410
2 2 4 1.8295 0.0162
2 2 5 1.1910 0.0025
2 2 6 -2.2368 -0.0079
2 2 7 0.3882 0.0100
2 2 8 -0.1572 -0.0009
2 2 9 -0.0864 -0.0006
2 2 10 0.4066 0.0044
2 2 11 -0.4939 -0.0082
2 2 12 -0.0364 0.0021
2 2 13 0.5830 -0.0065
2 2 14 -0.3679 0.0074
2 2 15 1.3198 0.0195
2 3 0 -3.2827 -0.0367
2 3 1 5.2699 0.0082
2 3 2 1.1912 0.0330
2 3 3 -0.1507 -0.0386
2 3 4 -4.0774 0.0152
2 3 5 1.4838 0.0000
2 3 6 1.2897 -0.0078
2 3 7 0.4056 -0.0016
2 3 8 0.6300 -0.0033
2 3 9 -1.3088 0.0010
2 3 10 0.3676 0.0052
2 3 11 0.3010 0.0028
2 3 12 -1.2138 -0.0013
2 3 13 0.3588 0.0022
2 3 14 -0.0787 -0.0043
2 3 15 -1.0473 -0.0054
2 4 0 -0.9523 -0.0258
2 4 1 -3.3974 -0.0058
2 4 2 -1.8350 0.0380
2 4 3 3.7566 -0.0297
2 4 4 0.7747 0.0136
2 4 5 -3.3216 -0.0008
2 4 6 -0.1806 -0.0024
2 4 7 -0.5662 0.0028
2 4 8 1.4160 -0.0013
2 4 9 0.5325 0.0002
2 4 10 -0.7367 -0.0054
2 4 11 0.6655 0.0028
2 4 12 0.7178 -0.0177
2 4 13 -0.8157 0.0213
2 4 14 1.0793 -0.0206
2 5 0 2.4637 0.0002
2 5 1 2.6094 -0.0223
2 5 2 -0.9286 0.0349
2 5 3 -2.5441 -0.0259
2 5 4 3.9962 0.0109
2 5 5 0.0355 0.0010
2 5 6 -0.1955 0.0030
2 5 7 -1.4775 0.0002
2 5 8 -0.5638 -0.0024
2 5 9 0.3916 0.0001
2 5 10 0.9343 0.0040
2 5 11 -0.9573 0.0061
2 5 12 -0.1248 -0.0057
2 5 13 -0.3082 -0.0096
2 5 14 -0.8120 0.0158
2 6 0 -2.7826 -0.0016
2 6 1 -0.3281 -0.0203
2 6 2 1.4637 0.0248
2 6 3 -2.3960 -0.0195
2 6 4 -0.4259 0.0071
2 6 5 1.3089 -0.0016
2 6 6 0.2462 -0.0002
2 6 7 1.3358 0.0005
2 6 8 -1.4020 0.0005
2 6 9 -0.7334 -0.0017
2 6 10 -0.0986 0.0022
2 6 11 0.7622 0.0036
2 6 12 0.5445 0.0105
2 6 13 0.4552 -0.0166
2 7 0 1.1088 0.0003
2 7 1 -0.4889 -0.0117
2 7 2 2.0205 0.0169
2 7 3 -0.2230 -0.0089
2 7 4 -0.9663 -0.0040
2 7 5 0.8274 0.0008
2 7 6 -1.0158 -0.0030
2 7 7 0.8808 0.0057
2 7 8 1.4164 -0.0064
2 7 9 -0.7628 0.0017
2 7 10 0.3410 -0.0026
2 7 11 -0.1691 -0.0128
2 7 12 -0.5289 0.0148
2 8 0 -0.9920 -0.0010
2 8 1 -2.3147 -0.0067
2 8 2 0.3897 0.0120
2 8 3 -0.2538 -0.0066
2 8 4 -0.7555 0.0053
2 8 5 -0.0612 -0.0022
2 8 6 -0.1042 0.0049
2 8 7 -0.9035 -0.0004
2 8 8 0.2094 -0.0005
2 8 9 0.5263 -0.0049
2 8 10 -2.2327 0.0040
2 8 11 0.8742 0.0108
2 8 12 -0.5277 0.0287
2 9 0 3.2534 -0.0065
2 9 1 0.1541 -0.0048
2 9 2 1.5563 0.0085
2 9 3 0.0449 -0.0040
2 9 4 -0.2115 0.0065
2 9 5 0.6620 -0.0107
2 9 6 0.4387 0.0036
2 9 7 -1.0137 0.0033
2 9 8 0.5666 -0.0000
2 9 9 1.4648 0.0079
2 9 10 0.8136 -0.0079
2 9 11 0.3437 -0.0336
2 10 0 -1.8610 -0.0047
2 10 1 -1.8391 -0.0070
2 10 2 0.2953 0.0119
2 10 3 1.1845 -0.0119
2 10 4 -0.3062 0.0042
2 10 5 -2.2474 -0.0041
2 10 6 3.2357 -0.0055
2 10 7 -1.4561 0.0040
2 10 8 -0.6360 0.0022
2 10 9 -1.2796 -0.0143
2 10 10 -0.3445 0.0103
2 11 0 1.0281 0.0093
2 11 1 0.5355 -0.0181
2 11 2 -2.3717 0.0129
2 11 3 0.8639 0.0015
2 11 4 0.8616 0.0055
2 11 5 -1.1153 0.0037
2 11 6 -0.8304 0.0018
2 11 7 0.8226 -0.0091
2 11 8 1.4590 0.0024
2 11 9 -0.4288 0.0322
2 12 0 -0.1118 0.0082
2 12 1 1.4434 -0.0117
2 12 2 -1.5369 -0.0012
2 12 3 1.5073 0.0001
2 12 4 -0.2363 -0.0001
2 12 5 0.6573 -0.0043
2 12 6 0.0408 -0.0042
2 12 7 -1.1105 0.0149
2 13 0 -1.4925 0.0102
2 13 1 2.7978 -0.0014
2 13 2 -2.6557 0.0004
2 13 3 0.3373 -0.0061
2 13 4 -0.6685 -0.0028
2 13 5 0.7957 0.0092
2 13 6 -0.2546 0.0046
2 14 0 0.1613 0.0019
2 14 1 0.5277 -0.0085
2 14 2 0.5380 0.0010
2 14 3 0.0539 0.0068
2 14 4 0.2040 0.0126
2 15 0 -1.5439 0.0057
2 15 1 0.4032 0.0101
2 15 2 0.4076 0.0048
2 15 3 -0.8614 -0.0267
2 16 0 -0.3298 0.0014
3 -17 2 -2.0563 0.0203
3 -17 3 -0.1012 -0.0043
3 -17 4 2.6953 0.0117
3 -17 5 -0.8125 -0.0080
3 -17 6 0.8240 -0.0103
3 -17 7 1.1328 0.0039
3 -17 8 -0.8517 -0.0216
3 -17 9 -0.1608 0.0613
3 -16 0 -1.8419 0.0080
3 -16 1 1.5936 -0.0183
3 -16 2 1.0296 0.0045
3 -16 3 -0.7254 -0.0068
3 -16 4 -1.7057 0.0014
3 -16 5 0.0601 0.0151
3 -16 6 -0.2461 -0.0123
3 -16 7 -0.8458 0.0040
3 -16 8 1.5645 -0.0150
3 -16 9 0.0473 -0.0143
3 -16 10 -1.5771 0.0058
3 -16 11 -0.0251 -0.0643
3 -15 0 -1.2567 -0.0040
3 -15 1 -0.4093 0.0022
3 -15 2 -0.2538 -0.0004
3 -15 3 1.2525 -0.0010
3 -15 4 1.3567 -0.0016
3 -15 5 -1.7502 0.0086
3 -15 6 0.7816 0.0099
3 -15 7 0.2996 -0.0118
3 -15 8 -1.2186 0.0145
3 -15 9 1.2950 0.0158
3 -15 10 1.2395 0.0198
3 -15 11 0.7203 0.0184
3 -15 12 0.1105 -0.0202
3 -15 13 -0.0276 0.0594
3 -14 0 0.5107 -0.0008
3 -14 1 -0.1537 0.0027
3 -14 2 -1.4827 -0.0012
3 -14 3 0.1548 0.0013
3 -14 4 0.2345 -0.0107
3 -14 5 1.8672 -0.0002
3 -14 6 -1.8504 0.0042
3 -14 7 -0.2513 -0.0075
3 -14 8 0.1233 -0.0126
3 -14 9 -1.3553 0.0143
3 -14 10 -0.4829 -0.0284
3 -14 11 -0.0866 0.0060
3 -14 12 -0.5759 -0.0211
3 -14 13 0.0396 -0.0225
3 -14 14 -0.4598 -0.0192
3 -13 0 -0.0542 -0.0085
3 -13 1 1.1086 0.0066
3 -13 2 0.1682 -0.0060
3 -13 3 -0.3653 0.0006
3 -13 4 -1.2842 -0.0053
3 -13 5 0.2562 0.0054
3 -13 6 1.5682 0.0100
3 -13 7 0.3789 -0.0138
3 -13 8 0.1618 -0.0086
3 -13 9 0.4407 0.0108
3 -13 10 -0.4051 0.0155
3 -13 11 0.4086 -0.0099
3 -13 12 0.4395 0.0156
3 -13 13 -0.6627 0.0104
3 -13 14 0.6904 0.0257
3 -13 15 -0.7239 -0.0527
3 -12 0 0.2583 -0.0080
3 -12 1 -0.4503 0.0106
3 -12 2 -0.9037 -0.0007
3 -12 3 1.1827 0.0131
3 -12 4 0.0125 -0.0154
3 -12 5 -0.3176 0.0054
3 -12 6 -0.9216 0.0110
3 -12 7 -0.3629 -0.0050
3 -12 8 0.3355 -0.0040
3 -12 9 -0.0916 0.0028
3 -12 10 0.8554 -0.0015
3 -12 11 -0.1673 0.0062
3 -12 12 0.0304 -0.0014
3 -12 13 1.0249 -0.0202
3 -12 14 0.1218 0.0135
3 -12 15 -0.0021 0.0316
3 -11 0 -0.2128 -0.0049
3 -11 1 1.2608 -0.0008
3 -11 2 -0.3061 -0.0014
3 -11 3 -0.4941 0.0078
3 -11 4 -0.0275 -0.0193
3 -11 5 -0.0773 0.0076
3 -11 6 1.0796 0.0168
3 -11 7 -0.6086 -0.0087
3 -11 8 0.1761 -0.0074
3 -11 9 -0.4781 0.0046
3 -11 10 -1.2917 -0.0025
3 -11 11 0.4719 -0.0064
3 -11 12 -1.6900 -0.0036
3 -11 13 0.4545 0.0144
3 -11 14 -0.3732 -0.0093
3 -11 15 0.9181 0.0233
3 -11 16 -0.4439 0.0577
3 -10 0 -0.9977 0.0026
3 -10 1 0.9854 -0.0081
3 -10 2 -0.3575 0.0011
3 -10 3 0.4273 0.0142
3 -10 4 -0.0230 -0.0188
3 -10 5 -0.3007 -0.0070
3 -10 6 -0.2458 0.0161
3 -10 7 0.1969 -0.0089
3 -10 8 0.1171 -0.0069
3 -10 9 0.5486 0.0064
3 -10 10 0.9619 -0.0017
3 -10 11 0.8318 0.0138
3 -10 12 -0.8107 -0.0102
3 -10 13 0.1013 -0.0124
3 -10 14 -0.3695 0.0021
3 -10 15 -0.3575 -0.0291
3 -10 16 0.5574 -0.0070
3 -9 0 -0.5590 0.0075
3 -9 1 -0.5929 -0.0080
3 -9 2 0.6963 0.0035
3 -9 3 -0.1319 0.0209
3 -9 4 -0.3675 -0.0225
3 -9 5 0.5604 0.0005
3 -9 6 0.9691 0.0174
3 -9 7 -1.1159 0.0058
3 -9 8 0.1546 -0.0122
3 -9 9 -0.7728 0.0060
3 -9 10 -0.4852 -0.0093
3 -9 11 0.9539 0.0114
3 -9 12 0.2751 -0.0075
3 -9 13 -0.6898 0.0014
3 -9 14 0.4826 0.0065
3 -9 15 -0.9473 -0.0003
3 -9 16 -0.3287 0.0367
3 -9 17 -0.7671 0.0448
3 -8 0 1.0439 0.0013
3 -8 1 -0.6395 -0.0057
3 -8 2 -0.5672 -0.0135
3 -8 3 1.2770 0.0354
3 -8 4 -0.3537 -0.0276
3 -8 5 -2.4297 -0.0045
3 -8 6 0.5390 0.0099
3 -8 7 2.6232 0.0042
3 -8 8 -1.5116 -0.0041
3 -8 9 0.5216 0.0030
3 -8 10 -1.1518 -0.0062
3 -8 11 0.3706 0.0089
3 -8 12 0.6695 0.0041
3 -8 13 0.1115 0.0008
3 -8 14 0.6284 -0.0050
3 -8 15 0.1401 -0.0013
3 -8 16 0.8828 -0.0291
3 -8 17 -0.4577 0.0253
3 -7 0 0.9233 0.0010
3 -7 1 1.0876 -0.0015
3 -7 2 -1.1089 -0.0243
3 -7 3 -1.3618 0.0423
3 -7 4 3.4755 -0.0258
3 -7 5 0.4181 -0.0117
3 -7 6 -4.2499 0.0038
3 -7 7 0.6577 0.0041
3 -7 8 1.9934 0.0028
3 -7 9 -0.3978 -0.0069
3 -7 10 0.1821 0.0037
3 -7 11 -0.8702 0.0025
3 -7 12 -0.3092 -0.0076
3 -7 13 0.3528 0.0001
3 -7 14 -0.4911 -0.0013
3 -7 15 -0.4268 -0.0097
3 -7 16 -0.3019 -0.0094
3 -7 17 -0.3618 0.0278
3 -6 0 -3.7077 0.0040
3 -6 1 1.6483 0.0055
3 -6 2 1.6688 -0.0255
3 -6 3 -0.8674 0.0434
3 -6 4 -2.5680 -0.0152
3 -6 5 4.6562 -0.0041
3 -6 6 0.7857 -0.0021
3 -6 7 -3.4742 -0.0041
3 -6 8 -0.1980 0.0082
3 -6 9 0.9733 -0.0103
3 -6 10 -0.1965 0.0004
3 -6 11 0.8471 0.0017
3 -6 12 -1.3425 0.0044
3 -6 13 0.5327 0.0071
3 -6 14 0.3939 0.0075
3 -6 15 0.4303 0.0059
3 -6 16 0.2734 -0.0081
3 -6 17 -1.9874 -0.0108
3 -5 0 -0.3704 0.0086
3 -5 1 -1.1748 -0.0042
3 -5 2 -2.2340 -0.0244
3 -5 3 1.8293 0.0396
3 -5 4 -2.4401 -0.0041
3 -5 5 -1.8797 0.0005
3 -5 6 3.6894 -0.0014
3 -5 7 1.9252 -0.0009
3 -5 8 -1.4595 0.0077
3 -5 9 -1.3813 -0.0101
3 -5 10 0.5893 -0.0027
3 -5 11 1.2290 0.0060
3 -5 12 -0.4987 -0.0110
3 -5 13 0.1912 0.0030
3 -5 14 -0.7499 0.0029
3 -5 15 1.2774 -0.0082
3 -5 16 -0.1057 0.0041
3 -5 17 1.7888 0.0047
3 -4 0 -1.4889 0.0058
3 -4 1 2.5152 -0.0103
3 -4 2 1.7921 -0.0377
3 -4 3 4.2375 0.0296
3 -4 4 -2.3295 -0.0117
3 -4 5 -2.9049 0.0124
3 -4 6 -1.3616 -0.0037
3 -4 7 -0.5518 0.0003
3 -4 8 4.7153 0.0129
3 -4 9 -1.8810 -0.0044
3 -4 10 -1.3634 0.0015
3 -4 11 -0.1644 -0.0006
3 -4 12 0.6870 -0.0084
3 -4 13 -0.5370 0.0011
3 -4 14 -1.3561 -0.0008
3 -4 15 0.9084 0.0040
3 -4 16 -0.0572 0.0054
3 -4 17 -0.7486 -0.0110
3 -3 0 1.7588 0.0298
3 -3 1 -2.2356 0.0048
3 -3 2 -15.8297 -0.0498
3 -3 3 5.4578 0.0320
3 -3 4 11.7996 -0.0263
3 -3 5 -6.0794 0.0067
3 -3 6 2.7806 -0.0066
3 -3 7 -4.9403 -0.0020
3 -3 8 0.5900 0.0112
3 -3 9 2.8004 -0.0099
3 -3 10 -0.0475 0.0071
3 -3 11 -0.5332 0.0017
3 -3 12 -0.2110 0.0022
3 -3 13 1.7370 0.0013
3 -3 14 -1.3797 0.0033
3 -3 15 -0.2869 -0.0058
3 -3 16 0.1168 0.0042
3 -3 17 0.7091 -0.0014
3 -2 0 -5.7256 0.0280
3 -2 1 25.9227 0.0480
3 -2 2 9.6299 -0.0470
3 -2 3 -32.4511 0.0299
3 -2 4 9.7945 -0.0065
3 -2 5 2.2012 0.0021
3 -2 6 0.5513 -0.0128
3 -2 7 2.0346 -0.0004
3 -2 8 -4.1018 0.0050
3 -2 9 0.2957 -0.0087
3 -2 10 0.7844 0.0062
3 -2 11 -0.1122 0.0025
3 -2 12 0.6718 -0.0092
3 -2 13 -0.6445 0.0081
3 -2 14 0.7077 -0.0096
3 -2 15 -1.4748 -0.0004
3 -2 16 1.6052 0.0080
3 -1 0 -13.8203 -0.0185
3 -1 1 -39.2630 0.0230
3 -1 2 41.0263 0.0004
3 -1 3 4.3096 -0.0025
3 -1 4 -11.5877 0.0079
3 -1 5 2.3233 0.0161
3 -1 6 -3.3338 -0.0177
3 -1 7 3.6982 0.0069
3 -1 8 0.5294 0.0063
3 -1 9 -1.1974 -0.0060
3 -1 10 0.1960 -0.0037
3 -1 11 -1.0524 0.0028
3 -1 12 -0.1136 -0.0107
3 -1 13 1.0785 0.0101
3 -1 14 1.4377 -0.0041
3 -1 15 -1.8077 0.0187
3 -1 16 -1.3839 -0.0314
3 0 0 46.3585 0.0313
3 0 1 -18.0744 -0.0537
3 0 2 -25.1538 0.0228
3 0 3 12.2085 -0.0164
3 0 4 -0.0013 -0.0010
3 0 5 2.8850 0.0176
3 0 6 -1.4211 -0.0153
3 0 7 -1.9734 0.0011
3 0 8 0.5545 0.0031
3 0 9 0.7329 -0.0023
3 0 10 -0.2855 0.0064
3 0 11 1.0728 0.0078
3 0 12 -0.7888 -0.0068
3 0 13 -1.5430 0.0062
3 0 14 1.4448 -0.0139
3 0 15 1.3059 -0.0117
3 0 16 1.5567 0.0635
3 1 0 -7.6054 0.0857
3 1 1 24.5341 -0.0382
3 1 2 -1.8107 0.0098
3 1 3 -1.8558 -0.0100
3 1 4 -2.6620 -0.0020
3 1 5 -0.1054 0.0166
3 1 6 1.2280 -0.0098
3 1 7 1.6932 0.0009
3 1 8 -1.7583 0.0040
3 1 9 0.9041 -0.0081
3 1 10 -0.6313 -0.0020
3 1 11 -0.6138 0.0031
3 1 12 0.9709 -0.0034
3 1 13 -0.8683 0.0021
3 1 14 -0.0479 0.0071
3 1 15 -1.5686 -0.0249
3 2 0 -6.7447 0.0474
3 2 1 -3.3459 -0.0076
3 2 2 -0.8574 0.0129
3 2 3 0.8633 -0.0149
3 2 4 1.5957 -0.0044
3 2 5 0.1920 0.0104
3 2 6 -2.5549 -0.0076
3 2 7 0.9667 0.0046
3 2 8 -0.6987 0.0005
3 2 9 0.6799 0.0050
3 2 10 0.0153 -0.0059
3 2 11 0.6807 0.0073
3 2 12 -0.4761 -0.0047
3 2 13 0.6140 0.0102
3 2 14 -0.4336 0.0123
3 2 15 1.2276 0.0004
3 3 0 -4.3012 0.0298
3 3 1 3.8360 -0.0184
3 3 2 2.1766 0.0249
3 3 3 -1.3748 -0.0204
3 3 4 -2.2621 0.0046
3 3 5 1.8865 0.0054
3 3 6 1.4854 -0.0064
3 3 7 -0.0509 -0.0006
3 3 8 0.1158 -0.0013
3 3 9 -0.6671 -0.0020
3 3 10 0.1652 -0.0016
3 3 11 0.2197 -0.0026
3 3 12 -0.6708 0.0002
3 3 13 0.2581 -0.0037
3 3 14 -0.0091 -0.0068
3 3 15 -1.6238 0.0305
3 4 0 -0.6219 0.0260
3 4 1 -4.3191 -0.0218
3 4 2 -0.5805 0.0270
3 4 3 2.9082 -0.0137
3 4 4 0.4655 -0.0001
3 4 5 -4.3178 0.0055
3 4 6 0.3570 -0.0016
3 4 7 -0.6587 -0.0002
3 4 8 0.9494 0.0049
3 4 9 0.1752 -0.0031
3 4 10 -1.2019 0.0062
3 4 11 0.6949 -0.0063
3 4 12 0.5582 -0.0118
3 4 13 -0.3370 0.0091
3 4 14 1.0803 -0.0161
3 5 0 2.9416 0.0235
3 5 1 2.3909 -0.0201
3 5 2 -1.1351 0.0212
3 5 3 -2.3328 -0.0107
3 5 4 4.4913 -0.0001
3 5 5 0.7125 0.0040
3 5 6 -0.5369 -0.0003
3 5 7 0.1805 -0.0036
3 5 8 -1.1361 0.0073
3 5 9 1.6290 -0.0044
3 5 10 0.3441 0.0102
3 5 11 -0.6379 0.0002
3 5 12 -0.6822 0.0048
3 5 13 -0.2461 0.0031
3 6 0 -2.7558 0.0111
3 6 1 -0.2143 -0.0187
3 6 2 1.2548 0.0129
3 6 3 -2.2240 -0.0073
3 6 4 -1.2181 -0.0010
3 6 5 1.5487 0.0021
3 6 6 -0.4191 -0.0012
3 6 7 0.3647 -0.0028
3 6 8 -1.4395 -0.0048
3 6 9 -0.9345 -0.0034
3 6 10 0.5347 -0.0028
3 6 11 0.5620 0.0088
3 6 12 0.5680 -0.0071
3 6 13 0.4026 -0.0616
3 7 0 0.3592 0.0089
3 7 1 0.0569 -0.0087
3 7 2 1.4184 0.0091
3 7 3 0.0416 -0.0001
3 7 4 -1.2890 -0.0049
3 7 5 0.0695 0.0053
3 7 6 0.0999 -0.0021
3 7 7 1.7899 0.0050
3 7 8 1.2944 -0.0034
3 7 9 -1.4154 0.0109
3 7 10 -0.2401 -0.0020
3 7 11 0.6137 -0.0064
3 7 12 -1.0311 0.0416
3 8 0 -0.7319 0.0117
3 8 1 -1.5648 -0.0038
3 8 2 0.6232 0.0045
3 8 3 0.0439 -0.0060
3 8 4 0.6028 0.0001
3 8 5 -0.2377 0.0017
3 8 6 -0.8664 -0.0006
3 8 7 -1.5301 0.0071
3 8 8 0.9463 -0.0096
3 8 9 1.5260 -0.0099
3 8 10 -2.1760 -0.0015
3 8 11 0.1465 0.0053
3 9 0 2.1290 -0.0028
3 9 1 -0.5915 -0.0081
3 9 2 1.5759 0.0140
3 9 3 -0.8761 -0.0032
3 9 4 -0.8286 -0.0025
3 9 5 0.5883 -0.0015
3 9 6 -0.0114 0.0001
3 9 7 0.0860 -0.0050
3 9 8 -1.0434 0.0109
3 9 9 1.0791 -0.0014
3 9 10 1.1922 0.0017
3 10 0 -0.9279 0.0028
3 10 1 -1.5051 -0.0071
3 10 2 0.0235 0.0076
3 10 3 2.4424 0.0017
3 10 4 -0.1902 -0.0013
3 10 5 0.1901 -0.0021
3 10 6 1.0159 0.0043
3 10 7 -0.1841 0.0065
3 10 8 -0.5620 0.0061
3 10 9 -0.1724 -0.0030
3 11 0 0.5171 0.0037
3 11 1 0.7179 -0.0179
3 11 2 -2.8628 0.0036
3 11 3 -0.1033 0.0004
3 11 4 -1.1479 -0.0010
3 11 5 -0.0636 -0.0011
3 11 6 -1.0501 -0.0087
3 11 7 0.5050 -0.0069
3 11 8 -0.1887 -0.0137
3 12 0 0.2057 0.0109
3 12 1 1.1662 -0.0002
3 12 2 -0.3281 -0.0013
3 12 3 2.7830 0.0102
3 12 4 -0.3194 0.0011
3 12 5 0.2789 0.0043
3 12 6 1.0928 -0.0057
3 12 7 0.0566 0.0239
3 13 0 -0.4018 0.0015
3 13 1 1.9214 -0.0038
3 13 2 -2.9807 -0.0093
3 13 3 -0.6514 -0.0051
3 13 4 0.1659 -0.0048
3 13 5 -0.4269 0.0075
3 14 0 -0.6564 0.0048
3 14 1 0.5491 0.0019
3 14 2 0.7795 0.0063
3 14 3 0.6236 0.0005
3 14 4 -0.1405 0.0144
3 15 0 0.3540 0.0010
3 15 1 0.4597 -0.0031
3 15 2 0.2105 0.0035
4 -17 3 0.0625 0.0182
4 -17 4 1.8819 0.0256
4 -17 5 0.2493 -0.0303
4 -17 6 0.2096 -0.0331
4 -17 7 1.6720 0.0379
4 -16 0 -4.0083 -0.0101
4 -16 1 2.0212 0.0095
4 -16 2 -0.5182 -0.0056
4 -16 3 0.3171 -0.0174
4 -16 4 -2.2220 -0.0053
4 -16 5 -0.7515 0.0357
4 -16 6 -0.1266 -0.0112
4 -16 7 -0.7575 -0.0148
4 -16 8 1.3227 -0.0174
4 -16 9 -0.4306 -0.0017
4 -16 10 -0.7382 -0.0095
4 -15 0 -0.6959 0.0047
4 -15 1 -0.1927 -0.0106
4 -15 2 0.5378 0.0003
4 -15 3 0.2656 0.0091
4 -15 4 2.8427 0.0121
4 -15 5 -0.8905 -0.0096
4 -15 6 -0.2025 0.0063
4 -15 7 -0.0158 0.0069
4 -15 8 -0.1171 0.0006
4 -15 9 0.5264 0.0351
4 -15 10 1.2756 0.0239
4 -15 11 -1.1589 0.0002
4 -15 12 0.9477 -0.0066
4 -14 0 -0.5413 -0.0053
4 -14 1 -0.8927 0.0133
4 -14 2 -0.9519 -0.0079
4 -14 3 -0.5511 -0.0173
4 -14 4 -0.7674 -0.0088
4 -14 5 1.7754 0.0099
4 -14 6 -0.5532 0.0007
4 -14 7 -0.3641 -0.0066
4 -14 8 -0.0757 -0.0238
4 -14 9 -1.4598 -0.0035
4 -14 10 0.7193 -0.0044
4 -14 11 -0.4296 -0.0084
4 -14 12 -0.1438 -0.0302
4 -14 13 -0.4038 -0.0013
4 -13 0 1.7238 -0.0025
4 -13 1 0.7784 0.0075
4 -13 2 0.4634 0.0049
4 -13 3 -0.0328 0.0035
4 -13 4 -0.8845 -0.0059
4 -13 5 -0.0273 0.0025
4 -13 6 0.1779 0.0090
4 -13 7 0.7584 -0.0095
4 -13 8 0.4719 0.0027
4 -13 9 0.1818 -0.0012
4 -13 10 -0.2844 0.0218
4 -13 11 0.1402 0.0062
4 -13 12 0.5222 0.0053
4 -13 13 -0.9183 0.0124
4 -13 14 0.0248 0.0242
4 -12 0 -1.1608 -0.0094
4 -12 1 0.3728 0.0073
4 -12 2 -1.3415 -0.0042
4 -12 3 1.3478 0.0173
4 -12 4 -0.4256 -0.0137
4 -12 5 0.9335 -0.0018
4 -12 6 -0.8555 0.0182
4 -12 7 -0.7114 -0.0010
4 -12 8 0.2523 -0.0064
4 -12 9 0.2883 0.0042
4 -12 10 0.2578 -0.0120
4 -12 11 -0.0398 0.0054
4 -12 12 -0.2973 -0.0117
4 -12 13 1.4560 -0.0114
4 -12 14 0.0792 0.0069
4 -12 15 0.0805 0.0709
4 -11 0 -0.2034 -0.0072
4 -11 1 1.0152 0.0043
4 -11 2 -0.3552 -0.0085
4 -11 3 -0.1368 -0.0008
4 -11 4 -0.7175 -0.0004
4 -11 5 -0.4982 -0.0088
4 -11 6 1.7664 0.0097
4 -11 7 -0.8929 -0.0008
4 -11 8 -0.3814 -0.0193
4 -11 9 -0.2022 0.0110
4 -11 10 -0.4364 0.0012
4 -11 11 0.9550 -0.0033
4 -11 12 -1.7640 0.0045
4 -11 13 0.5349 0.0036
4 -11 14 -1.2417 -0.0092
4 -11 15 1.5973 -0.0340
4 -10 0 -0.3226 -0.0116
4 -10 1 0.7702 0.0062
4 -10 2 -0.2363 0.0010
4 -10 3 0.2365 0.0028
4 -10 4 0.8648 -0.0002
4 -10 5 -1.1277 -0.0107
4 -10 6 -0.0061 0.0087
4 -10 7 0.8579 0.0136
4 -10 8 -0.0369 -0.0139
4 -10 9 0.0946 0.0041
4 -10 10 -0.3277 0.0023
4 -10 11 0.9360 0.0036
4 -10 12 -1.3183 -0.0015
4 -10 13 1.1522 -0.0192
4 -10 14 -0.3589 0.0237
4 -10 15 -1.3988 0.0022
4 -10 16 0.8522 -0.0516
4 -9 0 -0.2760 -0.0145
4 -9 1 -0.7176 0.0096
4 -9 2 0.9940 -0.0011
4 -9 3 -0.4772 0.0054
4 -9 4 0.0804 -0.0033
4 -9 5 0.3918 -0.0082
4 -9 6 0.4541 0.0084
4 -9 7 -0.8353 0.0085
4 -9 8 0.4129 -0.0103
4 -9 9 0.0127 0.0035
4 -9 10 -0.1110 -0.0057
4 -9 11 1.2628 0.0028
4 -9 12 0.0069 0.0053
4 -9 13 -0.9317 -0.0046
4 -9 14 1.0006 -0.0012
4 -9 15 -0.9110 0.0228
4 -9 16 -0.3508 0.0339
4 -8 0 0.5495 -0.0293
4 -8 1 -0.8620 0.0168
4 -8 2 -0.3485 -0.0167
4 -8 3 0.6007 0.0180
4 -8 4 -0.1856 -0.0053
4 -8 5 -1.7877 -0.0155
4 -8 6 0.2176 0.0061
4 -8 7 1.9569 0.0045
4 -8 8 -1.8368 -0.0016
4 -8 9 0.0696 -0.0023
4 -8 10 -0.7397 0.0045
4 -8 11 0.2154 -0.0006
4 -8 12 0.3444 0.0064
4 -8 13 -0.0608 -0.0138
4 -8 14 1.1950 -0.0059
4 -8 15 0.4025 -0.0044
4 -8 16 0.1770 -0.0154
4 -7 0 1.6524 -0.0321
4 -7 1 0.6401 0.0285
4 -7 2 -0.9617 -0.0297
4 -7 3 -0.5878 0.0268
4 -7 4 2.4936 -0.0055
4 -7 5 0.5242 -0.0101
4 -7 6 -3.3928 0.0011
4 -7 7 1.1880 0.0041
4 -7 8 2.1399 0.0023
4 -7 9 -1.0169 -0.0042
4 -7 10 -0.4860 0.0022
4 -7 11 -0.1895 -0.0006
4 -7 12 0.1675 0.0095
4 -7 13 -0.6170 -0.0077
4 -7 14 -1.1804 0.0021
4 -7 15 0.0728 -0.0142
4 -7 16 -0.4910 -0.0060
4 -6 0 -3.5363 -0.0396
4 -6 1 2.1743 0.0350
4 -6 2 0.8299 -0.0275
4 -6 3 -0.9380 0.0231
4 -6 4 -1.4430 -0.0008
4 -6 5 3.3570 -0.0077
4 -6 6 0.1506 -0.0014
4 -6 7 -3.1474 -0.0055
4 -6 8 0.6079 0.0041
4 -6 9 1.1733 -0.0101
4 -6 10 0.1329 -0.0023
4 -6 11 0.2238 -0.0003
4 -6 12 -0.7785 0.0123
4 -6 13 1.4951 -0.0031
4 -6 14 -0.1082 0.0111
4 -6 15 1.1785 0.0075
4 -6 16 -0.2673 0.0071
4 -6 17 -1.9501 -0.0379
4 -5 0 -0.1562 -0.0389
4 -5 1 -1.4804 0.0240
4 -5 2 -0.7075 -0.0261
4 -5 3 -0.2024 0.0208
4 -5 4 -1.5444 0.0073
4 -5 5 -0.1959 -0.0010
4 -5 6 2.8312 0.0079
4 -5 7 0.4154 -0.0009
4 -5 8 -0.9117 0.0058
4 -5 9 -0.6319 0.0040
4 -5 10 -0.5680 -0.0088
4 -5 11 1.6758 0.0010
4 -5 12 -1.8833 -0.0025
4 -5 13 1.1308 0.0036
4 -5 14 -1.6168 -0.0035
4 -5 15 1.2823 -0.0172
4 -5 16 1.3007 0.0281
4 -4 0 -0.6618 -0.0412
4 -4 1 1.1934 0.0200
4 -4 2 2.7134 -0.0343
4 -4 3 3.8130 0.0098
4 -4 4 -4.0762 -0.0026
4 -4 5 -3.3047 -0.0100
4 -4 6 1.0540 0.0078
4 -4 7 -0.7448 -0.0065
4 -4 8 2.5708 0.0093
4 -4 9 -1.0307 -0.0019
4 -4 10 -0.7596 -0.0085
4 -4 11 0.6675 0.0057
4 -4 12 0.2038 -0.0123
4 -4 13 -0.5001 0.0052
4 -4 14 -0.8872 0.0007
4 -4 15 -1.0887 -0.0193
4 -4 16 0.1896 0.0357
4 -3 0 1.0281 -0.0178
4 -3 1 -1.8712 0.0340
4 -3 2 -12.0264 -0.0372
4 -3 3 5.6998 0.0181
4 -3 4 11.5093 -0.0053
4 -3 5 -6.1370 -0.0020
4 -3 6 0.9349 -0.0014
4 -3 7 -2.5696 -0.0076
4 -3 8 0.8156 0.0099
4 -3 9 1.8587 0.0043
4 -3 10 -0.8310 -0.0000
4 -3 11 -0.1547 0.0072
4 -3 12 -0.4813 -0.0030
4 -3 13 2.2768 0.0084
4 -3 14 -0.6142 0.0156
4 -3 15 0.3699 -0.0243
4 -3 16 -0.0555 0.0007
4 -2 0 -3.0959 -0.0210
4 -2 1 16.4414 0.0516
4 -2 2 5.5943 -0.0365
4 -2 3 -24.9096 0.0305
4 -2 4 6.0910 -0.0201
4 -2 5 4.6108 0.0155
4 -2 6 -0.5116 -0.0060
4 -2 7 0.9122 -0.0105
4 -2 8 -2.6113 0.0081
4 -2 9 0.1839 -0.0068
4 -2 10 0.4936 -0.0022
4 -2 11 0.7089 0.0015
4 -2 12 -0.5613 -0.0053
4 -2 13 -0.2848 -0.0049
4 -2 14 0.0296 0.0171
4 -2 15 -1.3486 -0.0336
4 -2 16 1.3163 0.0447
4 -1 0 -7.8643 -0.0402
4 -1 1 -22.6835 0.0346
4 -1 2 27.2033 -0.0305
4 -1 3 5.4164 0.0321
4 -1 4 -11.0349 -0.0242
4 -1 5 1.4894 0.0171
4 -1 6 -1.1646 -0.0014
4 -1 7 1.5323 -0.0077
4 -1 8 0.8121 0.0076
4 -1 9 -0.6745 -0.0041
4 -1 10 -0.1035 -0.0008
4 -1 11 -0.8301 0.0013
4 -1 12 -0.0428 -0.0135
4 -1 13 0.5938 -0.0025
4 -1 14 1.9644 0.0156
4 -1 15 -1.4581 0.0124
4 -1 16 -0.9004 -0.0779
4 0 0 24.4762 -0.0123
4 0 1 -11.8930 -0.0016
4 0 2 -17.6066 -0.0161
4 0 3 9.5127 0.0219
4 0 4 0.9328 -0.0166
4 0 5 1.0371 0.0095
4 0 6 -0.8602 0.0046
4 0 7 -0.5945 -0.0089
4 0 8 -0.3022 0.0100
4 0 9 0.5683 0.0014
4 0 10 -0.2649 0.0054
4 0 11 1.3918 0.0089
4 0 12 -0.5632 0.0007
4 0 13 -1.5982 -0.0018
4 0 14 0.6697 -0.0069
4 0 15 1.3029 0.0135
4 1 0 -1.8771 0.0258
4 1 1 15.0495 -0.0078
4 1 2 -1.4864 -0.0158
4 1 3 -2.0185 0.0132
4 1 4 -1.2315 -0.0116
4 1 5 0.2485 0.0041
4 1 6 0.4701 -0.0026
4 1 7 1.0154 -0.0042
4 1 8 -0.7789 0.0010
4 1 9 0.1484 -0.0100
4 1 10 -0.5809 0.0006
4 1 11 -1.1479 0.0072
4 1 12 1.4871 -0.0106
4 1 13 -0.7002 0.0049
4 1 14 0.1463 -0.0225
4 1 15 -1.2773 0.0098
4 2 0 -3.1590 0.0204
4 2 1 -1.4796 0.0018
4 2 2 -0.8932 -0.0113
4 2 3 0.0382 0.0163
4 2 4 1.2246 -0.0139
4 2 5 0.0131 0.0129
4 2 6 -1.9157 -0.0037
4 2 7 1.0510 -0.0019
4 2 8 -0.1555 0.0004
4 2 9 1.4459 -0.0006
4 2 10 -0.2706 -0.0066
4 2 11 0.6322 0.0079
4 2 12 -0.8307 -0.0011
4 2 13 0.1100 0.0176
4 2 14 0.2338 0.0056
4 2 15 0.1650 -0.0378
4 3 0 -4.5895 0.0309
4 3 1 3.4823 -0.0059
4 3 2 3.0650 -0.0104
4 3 3 -2.2027 0.0089
4 3 4 -1.3880 -0.0077
4 3 5 1.5955 0.0086
4 3 6 0.7111 -0.0013
4 3 7 -0.6447 0.0043
4 3 8 -1.1898 0.0054
4 3 9 0.3569 -0.0030
4 3 10 -0.4180 -0.0043
4 3 11 0.8280 -0.0015
4 3 12 -0.1123 -0.0036
4 3 13 -0.0779 -0.0031
4 3 14 -0.1105 0.0105
4 4 0 -0.8981 0.0226
4 4 1 -4.7165 0.0055
4 4 2 0.4628 -0.0126
4 4 3 2.5500 0.0079
4 4 4 0.3586 -0.0115
4 4 5 -3.1707 0.0043
4 4 6 0.8000 -0.0032
4 4 7 0.4184 -0.0013
4 4 8 -0.4653 0.0010
4 4 9 0.9843 0.0020
4 4 10 -1.3644 0.0052
4 4 11 0.6708 -0.0059
4 4 12 -0.0415 0.0024
4 4 13 0.3678 -0.0185
4 4 14 0.2281 0.0044
4 5 0 2.4383 0.0041
4 5 1 1.7515 0.0171
4 5 2 -1.4331 -0.0079
4 5 3 -1.7299 0.0068
4 5 4 2.9758 -0.0063
4 5 5 0.8025 0.0057
4 5 6 -1.2138 -0.0051
4 5 7 1.4094 -0.0017
4 5 8 -1.1840 0.0053
4 5 9 0.6780 -0.0031
4 5 10 -0.1723 0.0034
4 5 11 -0.1261 -0.0043
4 5 12 -0.5557 0.0080
4 5 13 0.2698 0.0198
4 6 0 -1.5990 -0.0129
4 6 1 -0.0953 0.0106
4 6 2 0.9170 -0.0072
4 6 3 -1.7319 0.0073
4 6 4 -0.5978 -0.0047
4 6 5 1.0584 0.0038
4 6 6 0.2723 0.0012
4 6 7 -1.1620 -0.0030
4 6 8 0.1768 -0.0012
4 6 9 -0.4988 -0.0021
4 6 10 0.8167 0.0059
4 6 11 -0.0464 0.0019
4 6 12 -0.0592 -0.0163
4 7 0 -0.3667 -0.0078
4 7 1 0.2143 0.0041
4 7 2 1.3525 -0.0019
4 7 3 -0.3776 -0.0005
4 7 4 -1.7181 -0.0016
4 7 5 -0.7116 0.0019
4 7 6 0.5488 0.0021
4 7 7 1.9030 -0.0054
4 7 8 0.6737 0.0034
4 7 9 -1.4310 -0.0019
4 7 10 -0.2566 -0.0003
4 7 11 0.6010 0.0096
4 8 0 0.0289 0.0032
4 8 1 -1.1642 0.0029
4 8 2 0.7566 -0.0010
4 8 3 1.8721 0.0013
4 8 4 0.8507 -0.0056
4 8 5 0.0801 0.0051
4 8 6 -1.6994 -0.0041
4 8 7 -1.5253 0.0103
4 8 8 0.6376 -0.0096
4 8 9 1.6355 0.0026
4 8 10 -0.8589 -0.0088
4 8 11 -0.4767 -0.0177
4 9 0 0.9318 -0.0044
4 9 1 -1.0571 0.0013
4 9 2 -0.6222 0.0040
4 9 3 -1.1416 0.0037
4 9 4 -0.6435 -0.0087
4 9 5 1.4467 0.0072
4 9 6 -0.2414 -0.0020
4 9 7 1.1803 -0.0079
4 9 8 -1.7314 0.0110
4 9 9 0.3959 -0.0155
4 9 10 0.5793 0.0141
4 10 0 0.0968 -0.0080
4 10 1 -0.0114 0.0024
4 10 2 0.5488 -0.0073
4 10 3 1.9824 0.0129
4 10 4 -0.9904 -0.0081
4 10 5 0.7172 0.0002
4 10 6 -0.5011 0.0077
4 10 7 1.1583 0.0033
4 10 8 -1.0268 0.0028
4 10 9 0.8094 0.0185
4 11 0 0.3903 -0.0057
4 11 1 -0.2343 0.0033
4 11 2 -1.9555 -0.0064
4 11 3 -1.2915 0.0017
4 11 4 -0.2146 -0.0038
4 11 5 0.6922 -0.0019
4 11 6 -1.4675 -0.0051
4 11 7 0.1658 0.0051
4 12 0 1.2218 -0.0012
4 12 1 0.0228 0.0032
4 12 2 2.3716 0.0008
4 12 3 1.9863 0.0068
4 12 4 -1.4710 -0.0011
4 12 5 -0.1469 -0.0070
4 12 6 2.0412 -0.0083
4 13 0 0.0332 -0.0033
4 13 1 0.3643 -0.0019
4 13 2 -3.8083 -0.0050
4 13 3 0.6067 0.0092
4 13 4 1.1098 0.0067
4 13 5 -0.9043 0.0145
4 14 0 -0.9331 0.0027
4 14 1 1.2466 -0.0000
4 14 2 0.5863 -0.0101
4 14 3 0.1417 -0.0112
4 15 0 1.6370 0.0034
4 15 1 -0.1747 0.0029
5 -16 0 -5.2281 -0.0178
5 -16 1 1.4838 0.0399
5 -16 2 -0.8446 -0.0197
5 -16 3 0.8376 -0.0090
5 -16 4 -0.9361 0.0115
5 -16 5 -1.0090 0.0237
5 -16 6 -0.2522 -0.0108
5 -16 7 -0.1592 -0.0174
5 -16 8 -0.1768 -0.0046
5 -16 9 -0.9417 0.0525
5 -15 0 1.5813 -0.0041
5 -15 1 -1.4413 -0.0098
5 -15 2 1.1829 0.0045
5 -15 3 -1.0920 -0.0060
5 -15 4 2.5903 0.0110
5 -15 5 0.6835 -0.0065
5 -15 6 -0.8953 -0.0087
5 -15 7 0.3795 0.0115
5 -15 8 1.3021 -0.0229
5 -15 9 0.0541 -0.0033
5 -15 10 0.3671 0.0187
5 -15 11 -1.4495 -0.0655
5 -14 0 -0.8932 -0.0019
5 -14 1 -0.4029 0.0092
5 -14 2 -0.3442 -0.0030
5 -14 3 -1.0449 -0.0115
5 -14 4 -1.9174 -0.0030
5 -14 5 1.1622 0.0141
5 -14 6 0.1621 0.0117
5 -14 7 -0.8636 -0.0128
5 -14 8 -0.7146 0.0027
5 -14 9 -0.4894 -0.0007
5 -14 10 0.8423 0.0347
5 -14 11 -0.8988 0.0178
5 -14 12 0.3969 -0.0389
5 -14 13 -0.2556 0.0777
5 -13 0 1.6578 0.0053
5 -13 1 0.5234 -0.0013
5 -13 2 0.7779 0.0101
5 -13 3 1.7777 -0.0053
5 -13 4 -0.6209 -0.0020
5 -13 5 -0.4263 -0.0076
5 -13 6 -0.0776 0.0068
5 -13 7 0.8091 -0.0007
5 -13 8 0.7163 -0.0087
5 -13 9 -0.3515 -0.0083
5 -13 10 0.9283 -0.0101
5 -13 11 -0.0813 0.0137
5 -13 12 -0.3897 -0.0242
5 -13 13 -0.5668 -0.0223
5 -13 14 -0.4876 -0.0051
5 -12 0 -2.0571 -0.0002
5 -12 1 0.4933 0.0008
5 -12 2 -2.4234 0.0014
5 -12 3 0.3124 0.0016
5 -12 4 0.6374 -0.0009
5 -12 5 0.6535 -0.0017
5 -12 6 -0.4526 0.0082
5 -12 7 -0.7934 0.0074
5 -12 8 0.0934 -0.0114
5 -12 9 -0.0025 0.0074
5 -12 10 -0.6834 0.0038
5 -12 11 0.6156 0.0026
5 -12 12 -0.1549 -0.0063
5 -12 13 1.3316 0.0299
5 -12 14 0.0735 0.0105
5 -11 0 0.6371 -0.0045
5 -11 1 0.7995 -0.0028
5 -11 2 0.7509 0.0089
5 -11 3 -0.8657 -0.0096
5 -11 4 -0.7286 0.0053
5 -11 5 -0.3219 -0.0083
5 -11 6 1.3764 -0.0000
5 -11 7 -0.6395 0.0100
5 -11 8 -0.4132 -0.0102
5 -11 9 0.1533 -0.0051
5 -11 10 0.2618 0.0105
5 -11 11 0.6860 -0.0028
5 -11 12 -1.3857 0.0084
5 -11 13 0.3271 -0.0377
5 -11 14 -1.8501 0.0104
5 -11 15 1.9170 -0.0695
5 -10 0 -0.1826 -0.0085
5 -10 1 0.2052 0.0041
5 -10 2 0.2640 0.0018
5 -10 3 0.1967 -0.0035
5 -10 4 0.8038 0.0025
5 -10 5 -1.1560 -0.0032
5 -10 6 0.1722 0.0001
5 -10 7 0.9441 0.0131
5 -10 8 -0.0550 -0.0053
5 -10 9 -0.1898 -0.0088
5 -10 10 -1.0703 0.0088
5 -10 11 0.9472 -0.0135
5 -10 12 -1.4761 0.0158
5 -10 13 2.1446 -0.0097
5 -10 14 -0.3533 0.0265
5 -10 15 -2.0170 0.0459
5 -9 0 -0.3851 -0.0124
5 -9 1 -0.5237 0.0040
5 -9 2 0.5349 0.0064
5 -9 3 -0.2390 -0.0056
5 -9 4 0.2517 0.0098
5 -9 5 0.2297 -0.0187
5 -9 6 0.0991 0.0047
5 -9 7 -0.7330 0.0041
5 -9 8 0.3386 0.0015
5 -9 9 0.5715 -0.0043
5 -9 10 0.1001 0.0041
5 -9 11 1.1415 -0.0014
5 -9 12 -0.2597 0.0022
5 -9 13 -0.9101 -0.0034
5 -9 14 1.2944 -0.0167
5 -9 15 -0.5759 0.0314
5 -9 16 -0.0970 0.0268
5 -8 0 0.3028 -0.0197
5 -8 1 -0.7283 0.0063
5 -8 2 -0.2161 0.0059
5 -8 3 0.1629 -0.0125
5 -8 4 -0.0810 0.0207
5 -8 5 -1.3496 -0.0165
5 -8 6 0.3509 0.0034
5 -8 7 1.3700 0.0007
5 -8 8 -1.6030 0.0062
5 -8 9 -0.5116 -0.0063
5 -8 10 -0.0372 0.0061
5 -8 11 -0.0888 0.0021
5 -8 12 -0.0043 -0.0022
5 -8 13 -0.6509 -0.0150
5 -8 14 1.8321 -0.0080
5 -8 15 0.2631 -0.0007
5 -8 16 -0.1109 0.0050
5 -7 0 1.8251 -0.0159
5 -7 1 0.4349 0.0016
5 -7 2 -0.8693 0.0035
5 -7 3 -0.1904 -0.0066
5 -7 4 1.8014 0.0123
5 -7 5 0.5187 -0.0087
5 -7 6 -2.5875 -0.0027
5 -7 7 1.3604 -0.0009
5 -7 8 1.9674 -0.0030
5 -7 9 -1.3808 0.0017
5 -7 10 -0.3342 -0.0068
5 -7 11 -0.1826 0.0053
5 -7 12 1.1965 0.0138
5 -7 13 -1.6504 -0.0011
5 -7 14 -1.6589 -0.0105
5 -7 15 0.4471 -0.0033
5 -7 16 -0.9206 0.0170
5 -6 0 -2.4223 -0.0130
5 -6 1 1.4497 0.0038
5 -6 2 1.1495 0.0053
5 -6 3 -1.3674 -0.0072
5 -6 4 -0.6296 0.0119
5 -6 5 2.0394 -0.0031
5 -6 6 -0.5117 0.0008
5 -6 7 -2.2136 0.0037
5 -6 8 1.1354 -0.0034
5 -6 9 0.7475 0.0001
5 -6 10 0.3481 -0.0055
5 -6 11 -0.0537 0.0019
5 -6 12 0.0192 0.0090
5 -6 13 2.0576 -0.0026
5 -6 14 -0.2197 0.0054
5 -6 15 1.3607 -0.0146
5 -6 16 0.2699 0.0347
5 -5 0 0.6518 -0.0172
5 -5 1 -2.1425 0.0027
5 -5 2 0.3740 -0.0014
5 -5 3 -1.0180 -0.0082
5 -5 4 -1.0200 0.0101
5 -5 5 1.5644 -0.0030
5 -5 6 1.1154 0.0034
5 -5 7 -0.2639 0.0033
5 -5 8 -1.1521 -0.0030
5 -5 9 0.5002 0.0089
5 -5 10 -1.2285 -0.0122
5 -5 11 0.7859 -0.0027
5 -5 12 -2.4647 0.0053
5 -5 13 0.9560 -0.0006
5 -5 14 -1.1841 0.0032
5 -5 15 -0.0622 -0.0299
5 -5 16 2.1330 0.0354
5 -4 0 0.4405 -0.0154
5 -4 1 0.4326 0.0012
5 -4 2 2.6675 0.0037
5 -4 3 3.4969 -0.0137
5 -4 4 -4.9597 0.0118
5 -4 5 -2.5167 -0.0204
5 -4 6 2.2772 0.0111
5 -4 7 -0.1907 -0.0022
5 -4 8 1.0345 0.0013
5 -4 9 -0.6503 0.0070
5 -4 10 -0.1738 -0.0136
5 -4 11 2.0758 0.0068
5 -4 12 0.2009 -0.0041
5 -4 13 -0.4656 0.0071
5 -4 14 -0.4132 0.0081
5 -4 15 -1.9789 -0.0316
5 -4 16 0.1051 0.0488
5 -3 0 -0.6440 -0.0054
5 -3 1 -0.8190 0.0052
5 -3 2 -9.4832 0.0095
5 -3 3 5.2932 -0.0164
5 -3 4 9.5883 0.0201
5 -3 5 -5.8365 -0.0145
5 -3 6 -0.0957 0.0030
5 -3 7 -1.1682 -0.0065
5 -3 8 0.3227 0.0037
5 -3 9 1.6840 0.0103
5 -3 10 -2.2016 -0.0074
5 -3 11 -0.0983 0.0060
5 -3 12 -1.4286 -0.0103
5 -3 13 2.6972 0.0110
5 -3 14 0.0727 0.0224
5 -3 15 0.9668 -0.0310
5 -3 16 -0.1149 0.0203
5 -2 0 -1.9656 -0.0081
5 -2 1 10.6772 -0.0025
5 -2 2 2.6284 0.0082
5 -2 3 -17.6318 0.0025
5 -2 4 4.1607 -0.0026
5 -2 5 5.0094 0.0037
5 -2 6 -0.9184 0.0067
5 -2 7 0.9136 -0.0165
5 -2 8 -1.3815 0.0092
5 -2 9 0.6806 0.0024
5 -2 10 0.1293 -0.0089
5 -2 11 2.0604 -0.0008
5 -2 12 -1.2548 -0.0044
5 -2 13 -0.0467 -0.0171
5 -2 14 -0.8788 0.0262
5 -2 15 -1.3366 -0.0534
5 -2 16 0.3086 0.0683
5 -1 0 -5.2027 -0.0101
5 -1 1 -11.2071 0.0053
5 -1 2 16.4887 -0.0228
5 -1 3 4.4750 0.0254
5 -1 4 -9.5290 -0.0163
5 -1 5 0.7847 -0.0000
5 -1 6 -0.4272 0.0140
5 -1 7 -0.3232 -0.0167
5 -1 8 0.4564 0.0043
5 -1 9 -0.5525 0.0026
5 -1 10 -0.4953 0.0054
5 -1 11 -0.7832 0.0067
5 -1 12 -0.2688 -0.0113
5 -1 13 0.6499 0.0028
5 -1 14 2.2534 0.0147
5 -1 15 0.1585 -0.0087
5 0 0 11.3007 -0.0102
5 0 1 -6.9692 0.0250
5 0 2 -11.0062 -0.0324
5 0 3 7.6302 0.0233
5 0 4 1.2537 -0.0073
5 0 5 0.5851 -0.0041
5 0 6 0.0379 0.0163
5 0 7 0.1834 -0.0120
5 0 8 0.1158 0.0070
5 0 9 0.2731 -0.0015
5 0 10 0.3001 0.0011
5 0 11 0.9287 0.0024
5 0 12 -0.3432 0.0058
5 0 13 -1.8619 -0.0065
5 0 14 -0.3675 0.0189
5 0 15 0.3477 0.0206
5 1 0 0.4091 -0.0183
5 1 1 7.8106 0.0213
5 1 2 -1.3461 -0.0205
5 1 3 -1.7590 0.0156
5 1 4 -0.5280 -0.0099
5 1 5 -0.5359 -0.0051
5 1 6 0.3893 0.0036
5 1 7 -0.2281 -0.0064
5 1 8 0.1186 0.0003
5 1 9 -1.1012 -0.0073
5 1 10 -0.0617 0.0093
5 1 11 -0.4616 -0.0041
5 1 12 1.5825 -0.0024
5 1 13 -0.3713 -0.0140
5 1 14 0.2394 -0.0074
5 1 15 -0.5792 0.0455
5 2 0 -1.3218 -0.0169
5 2 1 0.2675 0.0157
5 2 2 -2.1829 -0.0225
5 2 3 -0.0731 0.0232
5 2 4 1.2156 -0.0077
5 2 5 0.3668 0.0048
5 2 6 -1.2566 0.0036
5 2 7 0.8136 -0.0036
5 2 8 0.4322 -0.0002
5 2 9 2.0701 -0.0097
5 2 10 -1.3680 0.0034
5 2 11 0.2890 -0.0063
5 2 12 -0.5337 0.0119
5 2 13 -0.0388 -0.0056
5 2 14 0.8285 -0.0299
5 3 0 -4.3709 -0.0057
5 3 1 4.2159 0.0141
5 3 2 3.2941 -0.0253
5 3 3 -2.1734 0.0152
5 3 4 -1.2128 -0.0056
5 3 5 1.1728 0.0021
5 3 6 -0.1104 0.0046
5 3 7 -0.3771 0.0057
5 3 8 -2.4439 0.0054
5 3 9 1.3206 0.0015
5 3 10 -0.8476 0.0000
5 3 11 0.8562 0.0120
5 3 12 -0.0757 -0.0111
5 3 13 -0.2998 0.0313
5 3 14 -0.3899 0.0123
5 4 0 -1.3649 0.0006
5 4 1 -4.7611 0.0176
5 4 2 0.5635 -0.0212
5 4 3 1.7339 0.0060
5 4 4 0.1306 -0.0047
5 4 5 -1.0200 -0.0052
5 4 6 0.3930 -0.0025
5 4 7 1.0487 0.0005
5 4 8 -0.7967 -0.0039
5 4 9 1.3154 0.0025
5 4 10 -0.3816 -0.0113
5 4 11 0.3695 0.0028
5 4 12 -0.2076 -0.0030
5 4 13 0.4679 -0.0232
5 5 0 1.9953 -0.0040
5 5 1 1.7381 0.0240
5 5 2 -0.6914 -0.0138
5 5 3 -0.7225 0.0080
5 5 4 0.8418 -0.0017
5 5 5 0.2295 0.0009
5 5 6 -0.3253 -0.0025
5 5 7 0.6950 -0.0007
5 5 8 -0.6419 -0.0007
5 5 9 -1.2060 0.0019
5 5 10 -0.2130 -0.0054
5 5 11 -0.3583 0.0053
5 5 12 0.3245 -0.0025
5 6 0 -1.1604 -0.0180
5 6 1 -1.1139 0.0212
5 6 2 0.4159 -0.0110
5 6 3 -1.1424 0.0082
5 6 4 0.5204 0.0004
5 6 5 -0.1123 0.0016
5 6 6 0.5605 0.0015
5 6 7 -1.0608 0.0013
5 6 8 1.5627 0.0075
5 6 9 -0.0754 0.0033
5 6 10 1.3875 0.0118
5 6 11 -0.6912 -0.0150
5 6 12 -0.4612 0.0058
5 7 0 0.3564 -0.0123
5 7 1 0.7738 0.0068
5 7 2 1.2201 -0.0059
5 7 3 -0.5246 -0.0048
5 7 4 -1.9289 0.0009
5 7 5 0.1627 -0.0017
5 7 6 0.0308 0.0012
5 7 7 0.6410 -0.0123
5 7 8 0.3804 0.0042
5 7 9 -1.3376 -0.0221
5 7 10 -0.2702 0.0048
5 7 11 0.1455 0.0195
5 8 0 -0.3632 -0.0069
5 8 1 -1.4798 0.0078
5 8 2 0.6412 -0.0006
5 8 3 3.1501 0.0052
5 8 4 -0.1122 -0.0061
5 8 5 -0.2098 0.0044
5 8 6 -0.9557 -0.0003
5 8 7 -0.8619 0.0021
5 8 8 -0.2559 -0.0010
5 8 9 1.4528 0.0240
5 8 10 0.3762 -0.0174
5 9 0 1.1235 -0.0081
5 9 1 -0.9604 0.0096
5 9 2 -2.1921 -0.0065
5 9 3 -0.9407 0.0053
5 9 4 0.7338 0.0005
5 9 5 1.4747 0.0030
5 9 6 -0.4061 0.0015
5 9 7 1.5600 0.0027
5 9 8 -1.2230 -0.0011
5 9 9 -0.2029 -0.0227
5 10 0 0.5931 -0.0152
5 10 1 0.6303 0.0028
5 10 2 0.8460 -0.0069
5 10 3 0.4108 0.0008
5 10 4 -1.6237 -0.0076
5 10 5 0.1704 0.0005
5 10 6 -0.8368 -0.0008
5 10 7 1.1502 -0.0113
5 10 8 -1.2173 0.0020
5 11 0 0.7635 0.0001
5 11 1 -0.5414 0.0116
5 11 2 -0.3017 -0.0009
5 11 3 -1.3916 0.0028
5 11 4 1.4839 0.0018
5 11 5 0.6208 0.0020
5 11 6 -0.9294 0.0178
5 11 7 0.0114 0.0159
5 12 0 1.5370 -0.0060
5 12 1 -0.9902 -0.0036
5 12 2 2.8217 0.0020
5 12 3 0.4023 -0.0058
5 12 4 -2.0358 -0.0091
5 12 5 -0.2524 -0.0287
5 13 0 -0.6945 -0.0066
5 13 1 -0.0251 0.0057
5 13 2 -2.8017 0.0073
5 13 3 1.6622 0.0255
5 13 4 1.0789 0.0213
5 14 0 0.4757 0.0001
5 14 1 0.2607 -0.0152
5 14 2 0.2199 -0.0287
6 -16 2 0.3214 -0.0302
6 -16 3 0.4969 0.0221
6 -16 4 1.0207 0.0349
6 -16 5 -0.0952 -0.0211
6 -16 6 -1.0908 -0.0327
6 -16 7 0.5010 0.0168
6 -16 8 -1.0222 0.0094
6 -15 0 2.1270 -0.0219
6 -15 1 -2.4451 0.0200
6 -15 2 0.9142 0.0032
6 -15 3 -1.6032 -0.0389
6 -15 4 0.4904 0.0011
6 -15 5 1.3247 0.0356
6 -15 6 -0.4894 -0.0077
6 -15 7 0.4582 -0.0258
6 -15 8 1.3415 -0.0197
6 -15 9 -0.0219 -0.0642
6 -15 10 -0.7557 0.0168
6 -14 0 -0.2744 -0.0003
6 -14 1 0.6938 -0.0075
6 -14 2 -0.0099 0.0086
6 -14 3 -0.7908 0.0152
6 -14 4 -1.3498 -0.0047
6 -14 5 0.9279 -0.0096
6 -14 6 -0.1368 0.0262
6 -14 7 -0.7341 -0.0019
6 -14 8 -0.9374 0.0254
6 -14 9 0.5251 0.0245
6 -14 10 0.5170 0.0232
6 -14 11 -1.1613 0.0797
6 -14 12 0.4201 -0.0361
6 -13 0 0.0530 0.0003
6 -13 1 0.2477 -0.0017
6 -13 2 0.7716 0.0012
6 -13 3 2.4545 -0.0176
6 -13 4 -1.4263 0.0051
6 -13 5 -0.6319 -0.0049
6 -13 6 0.6053 -0.0006
6 -13 7 0.0841 0.0067
6 -13 8 1.0143 -0.0255
6 -13 9 -0.9351 -0.0053
6 -13 10 1.8632 -0.0302
6 -13 11 -0.3558 -0.0291
6 -13 12 -0.6724 -0.0184
6 -13 13 -0.0683 -0.0774
6 -12 0 -1.0930 0.0049
6 -12 1 -0.1677 0.0006
6 -12 2 -2.2471 0.0067
6 -12 3 -0.2672 -0.0111
6 -12 4 1.8913 0.0067
6 -12 5 -0.3809 0.0013
6 -12 6 0.1651 -0.0132
6 -12 7 -0.2597 0.0085
6 -12 8 -0.7236 -0.0039
6 -12 9 -0.0988 -0.0107
6 -12 10 -0.8567 0.0412
6 -12 11 0.8598 -0.0000
6 -12 12 -0.0884 0.0198
6 -12 13 0.7326 0.0645
6 -12 14 -0.1612 0.0080
6 -11 0 1.0227 -0.0071
6 -11 1 0.7703 -0.0051
6 -11 2 0.8785 0.0233
6 -11 3 -1.1940 -0.0068
6 -11 4 -0.2651 -0.0056
6 -11 5 -0.1709 0.0090
6 -11 6 -0.1490 0.0042
6 -11 7 0.3432 0.0094
6 -11 8 0.1097 0.0160
6 -11 9 -0.1827 -0.0210
6 -11 10 0.5416 0.0132
6 -11 11 0.0611 -0.0086
6 -11 12 -0.8132 -0.0122
6 -11 13 0.1750 -0.0440
6 -11 14 -1.3508 0.0392
6 -10 0 -1.0046 0.0012
6 -10 1 0.5246 -0.0072
6 -10 2 0.4897 0.0007
6 -10 3 -0.2026 -0.0013
6 -10 4 0.4389 -0.0052
6 -10 5 -0.0708 0.0003
6 -10 6 0.1742 -0.0099
6 -10 7 0.4399 -0.0020
6 -10 8 0.2122 -0.0009
6 -10 9 -0.3026 -0.0135
6 -10 10 -0.7309 -0.0028
6 -10 11 1.1652 0.0003
6 -10 12 -1.1889 0.0017
6 -10 13 1.7413 0.0014
6 -10 14 -0.3133 0.0013
6 -10 15 -1.6652 0.0638
6 -9 0 -0.9628 0.0051
6 -9 1 -0.3928 -0.0119
6 -9 2 0.0511 0.0130
6 -9 3 0.4301 -0.0027
6 -9 4 -0.3399 0.0057
6 -9 5 0.1916 -0.0106
6 -9 6 -0.2144 0.0016
6 -9 7 -1.1467 0.0053
6 -9 8 0.4886 0.0069
6 -9 9 0.2860 0.0041
6 -9 10 -0.2843 0.0039
6 -9 11 0.3309 0.0144
6 -9 12 0.1849 -0.0093
6 -9 13 -0.4282 0.0039
6 -9 14 1.0959 -0.0252
6 -9 15 -0.3311 0.0295
6 -8 0 0.9937 0.0064
6 -8 1 -0.4980 -0.0085
6 -8 2 -0.2991 0.0155
6 -8 3 0.1288 -0.0168
6 -8 4 0.0729 0.0193
6 -8 5 -1.0238 -0.0029
6 -8 6 1.2412 -0.0015
6 -8 7 1.0101 -0.0017
6 -8 8 -0.9588 0.0044
6 -8 9 -0.4200 -0.0049
6 -8 10 0.6545 -0.0064
6 -8 11 -0.4762 0.0071
6 -8 12 -0.4098 -0.0078
6 -8 13 -1.1385 0.0007
6 -8 14 1.8170 -0.0221
6 -8 15 0.0872 0.0150
6 -7 0 1.0771 0.0080
6 -7 1 0.4269 -0.0218
6 -7 2 -0.6473 0.0193
6 -7 3 -0.2631 -0.0188
6 -7 4 1.0525 0.0112
6 -7 5 0.1959 -0.0055
6 -7 6 -2.1958 -0.0055
6 -7 7 0.9265 -0.0016
6 -7 8 1.2464 -0.0071
6 -7 9 -1.0684 0.0012
6 -7 10 0.1991 -0.0067
6 -7 11 -0.2403 0.0087
6 -7 12 1.7171 0.0032
6 -7 13 -1.5810 0.0109
6 -7 14 -1.2868 -0.0285
6 -7 15 0.2441 0.0269
6 -6 0 -0.7485 0.0190
6 -6 1 0.4112 -0.0237
6 -6 2 1.3655 0.0239
6 -6 3 -0.8158 -0.0183
6 -6 4 -0.0857 0.0108
6 -6 5 1.0261 0.0058
6 -6 6 -1.0586 -0.0006
6 -6 7 -0.3687 0.0118
6 -6 8 0.2018 -0.0029
6 -6 9 0.5289 0.0089
6 -6 10 -0.0010 -0.0046
6 -6 11 -0.3097 0.0016
6 -6 12 0.6116 0.0046
6 -6 13 0.9679 0.0043
6 -6 14 -0.0177 -0.0056
6 -6 15 0.9398 -0.0553
6 -5 0 -0.0572 0.0169
6 -5 1 -1.2437 -0.0177
6 -5 2 -0.1090 0.0180
6 -5 3 -1.1389 -0.0192
6 -5 4 -0.6689 0.0049
6 -5 5 3.3988 -0.0013
6 -5 6 -0.9160 -0.0083
6 -5 7 -0.0280 0.0093
6 -5 8 -1.0974 -0.0121
6 -5 9 0.5632 0.0025
6 -5 10 0.1434 -0.0098
6 -5 11 -0.3972 -0.0024
6 -5 12 -1.7253 0.0112
6 -5 13 1.0533 -0.0101
6 -5 14 -0.3180 0.0292
6 -5 15 -1.1163 -0.0439
6 -4 0 0.6361 0.0172
6 -4 1 0.0997 -0.0235
6 -4 2 2.3315 0.0261
6 -4 3 2.7285 -0.0179
6 -4 4 -5.3299 0.0107
6 -4 5 -1.8169 -0.0056
6 -4 6 3.2456 -0.0022
6 -4 7 -0.3641 0.0053
6 -4 8 0.8878 -0.0030
6 -4 9 -1.5163 0.0140
6 -4 10 -0.8900 -0.0116
6 -4 11 3.0106 0.0004
6 -4 12 -0.3550 0.0083
6 -4 13 -0.7229 -0.0013
6 -4 14 -0.1075 0.0270
6 -4 15 -1.4792 -0.0249
6 -3 0 -1.3961 0.0158
6 -3 1 -0.0443 -0.0191
6 -3 2 -6.9347 0.0268
6 -3 3 4.3446 -0.0223
6 -3 4 7.8757 0.0158
6 -3 5 -6.4300 -0.0117
6 -3 6 0.0448 0.0099
6 -3 7 -0.1437 -0.0047
6 -3 8 0.0970 -0.0003
6 -3 9 2.8774 0.0076
6 -3 10 -2.8447 -0.0127
6 -3 11 0.0071 0.0010
6 -3 12 -1.5362 -0.0118
6 -3 13 2.2381 0.0039
6 -3 14 0.7152 -0.0020
6 -3 15 0.4866 -0.0123
6 -2 0 -1.1336 0.0118
6 -2 1 6.7351 -0.0263
6 -2 2 1.5369 0.0241
6 -2 3 -12.9465 -0.0154
6 -2 4 4.7998 0.0172
6 -2 5 4.2097 -0.0189
6 -2 6 -2.2433 0.0128
6 -2 7 1.0361 -0.0103
6 -2 8 -1.3574 0.0014
6 -2 9 0.8145 0.0134
6 -2 10 0.1568 -0.0075
6 -2 11 2.1876 0.0026
6 -2 12 -0.7070 -0.0097
6 -2 13 -0.2961 0.0003
6 -2 14 -1.3616 0.0068
6 -2 15 -0.7583 -0.0286
6 -1 0 -3.4216 0.0084
6 -1 1 -6.2240 -0.0173
6 -1 2 11.1044 0.0098
6 -1 3 1.7149 -0.0068
6 -1 4 -8.0039 0.0117
6 -1 5 1.7351 -0.0118
6 -1 6 -0.0764 0.0090
6 -1 7 -0.9253 -0.0066
6 -1 8 0.0936 -0.0014
6 -1 9 -0.7758 0.0089
6 -1 10 -0.6729 0.0019
6 -1 11 -0.6356 0.0103
6 -1 12 -0.7438 -0.0108
6 -1 13 1.3341 0.0221
6 -1 14 1.8219 -0.0172
6 -1 15 1.1332 -0.0265
6 0 0 5.9873 0.0114
6 0 1 -4.4323 -0.0028
6 0 2 -6.4097 -0.0058
6 0 3 6.8106 -0.0020
6 0 4 0.4361 0.0062
6 0 5 0.4809 -0.0051
6 0 6 0.3400 0.0065
6 0 7 0.3602 -0.0069
6 0 8 1.0525 -0.0030
6 0 9 0.1045 -0.0042
6 0 10 0.4304 0.0025
6 0 11 0.1962 -0.0008
6 0 12 -0.3284 0.0009
6 0 13 -1.8376 0.0020
6 0 14 -0.8355 0.0538
6 1 0 0.4194 -0.0025
6 1 1 3.9149 0.0082
6 1 2 -1.6435 -0.0030
6 1 3 -1.3096 0.0028
6 1 4 -0.4851 0.0008
6 1 5 -1.0663 -0.0038
6 1 6 1.0051 0.0058
6 1 7 -1.2581 -0.0052
6 1 8 0.2891 -0.0002
6 1 9 -1.0452 -0.0011
6 1 10 0.6219 0.0055
6 1 11 0.9559 -0.0164
6 1 12 0.4686 0.0029
6 1 13 0.2172 -0.0358
6 1 14 0.0287 0.0378
6 2 0 -0.5421 -0.0139
6 2 1 1.4103 0.0084
6 2 2 -2.8307 -0.0075
6 2 3 0.6749 0.0001
6 2 4 1.0329 0.0058
6 2 5 0.1504 -0.0053
6 2 6 -1.2565 0.0087
6 2 7 0.5446 0.0018
6 2 8 0.5321 -0.0030
6 2 9 1.1191 -0.0048
6 2 10 -2.3279 0.0106
6 2 11 0.1601 -0.0061
6 2 12 0.4310 0.0118
6 2 13 -0.3292 -0.0398
6 3 0 -3.8640 -0.0191
6 3 1 4.2880 0.0099
6 3 2 2.1837 -0.0065
6 3 3 -1.5436 -0.0010
6 3 4 -0.7102 0.0038
6 3 5 1.2487 -0.0063
6 3 6 0.4984 0.0060
6 3 7 -0.5569 0.0008
6 3 8 -1.6052 -0.0018
6 3 9 1.2823 0.0042
6 3 10 0.1406 0.0067
6 3 11 -0.1640 0.0176
6 3 12 0.1367 0.0016
6 3 13 -0.2027 0.0633
6 4 0 -1.3809 -0.0017
6 4 1 -3.7848 0.0021
6 4 2 0.2174 0.0004
6 4 3 0.5978 -0.0063
6 4 4 -0.1888 0.0047
6 4 5 -0.5357 -0.0100
6 4 6 -0.0235 0.0025
6 4 7 0.3712 -0.0004
6 4 8 0.3028 0.0003
6 4 9 -0.1271 -0.0109
6 4 10 0.1505 -0.0155
6 4 11 -0.1662 0.0001
6 4 12 0.1714 -0.0240
6 5 0 1.5964 0.0016
6 5 1 1.9605 0.0025
6 5 2 0.2822 -0.0013
6 5 3 -0.3331 0.0017
6 5 4 -0.2365 0.0030
6 5 5 0.3127 -0.0054
6 5 6 0.9395 0.0051
6 5 7 -0.2650 0.0002
6 5 8 -0.2489 -0.0022
6 5 9 -0.7101 0.0040
6 5 10 0.2864 -0.0069
6 5 11 -1.1018 0.0278
6 5 12 0.8893 -0.0153
6 6 0 -1.4160 0.0005
6 6 1 -2.0759 0.0057
6 6 2 0.6282 -0.0019
6 6 3 0.1442 0.0025
6 6 4 -0.0324 0.0031
6 6 5 -0.7930 0.0011
6 6 6 -0.5212 -0.0059
6 6 7 -0.1222 0.0075
6 6 8 1.4891 0.0070
6 6 9 -0.6248 0.0111
6 6 10 1.9965 -0.0047
6 6 11 -0.8449 -0.0227
6 7 0 1.3494 0.0009
6 7 1 0.7881 -0.0021
6 7 2 0.0383 -0.0025
6 7 3 -0.1283 -0.0035
6 7 4 -0.6489 0.0015
6 7 5 1.0462 -0.0035
6 7 6 0.4310 -0.0026
6 7 7 -1.1838 -0.0036
6 7 8 0.3598 -0.0009
6 7 9 -1.1101 -0.0238
6 7 10 -0.4963 0.0116
6 8 0 -0.8778 -0.0005
6 8 1 -1.6473 0.0032
6 8 2 0.9801 0.0035
6 8 3 1.7604 -0.0031
6 8 4 -0.6481 0.0060
6 8 5 -0.8215 -0.0004
6 8 6 0.6297 0.0033
6 8 7 0.0270 -0.0138
6 8 8 -0.4315 0.0087
6 8 9 1.1107 0.0303
6 9 0 1.8707 -0.0055
6 9 1 -0.6818 0.0052
6 9 2 -1.9603 -0.0035
6 9 3 -0.3709 -0.0032
6 9 4 0.9530 0.0098
6 9 5 0.1535 -0.0054
6 9 6 -0.2410 0.0064
6 9 7 0.9956 0.0150
6 9 8 -0.5112 -0.0123
6 10 0 0.2072 -0.0049
6 10 1 0.7501 -0.0011
6 10 2 0.2341 0.0044
6 10 3 0.3901 -0.0117
6 10 4 -1.0924 -0.0016
6 10 5 0.0141 0.0041
6 10 6 -1.0197 -0.0086
6 10 7 0.4586 -0.0233
6 11 0 0.8096 0.0035
6 11 1 -0.0227 0.0009
6 11 2 0.2400 0.0060
6 11 3 -0.8043 -0.0020
6 11 4 1.5415 0.0033
6 11 5 0.3286 0.0006
6 11 6 0.2799 0.0306
6 12 0 1.1015 0.0007
6 12 1 -1.3352 -0.0023
6 12 2 1.1362 0.0046
6 12 3 -0.4379 -0.0055
6 12 4 -1.0478 -0.0126
6 13 0 -0.6950 -0.0077
6 13 1 0.4998 0.0016
6 13 2 -0.3566 0.0099
6 14 0 1.4536 0.0031
7 -15 0 0.5201 -0.0290
7 -15 1 -1.4830 0.0491
7 -15 2 0.1967 0.0063
7 -15 3 -1.3135 -0.0540
7 -15 4 -0.6251 0.0150
7 -15 5 0.6744 0.0664
7 -15 6 0.3355 0.0157
7 -15 7 -0.3332 -0.0697
7 -15 8 0.2002 -0.0105
7 -14 0 0.3874 -0.0015
7 -14 1 0.3137 -0.0300
7 -14 2 0.4804 0.0145
7 -14 3 -0.3248 0.0153
7 -14 4 -0.1389 -0.0167
7 -14 5 1.3984 -0.0275
7 -14 6 -0.6242 0.0140
7 -14 7 0.2286 0.0422
7 -14 8 -0.7640 0.0124
7 -14 9 0.8182 0.0240
7 -14 10 0.6552 -0.0044
7 -13 0 -0.4502 -0.0059
7 -13 1 0.1484 0.0118
7 -13 2 -0.0391 -0.0038
7 -13 3 1.5209 -0.0142
7 -13 4 -2.4576 -0.0009
7 -13 5 -0.4268 0.0158
7 -13 6 0.8551 -0.0097
7 -13 7 -0.6345 -0.0114
7 -13 8 1.0848 -0.0000
7 -13 9 -1.5758 -0.0255
7 -13 10 1.6938 -0.0050
7 -13 11 -0.5947 -0.0865
7 -13 12 0.0489 0.0173
7 -12 0 0.1299 -0.0010
7 -12 1 -0.3564 0.0016
7 -12 2 -0.6827 0.0065
7 -12 3 0.2220 -0.0005
7 -12 4 1.7174 -0.0041
7 -12 5 -0.7230 0.0007
7 -12 6 0.5969 -0.0124
7 -12 7 0.4609 -0.0044
7 -12 8 -1.2491 0.0174
7 -12 9 0.3018 -0.0186
7 -12 10 -0.7118 0.0429
7 -12 11 0.7032 0.0265
7 -12 12 -0.3989 0.0293
7 -12 13 0.4870 0.0697
7 -11 0 0.3358 -0.0099
7 -11 1 0.6459 -0.0016
7 -11 2 -0.1720 0.0114
7 -11 3 -0.5161 0.0070
7 -11 4 0.1353 -0.0132
7 -11 5 -0.5832 0.0128
7 -11 6 -1.2900 0.0148
7 -11 7 1.0752 -0.0015
7 -11 8 0.5328 0.0154
7 -11 9 -0.2392 -0.0035
7 -11 10 0.4517 -0.0110
7 -11 11 -0.3703 -0.0147
7 -11 12 -0.4256 -0.0435
7 -11 13 0.1205 0.0128
7 -10 0 -1.4319 0.0071
7 -10 1 1.0607 -0.0094
7 -10 2 0.2185 -0.0006
7 -10 3 -0.6075 0.0010
7 -10 4 0.5901 -0.0048
7 -10 5 0.9114 -0.0011
7 -10 6 -0.1511 -0.0172
7 -10 7 -0.1050 -0.0017
7 -10 8 -0.1424 -0.0114
7 -10 9 -0.4457 -0.0023
7 -10 10 0.1934 -0.0166
7 -10 11 1.1829 0.0305
7 -10 12 -0.8241 -0.0398
7 -10 13 0.5540 -0.0085
7 -10 14 0.0477 -0.0192
7 -9 0 -1.3638 0.0103
7 -9 1 -0.2352 -0.0162
7 -9 2 -0.0577 0.0079
7 -9 3 0.4677 0.0058
7 -9 4 -0.7310 -0.0070
7 -9 5 0.3978 0.0103
7 -9 6 -0.3118 -0.0054
7 -9 7 -0.7261 0.0091
7 -9 8 0.9419 0.0071
7 -9 9 -0.5653 0.0151
7 -9 10 -0.6831 0.0051
7 -9 11 -0.1741 0.0275
7 -9 12 0.9432 -0.0011
7 -9 13 -0.4915 0.0048
7 -9 14 0.5347 -0.0181
7 -8 0 1.8301 0.0153
7 -8 1 -0.5333 -0.0060
7 -8 2 0.0168 0.0036
7 -8 3 -0.0408 0.0026
7 -8 4 -0.2592 -0.0051
7 -8 5 -0.3670 0.0129
7 -8 6 0.9212 -0.0057
7 -8 7 0.5334 -0.0021
7 -8 8 -0.2495 -0.0052
7 -8 9 0.3415 -0.0097
7 -8 10 0.6160 -0.0130
7 -8 11 -0.9203 -0.0000
7 -8 12 -0.2045 -0.0021
7 -8 13 -0.7355 0.0089
7 -8 14 1.0486 -0.0365
7 -7 0 -0.0901 0.0102
7 -7 1 0.5022 -0.0135
7 -7 2 -0.7093 0.0025
7 -7 3 0.4455 -0.0027
7 -7 4 0.0251 -0.0018
7 -7 5 0.3349 0.0012
7 -7 6 -1.4348 -0.0064
7 -7 7 0.2525 0.0015
7 -7 8 0.1026 0.0000
7 -7 9 -0.3627 -0.0081
7 -7 10 0.4938 0.0090
7 -7 11 -0.1010 0.0002
7 -7 12 1.3859 0.0006
7 -7 13 -0.8764 0.0093
7 -7 14 -0.3984 -0.0193
7 -6 0 -0.0349 0.0150
7 -6 1 0.6839 -0.0120
7 -6 2 0.3414 0.0108
7 -6 3 0.3244 -0.0069
7 -6 4 -0.0960 -0.0034
7 -6 5 0.2421 0.0091
7 -6 6 -1.2015 -0.0019
7 -6 7 1.3191 0.0091
7 -6 8 -1.0227 0.0061
7 -6 9 0.5778 0.0013
7 -6 10 -0.0724 0.0019
7 -6 11 -1.2295 -0.0058
7 -6 12 0.5062 0.0136
7 -6 13 -0.2156 -0.0076
7 -6 14 -0.0252 -0.0056
7 -6 15 0.5251 -0.0828
7 -5 0 -1.9831 0.0152
7 -5 1 0.4573 -0.0070
7 -5 2 -1.1627 0.0099
7 -5 3 -1.1104 -0.0034
7 -5 4 0.3101 -0.0010
7 -5 5 3.4425 0.0044
7 -5 6 -1.4893 -0.0123
7 -5 7 -0.2178 0.0080
7 -5 8 -0.1621 -0.0086
7 -5 9 -0.4264 -0.0061
7 -5 10 1.9702 -0.0008
7 -5 11 0.0708 -0.0071
7 -5 12 -0.7152 0.0188
7 -5 13 1.3598 -0.0100
7 -5 14 0.3788 0.0500
7 -5 15 -1.2139 -0.0491
7 -4 0 0.4760 0.0061
7 -4 1 -0.1595 -0.0135
7 -4 2 2.6390 0.0099
7 -4 3 0.7611 -0.0042
7 -4 4 -4.2235 -0.0050
7 -4 5 -1.8830 0.0095
7 -4 6 3.7323 -0.0152
7 -4 7 -0.4758 0.0077
7 -4 8 0.3157 -0.0027
7 -4 9 -2.0879 0.0105
7 -4 10 -1.8392 -0.0063
7 -4 11 1.8886 -0.0066
7 -4 12 -0.8748 0.0092
7 -4 13 -1.6507 -0.0175
7 -4 14 0.4545 0.0472
7 -3 0 -0.7885 0.0066
7 -3 1 -0.5433 -0.0086
7 -3 2 -3.5760 0.0088
7 -3 3 2.5634 -0.0020
7 -3 4 6.4961 -0.0024
7 -3 5 -5.9116 0.0056
7 -3 6 -0.4862 0.0057
7 -3 7 1.2921 0.0037
7 -3 8 0.9435 -0.0029
7 -3 9 2.8572 0.0062
7 -3 10 -1.7510 -0.0115
7 -3 11 0.5270 -0.0042
7 -3 12 -0.0703 -0.0029
7 -3 13 1.2346 -0.0095
7 -3 14 0.9230 -0.0472
7 -2 0 -0.0352 0.0114
7 -2 1 2.8942 -0.0125
7 -2 2 1.6870 0.0108
7 -2 3 -9.1431 -0.0091
7 -2 4 4.3874 0.0104
7 -2 5 3.3372 -0.0147
7 -2 6 -3.2623 -0.0013
7 -2 7 0.0084 0.0033
7 -2 8 -1.3093 -0.0086
7 -2 9 0.3324 0.0150
7 -2 10 0.0991 0.0011
7 -2 11 0.8327 0.0071
7 -2 12 -0.2304 -0.0080
7 -2 13 -0.5997 0.0287
7 -2 14 -1.3244 -0.0153
7 -1 0 -1.0521 0.0080
7 -1 1 -3.9049 -0.0153
7 -1 2 7.5899 0.0193
7 -1 3 -0.4893 -0.0181
7 -1 4 -5.3896 0.0151
7 -1 5 2.6337 -0.0056
7 -1 6 0.3715 -0.0053
7 -1 7 -0.5934 0.0074
7 -1 8 -0.0558 -0.0032
7 -1 9 -0.4221 0.0069
7 -1 10 -0.9440 -0.0056
7 -1 11 0.0478 0.0008
7 -1 12 -0.8367 -0.0032
7 -1 13 1.9186 0.0350
7 -1 14 0.8325 -0.0481
7 0 0 2.8660 0.0122
7 0 1 -3.2672 -0.0201
7 0 2 -2.8869 0.0195
7 0 3 5.3808 -0.0152
7 0 4 -0.9126 0.0113
7 0 5 0.4083 0.0013
7 0 6 -0.0126 -0.0064
7 0 7 0.4296 -0.0020
7 0 8 1.2986 -0.0085
7 0 9 0.2387 -0.0012
7 0 10 0.1658 0.0060
7 0 11 -0.2830 -0.0007
7 0 12 -0.4750 -0.0192
7 0 13 -1.2598 0.0236
7 1 0 0.7944 0.0136
7 1 1 1.6079 -0.0171
7 1 2 -2.0743 0.0135
7 1 3 -1.0307 -0.0111
7 1 4 -0.1376 0.0098
7 1 5 -0.8840 0.0010
7 1 6 1.4961 0.0017
7 1 7 -1.8859 0.0006
7 1 8 -0.0810 -0.0045
7 1 9 -0.1931 0.0075
7 1 10 1.1799 -0.0082
7 1 11 1.2359 -0.0073
7 1 12 -0.7892 -0.0108
7 1 13 0.7756 -0.0279
7 2 0 0.2688 0.0134
7 2 1 1.8140 -0.0144
7 2 2 -1.3768 0.0152
7 2 3 0.9692 -0.0213
7 2 4 0.4302 0.0091
7 2 5 -0.4787 -0.0024
7 2 6 -0.9669 0.0045
7 2 7 0.2227 0.0082
7 2 8 1.2563 -0.0069
7 2 9 -1.5190 0.0088
7 2 10 -1.3171 0.0050
7 2 11 0.1684 0.0146
7 2 12 1.1605 -0.0074
7 2 13 -0.9861 -0.0536
7 3 0 -3.2783 0.0024
7 3 1 2.5639 -0.0086
7 3 2 0.3340 0.0141
7 3 3 -0.7011 -0.0105
7 3 4 -0.0139 0.0027
7 3 5 1.1026 -0.0039
7 3 6 1.8989 0.0026
7 3 7 -2.1914 -0.0066
7 3 8 0.6938 -0.0056
7 3 9 0.1938 0.0006
7 3 10 1.4910 0.0082
7 3 11 -1.0700 0.0041
7 3 12 0.6614 0.0334
7 4 0 -0.5687 0.0100
7 4 1 -1.6467 -0.0121
7 4 2 0.2730 0.0120
7 4 3 0.0720 -0.0048
7 4 4 -0.4347 -0.0001
7 4 5 -1.1500 -0.0055
7 4 6 0.2718 0.0076
7 4 7 -0.0569 -0.0028
7 4 8 1.1636 0.0061
7 4 9 -1.6419 -0.0187
7 4 10 -0.9175 0.0020
7 4 11 -0.3173 -0.0120
7 5 0 0.6969 0.0046
7 5 1 1.1826 -0.0092
7 5 2 -0.0453 0.0068
7 5 3 -0.2032 -0.0002
7 5 4 -0.6247 0.0011
7 5 5 0.9543 -0.0040
7 5 6 0.3287 0.0063
7 5 7 0.0474 0.0037
7 5 8 -0.2014 -0.0037
7 5 9 1.9562 -0.0056
7 5 10 0.8353 -0.0032
7 5 11 -1.4089 0.0416
7 6 0 -1.0514 0.0117
7 6 1 -1.0452 -0.0113
7 6 2 1.3546 0.0047
7 6 3 1.2072 0.0021
7 6 4 -1.0331 -0.0018
7 6 5 -0.5690 0.0018
7 6 6 -0.9592 -0.0091
7 6 7 -0.9084 0.0077
7 6 8 0.5652 0.0058
7 6 9 -1.7044 0.0155
7 6 10 1.8430 -0.0262
7 7 0 0.8556 0.0122
7 7 1 -0.7857 -0.0100
7 7 2 -0.8189 0.0033
7 7 3 -0.1846 0.0009
7 7 4 1.5661 0.0005
7 7 5 0.0618 -0.0050
7 7 6 2.0649 -0.0035
7 7 7 -1.3044 0.0126
7 7 8 0.1515 -0.0075
7 7 9 -0.5375 -0.0118
7 8 0 0.0490 0.0123
7 8 1 -1.0005 -0.0086
7 8 2 1.1970 0.0039
7 8 3 -0.5444 -0.0097
7 8 4 -0.6722 0.0167
7 8 5 -0.4965 -0.0048
7 8 6 0.9230 -0.0040
7 8 7 0.0459 -0.0229
7 8 8 0.3402 0.0172
7 9 0 1.3649 0.0039
7 9 1 0.0029 -0.0004
7 9 2 -1.4064 0.0027
7 9 3 0.6419 -0.0068
7 9 4 -0.4163 0.0046
7 9 5 -1.2594 0.0008
7 9 6 0.5357 0.0056
7 9 7 0.3041 0.0167
7 10 0 -0.5934 0.0044
7 10 1 1.1667 0.0023
7 10 2 -0.3069 0.0022
7 10 3 1.6180 -0.0041
7 10 4 -0.1471 -0.0012
7 10 5 0.3371 0.0095
7 10 6 -1.4358 -0.0086
7 11 0 0.4614 -0.0014
7 11 1 -0.2527 -0.0087
7 11 2 -0.4308 0.0070
7 11 3 -0.2523 -0.0106
7 11 4 0.6634 -0.0004
7 11 5 0.2052 -0.0063
7 12 0 0.9352 0.0028
7 12 1 -1.0130 0.0065
7 12 2 -0.2443 0.0053
7 12 3 -0.4801 0.0083
7 13 0 0.2914 0.0012
7 13 1 0.9147 -0.0115
8 -15 4 0.3220 0.0472
8 -14 0 0.2794 0.0048
8 -14 1 -1.0591 -0.0433
8 -14 2 0.4833 0.0026
8 -14 3 -0.2039 -0.0154
8 -14 4 -0.2265 -0.0300
8 -14 5 1.8616 0.0004
8 -14 6 -0.6896 -0.0205
8 -14 7 0.7706 0.0771
8 -14 8 -0.8353 0.0006
8 -14 9 0.5821 -0.0139
8 -13 0 0.5483 -0.0066
8 -13 1 0.6719 0.0332
8 -13 2 -0.9368 0.0054
8 -13 3 0.5903 0.0024
8 -13 4 -2.2363 -0.0230
8 -13 5 0.0216 0.0284
8 -13 6 0.5432 -0.0022
8 -13 7 -0.4998 -0.0524
8 -13 8 0.7406 0.0447
8 -13 9 -1.9319 -0.0639
8 -13 10 1.1175 0.0165
8 -12 0 -0.0317 -0.0065
8 -12 1 0.0084 -0.0077
8 -12 2 0.5675 0.0067
8 -12 3 0.5721 0.0211
8 -12 4 0.4777 -0.0173
8 -12 5 -0.4286 -0.0059
8 -12 6 0.5272 0.0092
8 -12 7 0.9178 -0.0028
8 -12 8 -0.8541 0.0239
8 -12 9 0.5100 0.0259
8 -12 10 -1.2643 -0.0080
8 -12 11 0.7999 0.0760
8 -11 0 -0.1502 -0.0040
8 -11 1 0.3014 -0.0039
8 -11 2 -0.5219 -0.0069
8 -11 3 0.1615 0.0143
8 -11 4 0.1434 -0.0078
8 -11 5 -0.9223 -0.0014
8 -11 6 -1.4493 0.0066
8 -11 7 0.9841 -0.0072
8 -11 8 0.6367 -0.0188
8 -11 9 0.7661 0.0156
8 -11 10 0.2481 -0.0381
8 -11 11 -0.6165 -0.0302
8 -11 12 -0.4466 -0.0423
8 -10 0 -0.7222 0.0109
8 -10 1 0.5567 -0.0044
8 -10 2 -0.1140 -0.0042
8 -10 3 -0.2371 0.0029
8 -10 4 1.0251 0.0060
8 -10 5 0.9539 0.0001
8 -10 6 -0.4537 -0.0094
8 -10 7 -0.5643 0.0043
8 -10 8 -1.2459 -0.0069
8 -10 9 -0.5045 0.0087
8 -10 10 0.7511 -0.0002
8 -10 11 0.7326 0.0298
8 -10 12 -0.3088 -0.0529
8 -10 13 -0.3509 -0.0294
8 -9 0 -1.0641 -0.0039
8 -9 1 -0.0849 -0.0002
8 -9 2 -0.0059 -0.0030
8 -9 3 -0.5811 0.0037
8 -9 4 -0.3067 -0.0079
8 -9 5 0.6419 0.0112
8 -9 6 -0.0954 -0.0037
8 -9 7 1.0794 0.0036
8 -9 8 0.8907 0.0072
8 -9 9 -1.1379 0.0036
8 -9 10 -0.2615 0.0211
8 -9 11 -0.1857 0.0068
8 -9 12 1.0087 0.0235
8 -9 13 -1.1449 -0.0087
8 -8 0 1.8797 0.0007
8 -8 1 -0.5457 0.0051
8 -8 2 0.6385 -0.0072
8 -8 3 -0.0149 0.0102
8 -8 4 -1.1898 -0.0157
8 -8 5 0.4406 0.0172
8 -8 6 -1.0768 -0.0075
8 -8 7 -0.0636 -0.0001
8 -8 8 0.4497 -0.0085
8 -8 9 0.9096 -0.0207
8 -8 10 -0.1240 0.0017
8 -8 11 -0.7259 -0.0066
8 -8 12 0.6935 0.0074
8 -8 13 0.1856 -0.0058
8 -7 0 -1.2432 -0.0039
8 -7 1 0.7573 0.0059
8 -7 2 -1.3033 -0.0130
8 -7 3 1.5045 0.0130
8 -7 4 -0.2107 -0.0130
8 -7 5 0.7250 0.0072
8 -7 6 -0.0955 -0.0076
8 -7 7 -0.2483 0.0015
8 -7 8 -1.1709 0.0099
8 -7 9 0.1067 -0.0164
8 -7 10 0.1784 0.0186
8 -7 11 -0.2147 -0.0139
8 -7 12 0.6318 0.0163
8 -7 13 -0.4806 -0.0111
8 -7 14 -0.0386 0.0181
8 -6 0 -0.3729 -0.0080
8 -6 1 1.6752 0.0146
8 -6 2 -0.5821 -0.0089
8 -6 3 0.2419 0.0080
8 -6 4 -0.3296 -0.0118
8 -6 5 -0.0566 0.0071
8 -6 6 -0.8058 0.0020
8 -6 7 1.9391 0.0036
8 -6 8 -0.6849 0.0127
8 -6 9 0.6232 -0.0139
8 -6 10 0.5467 0.0098
8 -6 11 -1.9423 -0.0138
8 -6 12 -0.1174 0.0314
8 -6 13 0.3861 -0.0372
8 -6 14 -0.2790 0.0060
8 -5 0 -2.7322 -0.0117
8 -5 1 0.6770 0.0115
8 -5 2 -0.8945 -0.0087
8 -5 3 -1.1568 0.0133
8 -5 4 1.0814 -0.0044
8 -5 5 1.3746 0.0065
8 -5 6 -0.6925 -0.0080
8 -5 7 -1.0550 -0.0024
8 -5 8 0.1966 0.0043
8 -5 9 -1.0136 -0.0090
8 -5 10 1.7622 0.0065
8 -5 11 1.4630 -0.0168
8 -5 12 -0.4852 0.0260
8 -5 13 0.4953 0.0050
8 -5 14 0.9553 0.0431
8 -4 0 0.6959 -0.0181
8 -4 1 -0.1824 0.0108
8 -4 2 2.7186 -0.0123
8 -4 3 -0.3390 0.0060
8 -4 4 -2.2175 -0.0128
8 -4 5 -1.4246 0.0059
8 -4 6 2.7911 -0.0102
8 -4 7 0.6935 0.0058
8 -4 8 -0.8027 -0.0004
8 -4 9 -1.1832 0.0011
8 -4 10 -0.7642 -0.0014
8 -4 11 -0.6159 -0.0127
8 -4 12 -0.2394 0.0029
8 -4 13 -2.0596 -0.0362
8 -4 14 0.8270 0.0521
8 -3 0 -0.4991 -0.0118
8 -3 1 -1.3268 0.0104
8 -3 2 -1.2256 -0.0090
8 -3 3 0.5133 0.0123
8 -3 4 4.6863 -0.0089
8 -3 5 -3.8435 0.0163
8 -3 6 -1.7730 -0.0084
8 -3 7 1.7533 0.0125
8 -3 8 1.6627 -0.0023
8 -3 9 0.0608 0.0037
8 -3 10 -0.1635 0.0027
8 -3 11 1.2960 -0.0109
8 -3 12 0.9004 0.0162
8 -3 13 0.5203 -0.0214
8 -2 0 0.8574 -0.0031
8 -2 1 0.2000 0.0072
8 -2 2 2.0270 -0.0047
8 -2 3 -5.3685 0.0062
8 -2 4 2.3623 -0.0082
8 -2 5 2.8124 0.0083
8 -2 6 -2.3578 -0.0181
8 -2 7 -0.8117 0.0065
8 -2 8 -0.0152 -0.0049
8 -2 9 0.0668 0.0041
8 -2 10 -0.2334 0.0085
8 -2 11 -0.2709 0.0010
8 -2 12 -0.1002 0.0082
8 -2 13 -0.6672 0.0231
8 -1 0 0.8893 -0.0044
8 -1 1 -2.1362 0.0009
8 -1 2 4.4862 -0.0006
8 -1 3 -1.3130 -0.0030
8 -1 4 -2.5767 -0.0043
8 -1 5 1.8804 0.0060
8 -1 6 0.1261 -0.0084
8 -1 7 -0.4450 0.0062
8 -1 8 -0.0136 -0.0007
8 -1 9 -0.1042 -0.0016
8 -1 10 -1.3329 -0.0025
8 -1 11 0.1753 -0.0149
8 -1 12 -0.2480 0.0201
8 -1 13 1.6011 0.0385
8 0 0 0.5637 -0.0041
8 0 1 -2.8100 -0.0033
8 0 2 -0.4811 0.0132
8 0 3 3.5892 -0.0044
8 0 4 -1.5951 0.0062
8 0 5 0.5763 0.0069
8 0 6 -0.1399 -0.0078
8 0 7 0.1335 0.0007
8 0 8 1.4747 -0.0069
8 0 9 0.6214 0.0037
8 0 10 0.5716 0.0021
8 0 11 -0.3040 -0.0097
8 0 12 -0.4537 -0.0457
8 0 13 -0.4320 0.0405
8 1 0 1.5906 0.0018
8 1 1 0.4851 -0.0136
8 1 2 -2.1729 0.0082
8 1 3 -0.8834 -0.0081
8 1 4 0.9170 0.0016
8 1 5 -0.6891 0.0073
8 1 6 1.5637 -0.0077
8 1 7 -2.4396 0.0067
8 1 8 -0.5249 -0.0061
8 1 9 -0.3422 0.0112
8 1 10 1.2858 -0.0045
8 1 11 -0.1693 0.0171
8 1 12 -1.0235 -0.0283
8 2 0 0.5777 0.0165
8 2 1 1.2307 -0.0201
8 2 2 0.6042 0.0150
8 2 3 -0.3500 -0.0124
8 2 4 -0.1173 -0.0028
8 2 5 -0.7227 0.0090
8 2 6 0.1365 -0.0010
8 2 7 -0.1001 0.0061
8 2 8 2.5897 -0.0064
8 2 9 -3.2200 0.0112
8 2 10 0.9942 -0.0126
8 2 11 0.5037 0.0346
8 2 12 0.9272 -0.0264
8 3 0 -2.0218 0.0180
8 3 1 0.5863 -0.0125
8 3 2 -0.0344 0.0106
8 3 3 0.0675 -0.0032
8 3 4 0.1314 -0.0036
8 3 5 0.6492 0.0014
8 3 6 2.0314 -0.0000
8 3 7 -3.3392 -0.0100
8 3 8 1.5720 -0.0043
8 3 9 -0.9936 0.0037
8 3 10 1.2716 -0.0020
8 3 11 -0.9961 -0.0101
8 4 0 0.2334 0.0115
8 4 1 -0.3113 -0.0085
8 4 2 0.3326 0.0043
8 4 3 0.4320 0.0030
8 4 4 -1.1272 -0.0082
8 4 5 -0.7754 -0.0001
8 4 6 0.8588 0.0077
8 4 7 0.4720 0.0004
8 4 8 1.2790 0.0012
8 4 9 -1.3428 -0.0054
8 4 10 -2.1034 0.0222
8 5 0 -0.1802 0.0044
8 5 1 0.1923 -0.0039
8 5 2 -1.1306 0.0052
8 5 3 0.7127 0.0010
8 5 4 -0.7350 -0.0022
8 5 5 0.4104 0.0035
8 5 6 -1.2187 0.0009
8 5 7 0.5032 -0.0002
8 5 8 -0.1738 -0.0042
8 5 9 3.4211 -0.0293
8 5 10 0.7968 0.0042
8 6 0 -0.1893 0.0041
8 6 1 0.5933 -0.0094
8 6 2 1.3492 0.0032
8 6 3 0.5788 0.0058
8 6 4 0.0019 -0.0066
8 6 5 -0.0100 -0.0021
8 6 6 0.3859 0.0040
8 6 7 -2.9016 0.0010
8 6 8 -0.1918 0.0152
8 6 9 -1.8963 0.0126
8 7 0 -0.1875 0.0074
8 7 1 -2.0943 -0.0078
8 7 2 -0.2608 0.0025
8 7 3 -0.8014 0.0047
8 7 4 1.9332 -0.0056
8 7 5 -1.3313 0.0026
8 7 6 2.8405 -0.0063
8 7 7 0.6582 0.0237
8 7 8 -0.1326 -0.0141
8 8 0 1.0301 0.0102
8 8 1 0.0394 -0.0110
8 8 2 0.3271 -0.0018
8 8 3 -0.7148 -0.0007
8 8 4 -0.9049 0.0046
8 8 5 0.3307 -0.0087
8 8 6 -0.1713 -0.0165
8 8 7 -0.9373 -0.0182
8 9 0 0.0999 0.0097
8 9 1 0.8393 0.0012
8 9 2 -1.1229 0.0031
8 9 3 1.1938 0.0052
8 9 4 -1.0390 0.0008
8 9 5 -1.5073 0.0180
8 9 6 1.2383 0.0011
8 10 0 -0.7610 -0.0015
8 10 1 1.1094 0.0051
8 10 2 -0.0652 -0.0154
8 10 3 1.8217 0.0067
8 10 4 0.0052 -0.0102
8 10 5 0.5295 0.0080
8 11 0 0.1373 0.0049
8 11 1 -1.0780 -0.0064
8 11 2 -0.9231 0.0089
8 11 3 0.1962 -0.0131
8 12 0 1.0304 -0.0089
8 12 1 -0.3162 0.0124
9 -14 3 -0.2658 -0.0313
9 -14 4 -0.8333 -0.0295
9 -14 5 1.4682 0.0412
9 -13 0 1.3399 -0.0048
9 -13 1 1.1819 0.0459
9 -13 2 -0.8012 0.0240
9 -13 3 0.2181 0.0051
9 -13 4 -1.0161 -0.0395
9 -13 5 0.3581 0.0243
9 -13 6 0.2249 0.0227
9 -13 7 -0.0125 -0.0741
9 -13 8 0.1598 0.0418
9 -12 0 -0.6962 0.0082
9 -12 1 -0.0855 -0.0328
9 -12 2 0.5641 0.0106
9 -12 3 0.3750 0.0326
9 -12 4 -0.3568 -0.0139
9 -12 5 -0.1992 -0.0202
9 -12 6 0.3178 0.0147
9 -12 7 1.2218 0.0299
9 -12 8 -0.3385 -0.0010
9 -12 9 0.2032 0.0808
9 -12 10 -1.8109 -0.0451
9 -11 0 0.3850 0.0048
9 -11 1 0.2234 -0.0051
9 -11 2 0.1437 -0.0066
9 -11 3 -0.1641 -0.0008
9 -11 4 -0.1187 0.0047
9 -11 5 -0.7502 -0.0026
9 -11 6 -1.4420 -0.0179
9 -11 7 0.5601 -0.0013
9 -11 8 0.8178 -0.0342
9 -11 9 1.5712 -0.0132
9 -11 10 0.0551 -0.0225
9 -11 11 -0.7887 -0.0508
9 -10 0 -0.0468 0.0061
9 -10 1 -0.6656 -0.0045
9 -10 2 0.3811 -0.0063
9 -10 3 0.5850 0.0064
9 -10 4 1.3404 0.0108
9 -10 5 0.5527 0.0002
9 -10 6 -0.3154 0.0062
9 -10 7 -1.1077 -0.0090
9 -10 8 -1.8353 0.0248
9 -10 9 -0.1867 0.0065
9 -10 10 0.7001 0.0297
9 -10 11 0.2096 -0.0032
9 -9 0 0.0342 -0.0149
9 -9 1 -0.5776 0.0164
9 -9 2 -0.0901 -0.0034
9 -9 3 -1.8591 -0.0087
9 -9 4 0.0709 0.0033
9 -9 5 0.7794 -0.0041
9 -9 6 0.1500 0.0092
9 -9 7 2.5876 -0.0051
9 -9 8 0.0164 0.0080
9 -9 9 -0.9369 -0.0218
9 -9 10 0.4259 0.0404
9 -9 11 -0.2461 -0.0370
9 -9 12 0.3300 0.0350
9 -8 0 1.2297 -0.0147
9 -8 1 0.0041 0.0057
9 -8 2 0.9132 -0.0056
9 -8 3 0.7792 -0.0011
9 -8 4 -1.7954 -0.0026
9 -8 5 0.5825 0.0084
9 -8 6 -2.4188 -0.0081
9 -8 7 -0.2534 -0.0030
9 -8 8 0.6471 -0.0015
9 -8 9 1.0129 -0.0221
9 -8 10 -0.7263 0.0226
9 -8 11 0.3004 0.0050
9 -8 12 1.2274 0.0072
9 -7 0 -1.7715 -0.0121
9 -7 1 0.6493 0.0104
9 -7 2 -1.6724 -0.0021
9 -7 3 1.1751 0.0060
9 -7 4 0.8456 -0.0128
9 -7 5 0.5962 0.0067
9 -7 6 0.6140 -0.0063
9 -7 7 -0.0845 0.0014
9 -7 8 -2.0851 0.0050
9 -7 9 0.1815 -0.0126
9 -7 10 -0.4901 0.0038
9 -7 11 -0.5708 -0.0150
9 -7 12 0.0131 0.0291
9 -6 0 -0.4091 -0.0131
9 -6 1 1.8554 0.0137
9 -6 2 -0.2992 -0.0065
9 -6 3 -0.8749 0.0079
9 -6 4 -0.3894 -0.0016
9 -6 5 0.3331 0.0043
9 -6 6 -0.4585 0.0070
9 -6 7 1.7561 0.0056
9 -6 8 0.6073 0.0069
9 -6 9 0.4613 -0.0141
9 -6 10 1.0066 0.0081
9 -6 11 -1.5362 -0.0118
9 -6 12 -0.3906 0.0382
9 -5 0 -1.8077 -0.0184
9 -5 1 -0.2492 0.0063
9 -5 2 0.5751 -0.0084
9 -5 3 -1.2300 0.0054
9 -5 4 0.5173 -0.0043
9 -5 5 -0.1529 0.0006
9 -5 6 -0.3256 -0.0038
9 -5 7 -1.1307 -0.0068
9 -5 8 -0.4252 0.0082
9 -5 9 -0.4378 -0.0041
9 -5 10 0.2035 0.0054
9 -5 11 1.5399 -0.0213
9 -5 12 -0.7539 0.0281
9 -5 13 -0.8952 0.0125
9 -4 0 0.5977 -0.0133
9 -4 1 -0.1420 0.0109
9 -4 2 1.6586 -0.0080
9 -4 3 0.9232 0.0014
9 -4 4 -1.3506 -0.0039
9 -4 5 -0.1274 -0.0067
9 -4 6 0.8951 0.0036
9 -4 7 1.4665 0.0024
9 -4 8 -0.9960 0.0051
9 -4 9 -0.0154 -0.0070
9 -4 10 1.4530 0.0041
9 -4 11 -1.7888 -0.0216
9 -4 12 0.6653 0.0085
9 -3 0 -0.4995 -0.0088
9 -3 1 -1.4203 0.0128
9 -3 2 -0.6395 -0.0082
9 -3 3 -0.7367 0.0105
9 -3 4 3.1205 -0.0017
9 -3 5 -2.0976 0.0072
9 -3 6 -1.4951 -0.0093
9 -3 7 0.7348 0.0050
9 -3 8 0.9376 0.0046
9 -3 9 -2.5660 -0.0044
9 -3 10 0.4407 0.0198
9 -3 11 1.5366 -0.0183
9 -3 12 0.1406 0.0328
9 -2 0 1.2950 -0.0149
9 -2 1 -0.5827 0.0138
9 -2 2 1.6048 -0.0103
9 -2 3 -2.7837 0.0091
9 -2 4 0.9001 -0.0075
9 -2 5 2.0699 0.0102
9 -2 6 -0.8463 -0.0132
9 -2 7 -0.0373 -0.0024
9 -2 8 1.4787 0.0077
9 -2 9 -0.3604 -0.0049
9 -2 10 -0.2058 0.0096
9 -2 11 -0.1960 -0.0120
9 -2 12 0.4120 0.0255
9 -1 0 1.1087 -0.0157
9 -1 1 -0.7557 0.0123
9 -1 2 2.6926 -0.0148
9 -1 3 -1.3150 0.0086
9 -1 4 -1.2188 -0.0120
9 -1 5 0.5675 0.0084
9 -1 6 -0.6071 -0.0024
9 -1 7 -0.7823 -0.0046
9 -1 8 0.7990 0.0011
9 -1 9 -0.6199 -0.0084
9 -1 10 -1.2425 0.0073
9 -1 11 -0.7961 -0.0222
9 -1 12 0.4443 0.0438
9 0 0 -0.0561 -0.0108
9 0 1 -2.6610 0.0120
9 0 2 0.2819 -0.0072
9 0 3 2.4447 0.0103
9 0 4 -1.2581 -0.0033
9 0 5 0.6482 0.0103
9 0 6 -0.0040 -0.0016
9 0 7 -0.8079 0.0006
9 0 8 1.9805 -0.0021
9 0 9 0.7985 0.0025
9 0 10 1.3320 -0.0014
9 0 11 0.0127 -0.0303
9 1 0 1.7525 -0.0116
9 1 1 0.4600 0.0116
9 1 2 -1.6267 -0.0113
9 1 3 -0.5345 0.0083
9 1 4 1.6977 -0.0142
9 1 5 -0.3959 0.0096
9 1 6 1.3419 -0.0089
9 1 7 -2.5802 0.0028
9 1 8 -0.5978 0.0058
9 1 9 -1.1150 0.0015
9 1 10 0.8698 0.0213
9 1 11 -1.4739 0.0270
9 2 0 0.0365 -0.0060
9 2 1 0.0537 -0.0010
9 2 2 0.9455 -0.0040
9 2 3 -2.0671 0.0091
9 2 4 -0.2749 -0.0118
9 2 5 -0.5093 0.0103
9 2 6 1.0282 0.0032
9 2 7 -0.2622 -0.0036
9 2 8 2.6414 -0.0056
9 2 9 -2.2948 0.0028
9 2 10 1.9908 -0.0315
9 2 11 0.9801 0.0406
9 3 0 -0.0662 0.0059
9 3 1 0.0687 -0.0006
9 3 2 1.3298 -0.0038
9 3 3 0.2606 0.0041
9 3 4 -0.2717 -0.0021
9 3 5 0.8195 -0.0016
9 3 6 0.6349 -0.0023
9 3 7 -2.2361 -0.0011
9 3 8 0.5180 -0.0045
9 3 9 -1.3643 0.0212
9 3 10 0.0094 -0.0169
9 4 0 -0.0807 0.0014
9 4 1 -0.6157 0.0029
9 4 2 0.0270 -0.0027
9 4 3 1.1629 0.0019
9 4 4 -2.1905 -0.0057
9 4 5 0.0501 0.0027
9 4 6 1.3171 0.0003
9 4 7 0.6414 0.0049
9 4 8 1.3214 -0.0101
9 4 9 -0.0620 0.0088
9 5 0 -0.4454 0.0012
9 5 1 0.1508 0.0010
9 5 2 -1.4046 0.0017
9 5 3 1.5115 0.0007
9 5 4 -0.1037 -0.0009
9 5 5 -1.1787 0.0060
9 5 6 -1.6529 0.0021
9 5 7 0.0143 -0.0154
9 5 8 -0.2002 0.0042
9 5 9 2.3368 -0.0464
9 6 0 0.3434 -0.0054
9 6 1 0.3979 0.0043
9 6 2 0.5544 -0.0013
9 6 3 -0.4340 0.0048
9 6 4 1.7627 -0.0025
9 6 5 0.6165 -0.0080
9 6 6 1.7638 0.0212
9 6 7 -3.1062 -0.0028
9 6 8 -0.3994 0.0190
9 7 0 -0.1738 -0.0054
9 7 1 -1.0522 -0.0002
9 7 2 -0.0400 -0.0058
9 7 3 -1.1757 0.0053
9 7 4 -0.1274 -0.0162
9 7 5 -1.2968 0.0183
9 7 6 1.7241 -0.0143
9 7 7 2.0400 0.0264
9 8 0 0.5354 -0.0018
9 8 1 0.5650 0.0012
9 8 2 -0.3024 -0.0020
9 8 3 0.8794 0.0096
9 8 4 -0.7887 -0.0185
9 8 5 0.2893 -0.0149
9 8 6 -0.8523 -0.0169
9 9 0 -0.1791 0.0046
9 9 1 0.7297 -0.0014
9 9 2 -0.5991 0.0070
9 9 3 0.4881 0.0205
9 9 4 -0.1400 0.0108
9 10 0 -0.2128 -0.0098
9 10 1 0.2724 -0.0036
9 10 2 0.2192 -0.0289
9 10 3 0.8745 0.0055
9 11 0 -0.1963 0.0241
9 11 1 -0.9224 -0.0007
10 -12 0 -0.5534 0.0362
10 -12 1 -0.6513 -0.0522
10 -12 2 -0.0356 0.0094
10 -12 3 0.2142 0.0331
10 -12 4 -0.3196 0.0012
10 -12 5 -0.1555 -0.0365
10 -12 6 0.3888 -0.0028
10 -12 7 1.1770 0.0581
10 -11 0 0.9476 -0.0033
10 -11 1 0.5827 0.0109
10 -11 2 0.6572 -0.0018
10 -11 3 -1.0059 -0.0287
10 -11 4 -0.1766 0.0174
10 -11 5 -0.5330 0.0206
10 -11 6 -1.3989 -0.0322
10 -11 7 0.4598 0.0126
10 -11 8 1.1330 -0.0089
10 -11 9 0.9161 -0.0597
10 -10 0 -0.1696 -0.0172
10 -10 1 -1.5082 -0.0029
10 -10 2 1.5067 0.0056
10 -10 3 0.7556 0.0028
10 -10 4 1.3507 -0.0037
10 -10 5 0.2538 -0.0004
10 -10 6 -0.1104 0.0007
10 -10 7 -1.5649 -0.0257
10 -10 8 -1.2009 0.0462
10 -10 9 0.3183 -0.0038
10 -9 0 1.2701 -0.0035
10 -9 1 -1.4167 0.0033
10 -9 2 -0.2933 0.0104
10 -9 3 -1.9735 -0.0083
10 -9 4 -0.1307 0.0016
10 -9 5 1.0418 0.0041
10 -9 6 0.1405 0.0156
10 -9 7 2.4522 -0.0074
10 -9 8 -0.9172 0.0180
10 -9 9 -0.0949 -0.0365
10 -9 10 0.2520 0.0413
10 -8 0 0.4120 -0.0079
10 -8 1 0.7183 -0.0050
10 -8 2 0.6234 -0.0014
10 -8 3 1.4326 -0.0061
10 -8 4 -1.6361 0.0059
10 -8 5 0.1006 -0.0088
10 -8 6 -1.7899 -0.0012
10 -8 7 0.1717 -0.0214
10 -8 8 -0.1508 0.0040
10 -8 9 1.0088 -0.0034
10 -8 10 -0.6519 0.0220
10 -8 11 0.9197 0.0262
10 -7 0 -0.9915 -0.0015
10 -7 1 -0.1521 -0.0040
10 -7 2 -1.1281 0.0179
10 -7 3 -0.0761 -0.0106
10 -7 4 1.6425 0.0011
10 -7 5 0.1410 0.0003
10 -7 6 0.0841 0.0012
10 -7 7 0.6887 0.0103
10 -7 8 -1.9999 -0.0160
10 -7 9 0.1441 0.0034
10 -7 10 -0.7476 -0.0219
10 -7 11 -0.5027 0.0024
10 -6 0 -0.0501 0.0033
10 -6 1 1.4062 -0.0102
10 -6 2 0.0810 0.0100
10 -6 3 -1.0678 -0.0049
10 -6 4 -0.2105 0.0137
10 -6 5 0.6824 0.0002
10 -6 6 -0.5126 0.0074
10 -6 7 1.3508 0.0099
10 -6 8 0.8471 -0.0084
10 -6 9 0.0087 0.0037
10 -6 10 0.6551 -0.0068
10 -6 11 -0.7092 0.0006
10 -5 0 -0.7125 0.0029
10 -5 1 -0.6729 -0.0111
10 -5 2 1.5480 0.0044
10 -5 3 -1.4393 -0.0133
10 -5 4 -0.4328 0.0004
10 -5 5 0.4264 -0.0096
10 -5 6 -1.0444 -0.0006
10 -5 7 0.0228 0.0037
10 -5 8 -0.4996 -0.0022
10 -5 9 0.5848 0.0058
10 -5 10 -0.4535 -0.0017
10 -5 11 0.4386 -0.0151
10 -4 0 0.1559 0.0051
10 -4 1 -0.5339 -0.0031
10 -4 2 0.6054 0.0082
10 -4 3 2.3949 -0.0080
10 -4 4 -1.9196 0.0093
10 -4 5 0.7715 -0.0151
10 -4 6 -0.3545 0.0095
10 -4 7 0.2595 -0.0012
10 -4 8 -0.5088 0.0093
10 -4 9 0.0789 -0.0079
10 -4 10 1.9188 0.0057
10 -4 11 -0.8708 -0.0240
10 -3 0 0.4565 0.0066
10 -3 1 -1.2887 0.0044
10 -3 2 -0.4546 0.0015
10 -3 3 -0.6568 0.0020
10 -3 4 2.1986 0.0101
10 -3 5 -1.3438 -0.0108
10 -3 6 0.4483 0.0056
10 -3 7 -0.0730 -0.0106
10 -3 8 -0.1713 0.0095
10 -3 9 -2.2099 -0.0081
10 -3 10 0.5769 0.0191
10 -3 11 0.8596 -0.0193
10 -2 0 1.1726 -0.0118
10 -2 1 -0.1994 0.0057
10 -2 2 0.2403 -0.0056
10 -2 3 -1.2933 -0.0016
10 -2 4 0.4833 0.0082
10 -2 5 0.7912 -0.0091
10 -2 6 -0.2768 0.0050
10 -2 7 0.9343 -0.0090
10 -2 8 1.4926 0.0112
10 -2 9 -1.5768 -0.0020
10 -2 10 0.1705 0.0084
10 -2 11 0.3190 -0.0165
10 -1 0 0.0627 -0.0111
10 -1 1 0.1807 0.0091
10 -1 2 1.6021 -0.0100
10 -1 3 -1.1011 0.0055
10 -1 4 -0.7058 0.0006
10 -1 5 -0.1084 -0.0009
10 -1 6 -0.9548 0.0041
10 -1 7 -0.6324 -0.0110
10 -1 8 2.1035 0.0044
10 -1 9 -1.0190 -0.0118
10 -1 10 -0.6162 0.0099
10 -1 11 -1.3949 -0.0178
10 0 0 0.4197 -0.0032
10 0 1 -1.9880 0.0088
10 0 2 0.5731 -0.0136
10 0 3 1.5191 0.0087
10 0 4 -0.5179 -0.0026
10 0 5 0.8044 0.0042
10 0 6 -0.2916 0.0071
10 0 7 -1.5206 -0.0105
10 0 8 1.7622 0.0053
10 0 9 0.4711 -0.0069
10 0 10 1.1770 0.0071
10 1 0 1.4402 -0.0084
10 1 1 -0.0447 0.0200
10 1 2 -1.0536 -0.0175
10 1 3 0.0222 0.0110
10 1 4 0.9163 -0.0095
10 1 5 0.2355 -0.0018
10 1 6 0.6169 0.0107
10 1 7 -1.8462 -0.0091
10 1 8 -0.0771 0.0250
10 1 9 -0.9965 -0.0128
10 1 10 0.3416 0.0385
10 2 0 -0.3433 -0.0149
10 2 1 -0.0140 0.0145
10 2 2 0.2827 -0.0139
10 2 3 -1.9761 0.0113
10 2 4 -0.0204 -0.0059
10 2 5 -0.0260 0.0005
10 2 6 1.1063 0.0024
10 2 7 -0.3647 -0.0060
10 2 8 0.9852 -0.0156
10 2 9 -0.3723 0.0012
10 3 0 0.9322 -0.0108
10 3 1 0.0475 0.0085
10 3 2 1.7575 -0.0068
10 3 3 -0.3590 0.0018
10 3 4 -0.7599 -0.0006
10 3 5 1.3147 0.0008
10 3 6 -0.6085 -0.0095
10 3 7 -0.2791 0.0209
10 3 8 -0.3887 -0.0068
10 3 9 -0.7352 0.0351
10 4 0 -0.9608 -0.0054
10 4 1 -0.4985 0.0076
10 4 2 0.1341 -0.0012
10 4 3 1.7030 -0.0008
10 4 4 -2.3625 -0.0016
10 4 5 -0.1043 0.0060
10 4 6 1.5084 -0.0125
10 4 7 0.0137 0.0003
10 4 8 1.0627 -0.0151
10 5 0 -0.5326 -0.0058
10 5 1 0.0885 0.0001
10 5 2 -0.9478 0.0034
10 5 3 0.8007 -0.0020
10 5 4 0.7776 0.0057
10 5 5 -1.5154 -0.0018
10 5 6 -1.1603 0.0144
10 5 7 -0.5192 -0.0257
10 6 0 0.6500 -0.0053
10 6 1 -0.6662 0.0066
10 6 2 0.1189 -0.0029
10 6 3 0.1952 -0.0035
10 6 4 1.3344 0.0102
10 6 5 1.0226 -0.0084
10 6 6 1.6680 0.0232
10 7 0 0.2975 -0.0074
10 7 1 0.7629 0.0038
10 7 2 -1.0877 -0.0099
10 7 3 -1.1005 -0.0026
10 7 4 -1.5497 -0.0220
10 7 5 -0.6080 0.0228
10 8 0 -0.0559 -0.0016
10 8 1 0.1950 0.0111
10 8 2 0.5563 0.0108
10 8 3 1.6252 0.0055
10 8 4 -0.0152 -0.0232
10 9 0 0.3182 -0.0073
10 9 1 -0.0359 -0.0108
10 9 2 -0.1949 0.0163
10 10 0 0.0349 -0.0090
11 -11 0 0.5940 -0.0277
11 -11 1 0.6968 0.0328
11 -11 2 0.7538 -0.0134
11 -11 3 -1.1884 -0.0412
11 -11 4 -0.0167 0.0227
11 -11 5 -0.4613 0.0417
11 -10 0 -0.2412 -0.0431
11 -10 1 -1.5280 0.0108
11 -10 2 1.7243 0.0293
11 -10 3 0.3444 -0.0132
11 -10 4 0.8391 -0.0292
11 -10 5 -0.0098 0.0098
11 -10 6 -0.2722 -0.0269
11 -10 7 -1.4193 -0.0206
11 -9 0 1.4168 0.0202
11 -9 1 -1.2964 -0.0360
11 -9 2 -0.4675 0.0234
11 -9 3 -0.7091 0.0165
11 -9 4 -0.2510 -0.0220
11 -9 5 1.3994 0.0368
11 -9 6 -0.1656 0.0091
11 -9 7 1.4199 -0.0099
11 -9 8 -1.2261 0.0366
11 -8 0 -0.1233 0.0170
11 -8 1 0.7317 -0.0134
11 -8 2 -0.0000 -0.0004
11 -8 3 0.8720 0.0053
11 -8 4 -1.3237 -0.0068
11 -8 5 -0.0242 -0.0252
11 -8 6 -0.4949 0.0161
11 -8 7 0.6832 -0.0447
11 -8 8 -1.0385 -0.0012
11 -8 9 0.9260 0.0244
11 -7 0 0.4750 0.0170
11 -7 1 -0.6582 -0.0216
11 -7 2 -0.1501 0.0124
11 -7 3 -0.3983 -0.0047
11 -7 4 0.9877 0.0174
11 -7 5 -0.1911 -0.0070
11 -7 6 -0.6464 0.0122
11 -7 7 1.0541 0.0227
11 -7 8 -1.0743 -0.0340
11 -7 9 0.1007 0.0192
11 -6 0 -0.2440 0.0097
11 -6 1 1.1025 -0.0086
11 -6 2 -0.1584 0.0075
11 -6 3 -0.0152 -0.0142
11 -6 4 0.1464 0.0178
11 -6 5 0.4252 -0.0094
11 -6 6 -0.4832 0.0074
11 -6 7 1.0454 0.0073
11 -6 8 -0.0238 -0.0196
11 -6 9 -0.3268 0.0198
11 -5 0 -0.0333 0.0133
11 -5 1 -0.7677 -0.0107
11 -5 2 1.1399 0.0048
11 -5 3 -1.6005 -0.0163
11 -5 4 -0.4388 0.0079
11 -5 5 1.4021 -0.0187
11 -5 6 -1.8676 0.0060
11 -5 7 0.8754 0.0148
11 -5 8 0.2101 -0.0127
11 -5 9 0.9104 0.0145
11 -4 0 0.5344 0.0052
11 -4 1 -0.8927 0.0012
11 -4 2 0.5603 0.0080
11 -4 3 1.9136 -0.0101
11 -4 4 -2.2513 0.0169
11 -4 5 1.0067 -0.0199
11 -4 6 -0.2057 0.0087
11 -4 7 -1.0612 -0.0029
11 -4 8 -0.4416 0.0026
11 -4 9 -0.2763 0.0015
11 -3 0 1.3784 0.0091
11 -3 1 -0.9452 0.0015
11 -3 2 -0.0862 0.0049
11 -3 3 0.2111 -0.0052
11 -3 4 0.9818 0.0184
11 -3 5 -0.9229 -0.0199
11 -3 6 1.3617 0.0138
11 -3 7 0.0456 -0.0109
11 -3 8 -0.1890 0.0047
11 -3 9 -0.4922 -0.0001
11 -2 0 0.2772 -0.0013
11 -2 1 0.0992 -0.0030
11 -2 2 -0.6935 0.0021
11 -2 3 0.0036 -0.0095
11 -2 4 0.3454 0.0160
11 -2 5 -0.2735 -0.0202
11 -2 6 -0.0661 0.0146
11 -2 7 0.8077 -0.0095
11 -2 8 0.2224 0.0051
11 -2 9 -2.1464 0.0029
11 -1 0 -0.2199 0.0017
11 -1 1 0.1672 -0.0004
11 -1 2 0.1474 -0.0028
11 -1 3 -0.7678 -0.0029
11 -1 4 0.0271 0.0160
11 -1 5 -0.2766 -0.0148
11 -1 6 -1.2179 0.0116
11 -1 7 0.3826 -0.0113
11 -1 8 2.3552 0.0125
11 -1 9 -0.5147 -0.0129
11 0 0 0.7540 0.0052
11 0 1 -0.4529 0.0022
11 0 2 1.0442 -0.0028
11 0 3 0.3767 -0.0048
11 0 4 -0.1282 0.0100
11 0 5 1.4834 -0.0112
11 0 6 -0.6903 0.0146
11 0 7 -1.2442 -0.0312
11 0 8 0.6308 0.0150
11 0 9 0.0148 -0.0182
11 1 0 1.1393 0.0019
11 1 1 -1.2698 0.0042
11 1 2 -1.0030 -0.0049
11 1 3 0.4156 -0.0037
11 1 4 -0.7490 0.0132
11 1 5 0.4540 -0.0172
11 1 6 -0.4290 0.0380
11 1 7 -0.7014 -0.0134
11 1 8 0.5661 0.0309
11 2 0 0.0187 -0.0033
11 2 1 1.3916 0.0103
11 2 2 0.2224 -0.0108
11 2 3 -0.3996 -0.0000
11 2 4 0.3870 0.0003
11 2 5 0.6619 -0.0045
11 2 6 0.8168 -0.0202
11 2 7 -0.5154 0.0066
11 3 0 -0.0001 -0.0063
11 3 1 -0.6676 0.0097
11 3 2 0.2868 0.0009
11 3 3 -0.8861 -0.0025
11 3 4 -1.0941 -0.0080
11 3 5 1.0641 0.0213
11 3 6 -0.7569 -0.0177
11 3 7 0.5201 0.0377
11 4 0 -1.0961 -0.0047
11 4 1 0.8841 0.0013
11 4 2 0.7355 0.0023
11 4 3 1.6403 0.0039
11 4 4 -1.2777 -0.0075
11 4 5 -0.5246 0.0073
11 4 6 1.0770 -0.0219
11 5 0 -0.6706 -0.0079
11 5 1 -0.8389 -0.0004
11 5 2 -0.6544 0.0100
11 5 3 -0.4812 -0.0053
11 5 4 0.7870 0.0140
11 5 5 -0.1420 -0.0106
11 6 0 0.9398 -0.0049
11 6 1 -0.4190 -0.0071
11 6 2 0.3041 -0.0031
11 6 3 1.2604 -0.0105
11 6 4 -0.6394 0.0193
11 7 0 0.0648 0.0058
11 7 1 0.8097 0.0042
11 7 2 -1.3584 -0.0046
11 7 3 -0.6773 -0.0147
11 8 0 0.4678 0.0096
11 8 1 -0.5161 0.0081
12 -9 0 0.3304 0.0319
12 -9 1 -0.2227 -0.0585
12 -9 2 -0.5235 0.0216
12 -9 3 0.5997 0.0415
12 -9 4 0.0803 -0.0416
12 -8 0 -0.1330 0.0336
12 -8 1 0.1897 -0.0126
12 -8 2 -0.6420 0.0019
12 -8 3 -0.2187 0.0172
12 -8 4 -1.1500 -0.0242
12 -8 5 0.2822 -0.0298
12 -8 6 0.1517 0.0304
12 -7 0 1.1562 0.0213
12 -7 1 -0.1236 -0.0229
12 -7 2 0.4811 -0.0216
12 -7 3 0.1511 0.0265
12 -7 4 0.0833 0.0235
12 -7 5 -0.3759 -0.0157
12 -7 6 -0.6706 0.0227
12 -7 7 0.5775 0.0217
12 -6 0 -0.7835 -0.0076
12 -6 1 0.6977 0.0305
12 -6 2 -0.3188 -0.0193
12 -6 3 0.7746 -0.0172
12 -6 4 0.1741 0.0181
12 -6 5 0.1083 -0.0244
12 -6 6 -0.2273 0.0127
12 -6 7 0.8250 0.0013
12 -5 0 0.4361 -0.0050
12 -5 1 -0.9428 0.0082
12 -5 2 -0.0075 -0.0051
12 -5 3 -1.0355 -0.0070
12 -5 4 0.1670 0.0162
12 -5 5 1.1843 -0.0248
12 -5 6 -1.7611 0.0134
12 -5 7 0.3859 0.0110
12 -4 0 1.5141 -0.0094
12 -4 1 -0.5586 0.0201
12 -4 2 0.5902 -0.0055
12 -4 3 0.4304 -0.0070
12 -4 4 -1.6767 0.0205
12 -4 5 1.0820 -0.0236
12 -4 6 0.5592 0.0111
12 -4 7 -0.5818 -0.0033
12 -3 0 0.7535 -0.0047
12 -3 1 0.2323 0.0088
12 -3 2 0.0032 -0.0012
12 -3 3 0.8364 -0.0073
12 -3 4 -0.3736 0.0188
12 -3 5 -0.6794 -0.0198
12 -3 6 0.3868 0.0117
12 -3 7 0.2108 -0.0019
12 -2 0 -0.8389 -0.0026
12 -2 1 -0.5312 0.0020
12 -2 2 -0.1369 0.0015
12 -2 3 0.6421 -0.0074
12 -2 4 0.2938 0.0157
12 -2 5 -0.3575 -0.0203
12 -2 6 0.1262 0.0147
12 -2 7 0.5978 -0.0102
12 -1 0 0.9687 0.0024
12 -1 1 -0.5599 -0.0015
12 -1 2 -1.0087 -0.0020
12 -1 3 -0.0072 -0.0095
12 -1 4 0.3671 0.0224
12 -1 5 0.0234 -0.0206
12 -1 6 -1.6321 0.0152
12 -1 7 1.0309 -0.0094
12 0 0 0.3607 0.0043
12 0 1 0.9787 0.0023
12 0 2 0.5046 0.0052
12 0 3 -0.3736 -0.0100
12 0 4 -0.2174 0.0140
12 0 5 1.7280 -0.0167
12 0 6 -0.4370 0.0142
12 1 0 0.8721 0.0060
12 1 1 -1.4433 -0.0060
12 1 2 -0.7345 0.0038
12 1 3 0.4601 -0.0097
12 1 4 -1.2562 0.0205
12 1 5 0.0636 -0.0163
12 1 6 -0.8405 0.0451
12 2 0 0.5018 0.0011
12 2 1 2.2018 0.0013
12 2 2 0.2813 -0.0118
12 2 3 0.4718 0.0009
12 2 4 0.3749 -0.0067
12 2 5 1.0291 -0.0007
12 3 0 -1.5297 0.0127
12 3 1 -0.9286 0.0092
12 3 2 -0.7621 0.0053
12 3 3 -0.4285 -0.0034
12 3 4 -1.0577 -0.0116
12 4 0 -0.4753 -0.0049
12 4 1 1.3872 -0.0065
12 4 2 0.7815 0.0045
12 4 3 0.8743 0.0079
12 4 4 -0.1850 -0.0153
12 5 0 -0.4080 -0.0015
12 5 1 -1.4433 0.0004
12 5 2 -0.3963 0.0135
12 6 0 0.8825 -0.0108
12 6 1 0.5325 -0.0160
13 -6 0 -0.8016 -0.0223
13 -6 1 0.2215 0.0565
13 -6 2 -0.3188 -0.0361
13 -6 3 0.6342 -0.0216
13 -5 0 0.2887 -0.0229
13 -5 1 -0.4577 0.0222
13 -5 2 -0.7194 -0.0060
13 -5 3 0.0163 -0.0055
13 -5 4 0.5818 0.0227
13 -4 0 1.6363 -0.0183
13 -4 1 -0.0666 0.0262
13 -4 2 0.0987 -0.0101
13 -4 3 -0.3202 -0.0078
13 -4 4 -1.0950 0.0227
13 -3 0 -0.4244 -0.0182
13 -3 1 1.3696 0.0174
13 -3 2 -0.1043 -0.0079
13 -3 3 0.8346 -0.0053
13 -3 4 -0.6567 0.0151
13 -2 0 -1.0656 -0.0146
13 -2 1 -1.3663 0.0136
13 -2 2 0.6453 -0.0060
13 -2 3 0.3419 -0.0033
13 -2 4 0.2766 0.0170
13 -1 0 1.5784 -0.0082
13 -1 1 -0.6041 0.0072
13 -1 2 -1.0827 -0.0038
13 -1 3 0.7151 -0.0095
13 -1 4 -0.0518 0.0191
13 0 0 -0.2684 -0.0045
13 0 1 1.2436 0.0071
13 0 2 -0.7524 -0.0023
13 0 3 -0.3506 -0.0018
13 1 0 0.5646 0.0020
13 1 1 -0.4199 0.0023
13 1 2 0.0478 -0.0012
13 1 3 0.3420 0.0005
13 2 0 0.6201 -0.0066
13 2 1 1.4399 0.0012
13 2 2 -0.3883 -0.0169
13 3 0 -2.0336 0.0210
13 3 1 0.0270 0.0084
0 0 0 0.0 0.0
;
loop_
_diffrn_refln_index_h
_diffrn_refln_index_k
_diffrn_refln_index_l
_diffrn_refln_intensity_net
_diffrn_refln_intensity_u
-1 0 0 485.19 26.19
-1 0 0 499.53 27.34
1 0 0 590.85 27.35
1 0 0 539.87 26.19
-2 0 0 817.15 44.41
-2 0 0 937.97 46.37
2 0 0 950.25 46.37
2 0 0 889.38 44.42
-3 0 0 0.59 0.23
-3 0 0 0.54 0.19
3 0 0 1.09 0.24
3 0 0 0.36 0.28
3 0 0 0.53 0.2
3 0 0 0.15 0.27
3 0 0 0.43 0.21
-4 0 0 59.31 2.88
4 0 0 56.92 2.91
4 0 0 59.64 3.24
4 0 0 58.33 3.21
4 0 0 63.4 3.31
-5 0 0 13.27 0.95
5 0 0 15.29 1.08
5 0 0 13.44 1.05
5 0 0 12.9 0.97
5 0 0 10.64 1.08
-6 0 0 14.98 1.09
6 0 0 13.03 1.17
6 0 0 13.57 1.17
6 0 0 15.73 1.12
6 0 0 13.06 1.19
-7 0 0 -0.17 0.43
7 0 0 -0.62 0.48
7 0 0 -0.55 0.58
7 0 0 -0.65 0.46
7 0 0 0.22 0.5
-8 0 0 1.43 0.6
8 0 0 1.32 0.71
8 0 0 1.53 0.64
8 0 0 0.59 0.66
8 0 0 1.16 0.72
-9 0 0 -0.4 0.55
9 0 0 -1.41 0.75
9 0 0 0.05 0.62
9 0 0 -1.27 0.67
9 0 0 -0.39 0.64
-10 0 0 1.31 0.69
10 0 0 1.77 0.99
10 0 0 1.45 0.86
10 0 0 0.4 0.68
-11 0 0 -0.44 0.73
11 0 0 0.04 0.94
11 0 0 -0.16 0.57
-12 0 0 0.24 0.79
12 0 0 0.27 0.99
-13 0 0 0.24 0.86
13 0 0 0.68 1.2
13 -1 0 0.07 1.11
-13 1 0 -0.49 0.87
12 -1 0 -0.47 1.02
-12 1 0 0.77 0.82
11 -1 0 -0.97 0.96
11 -1 0 1.34 0.69
-11 1 0 0.42 0.69
10 -1 0 2.62 1.14
10 -1 0 2.29 0.76
10 -1 0 4.58 1.04
-10 1 0 3.56 0.87
9 -1 0 0.66 0.71
9 -1 0 1.25 0.86
9 -1 0 -0.25 0.74
9 -1 0 0.81 0.64
-9 1 0 1.59 0.65
8 -1 0 9.62 1.19
8 -1 0 13.16 1.28
8 -1 0 13.71 1.27
8 -1 0 9.96 1.29
-8 1 0 10.15 1.07
7 -1 0 3.9 0.75
7 -1 0 2.33 0.69
7 -1 0 4.81 0.79
7 -1 0 4.54 0.8
-7 1 0 4.58 0.75
6 -1 0 4.06 0.79
6 -1 0 6.58 0.83
6 -1 0 5.91 0.81
6 -1 0 7.01 0.82
-6 1 0 6.72 0.72
5 -1 0 43.03 2.35
5 -1 0 43.77 2.64
5 -1 0 46.37 2.58
5 -1 0 43.4 2.56
-5 1 0 47.77 2.35
4 -1 0 8.19 0.61
4 -1 0 6.65 0.64
4 -1 0 7.28 0.63
-4 1 0 6.48 0.59
3 -1 0 1.28 0.22
3 -1 0 1.04 0.25
3 -1 0 0.81 0.23
3 -1 0 1.43 0.31
-3 1 0 0.88 0.23
-3 1 0 0.78 0.19
2 -1 0 5.45 0.46
-2 1 0 5.74 0.47
1 -1 0 267.47 13.64
-1 1 0 282.9 13.64
0 -1 0 357.12 15.58
0 1 0 272.85 16.25
-1 -1 0 60.25 3.45
-1 -1 0 56.27 3.1
-1 -1 0 62.13 3.23
1 1 0 61.47 3.14
1 1 0 64.46 3.24
-2 -1 0 7.82 0.6
2 1 0 8.32 0.64
-3 -1 0 85.58 4.82
-3 -1 0 100.08 4.31
3 1 0 96.49 5.05
3 1 0 81.54 4.37
3 1 0 98.01 4.92
3 1 0 109.5 4.89
3 1 0 90.86 4.85
3 1 0 90.72 4.29
-4 -1 0 80.61 3.86
4 1 0 79.85 3.94
4 1 0 81.54 4.41
4 1 0 79.31 4.33
4 1 0 82.51 4.5
4 1 0 88.96 4.35
4 1 0 82.15 3.87
-5 -1 0 36.96 2.02
5 1 0 37.02 2.23
5 1 0 37.75 2.23
5 1 0 37.22 2.3
5 1 0 36.23 2.02
5 1 0 38.64 2.05
-6 -1 0 12.48 1
6 1 0 12.23 0.99
6 1 0 10.87 1.09
6 1 0 10.96 1.09
6 1 0 10.21 1.14
-7 -1 0 2.95 0.67
7 1 0 3.97 0.69
7 1 0 2.78 0.71
7 1 0 2.68 0.78
7 1 0 2.67 0.68
-8 -1 0 4.59 0.83
8 1 0 4.93 0.85
8 1 0 3.3 0.8
8 1 0 2.4 0.84
8 1 0 1.56 0.68
-9 -1 0 5.84 1.02
9 1 0 7 1.13
9 1 0 5.45 0.97
9 1 0 7.72 1.11
-10 -1 0 3.62 0.91
10 1 0 3.76 0.86
10 1 0 5.24 1.15
10 1 0 1.65 1.01
10 1 0 3.93 1.06
-11 -1 0 0.39 0.73
11 1 0 0.04 0.6
11 1 0 -0.97 0.84
-12 -1 0 -1.35 0.75
12 1 0 -0.44 0.98
-13 -1 0 0.08 0.83
13 1 0 -0.45 1.08
13 -2 0 0.3 1.24
-13 2 0 -0.77 0.8
12 -2 0 -0.17 1.05
-12 2 0 1.1 0.84
11 -2 0 -0.56 0.98
11 -2 0 0.37 0.65
-11 2 0 0.58 0.75
10 -2 0 0.56 0.7
10 -2 0 2.77 0.8
10 -2 0 1.4 0.98
-10 2 0 3.41 0.82
9 -2 0 11.66 1.36
9 -2 0 8.63 1.14
-9 2 0 9.73 1.12
8 -2 0 17.01 1.55
8 -2 0 22.26 1.62
8 -2 0 22.78 1.66
8 -2 0 18.5 1.6
-8 2 0 18.3 1.46
7 -2 0 15.55 1.34
7 -2 0 15.68 1.27
7 -2 0 13.47 1.27
7 -2 0 14.24 1.28
-7 2 0 14.89 1.19
6 -2 0 14.4 1.2
6 -2 0 12.67 1.1
6 -2 0 12.64 1.19
6 -2 0 13.7 1.13
-6 2 0 15.78 1.12
5 -2 0 78.89 4.3
5 -2 0 76.43 4.26
5 -2 0 78.85 4.31
5 -2 0 74.94 3.88
-5 2 0 88.22 3.89
4 -2 0 18.22 1.21
4 -2 0 15.12 1.09
4 -2 0 19.1 1.14
4 -2 0 19.72 1.27
-4 2 0 18.95 1.18
-4 2 0 19.87 1.14
3 -2 0 36.7 2.06
3 -2 0 37.86 2.17
3 -2 0 38.44 2.07
3 -2 0 34.5 1.87
-3 2 0 37.13 1.86
2 -2 0 1.49 0.33
2 -2 0 1.05 0.21
-2 2 0 1.03 0.22
1 -2 0 746.96 36.94
-1 2 0 747.12 36.94
0 -2 0 36.37 2.09
0 -2 0 33.49 1.85
0 2 0 34.4 1.86
0 2 0 35.79 1.9
-1 -2 0 303.95 17
-1 -2 0 309.82 15.85
-1 -2 0 298.68 15.19
1 2 0 322.23 15.87
1 2 0 304.67 15.2
1 2 0 294.39 15.34
-2 -2 0 115.41 6.11
-2 -2 0 122.1 6.8
2 2 0 115.59 6.16
2 2 0 124.32 6.38
2 2 0 123.17 5.52
-3 -2 0 119.34 5.38
3 2 0 118 5.38
3 2 0 121.7 6.11
3 2 0 118.84 6.37
3 2 0 116.9 5.52
3 2 0 118.24 6.16
-4 -2 0 146.39 7.14
4 2 0 163.33 8.2
4 2 0 154.57 8.46
4 2 0 156.92 7.35
4 2 0 169.91 8.12
4 2 0 167.71 7.19
4 2 0 151.42 8.1
-5 -2 0 60.28 3.13
5 2 0 61.42 3.22
5 2 0 67.02 3.59
5 2 0 67.27 3.54
5 2 0 66.81 3.18
5 2 0 59.48 3.5
5 2 0 63.36 3.68
-6 -2 0 29.52 1.84
6 2 0 33.68 1.9
6 2 0 29.85 2.14
6 2 0 30.23 2.01
6 2 0 33.91 2.06
6 2 0 31.8 1.88
-7 -2 0 17.36 1.36
7 2 0 19.17 1.51
7 2 0 16.49 1.63
7 2 0 20.01 1.53
7 2 0 21.91 1.48
-8 -2 0 6.78 0.98
8 2 0 7.19 1
8 2 0 4.88 1.14
8 2 0 7.73 1.07
8 2 0 9.36 1.03
-9 -2 0 10.12 1.19
9 2 0 11.09 1.37
9 2 0 10.57 1.23
9 2 0 8.82 1.15
9 2 0 8.38 1.31
-10 -2 0 2.43 0.82
10 2 0 2.48 0.79
10 2 0 4.04 1.09
10 2 0 5.66 1.11
10 2 0 0.72 0.96
-11 -2 0 -0.59 0.65
11 2 0 0.07 0.6
11 2 0 -1.4 0.86
11 2 0 0.23 0.84
-12 -2 0 -0.15 0.77
12 2 0 -0.36 0.84
-13 -2 0 0.1 0.83
13 2 0 -1.03 1.08
13 -3 0 0.69 1.25
-13 3 0 0.72 0.92
12 -3 0 -0.42 1.07
-12 3 0 -0.17 0.77
11 -3 0 0.03 0.68
11 -3 0 0.73 1.01
-11 3 0 0.57 0.75
10 -3 0 0.88 0.74
10 -3 0 -0.94 0.83
10 -3 0 -0.88 0.62
-10 3 0 -0.45 0.66
9 -3 0 10.24 1.24
9 -3 0 6.19 1.09
9 -3 0 10.36 1.25
-9 3 0 8.27 1.18
8 -3 0 8.19 1.1
8 -3 0 7.66 1.02
8 -3 0 4.73 0.97
-8 3 0 8.58 1.1
7 -3 0 13.12 1.24
7 -3 0 14.81 1.26
7 -3 0 12.5 1.25
7 -3 0 11.34 1.16
-7 3 0 14 1.22
6 -3 0 36.14 2.27
6 -3 0 36.69 2.16
6 -3 0 38.31 2.31
6 -3 0 33.51 2.14
-6 3 0 37.08 2.12
5 -3 0 49.67 2.66
5 -3 0 51.13 2.9
5 -3 0 47.06 2.86
-5 3 0 54.35 2.66
4 -3 0 13.64 1.01
4 -3 0 12.74 1.01
4 -3 0 15.73 1.09
4 -3 0 13.63 0.98
-4 3 0 15.26 0.97
3 -3 0 2.16 0.41
3 -3 0 1.28 0.29
3 -3 0 3.36 0.49
3 -3 0 1.97 0.37
-3 3 0 2.68 0.38
2 -3 0 4.76 0.47
2 -3 0 4.17 0.49
2 -3 0 5.6 0.55
2 -3 0 6.82 0.68
1 -3 0 45.1 2.42
1 -3 0 50.94 2.73
1 -3 0 42.09 2.38
-1 3 0 40.45 2.42
-1 3 0 46.56 2.42
0 -3 0 102.99 5.29
0 -3 0 109.6 5.96
0 3 0 99.24 5.34
0 3 0 103.54 5.49
0 3 0 104.56 5.3
-1 -3 0 10.98 0.85
-1 -3 0 14.9 1.01
1 3 0 12.42 0.86
1 3 0 10.26 0.85
1 3 0 14.56 0.92
1 3 0 12.03 0.75
-2 -3 0 1.2 0.3
-2 -3 0 1.95 0.43
2 3 0 1.37 0.31
2 3 0 1.77 0.37
2 3 0 1.53 0.34
2 3 0 1.44 0.31
2 3 0 1.43 0.32
-3 -3 0 4.57 0.56
-3 -3 0 4.59 0.59
-3 -3 0 3.36 0.43
3 3 0 4.83 0.57
3 3 0 4.54 0.54
3 3 0 5.77 0.68
3 3 0 6.09 0.6
3 3 0 4.88 0.49
-4 -3 0 6.78 0.74
-4 -3 0 7.2 0.64
4 3 0 5.48 0.67
4 3 0 6.79 0.7
4 3 0 7.63 0.84
4 3 0 6.57 0.74
4 3 0 6.95 0.64
-5 -3 0 47.05 2.44
5 3 0 44.18 2.87
5 3 0 49.92 2.72
5 3 0 44.42 2.5
5 3 0 47.38 2.76
5 3 0 47.06 2.46
-6 -3 0 28.89 1.77
6 3 0 27.69 1.91
6 3 0 26.77 2.07
6 3 0 31.8 1.81
6 3 0 30.02 1.8
-7 -3 0 18.12 1.39
7 3 0 22.67 1.49
7 3 0 18.03 1.41
7 3 0 19.39 1.51
7 3 0 19.93 1.75
-8 -3 0 6.65 0.98
8 3 0 5.17 0.92
8 3 0 4.99 1.07
8 3 0 6.79 0.93
-9 -3 0 7.95 1.11
9 3 0 7.94 1.24
9 3 0 7.44 1.14
9 3 0 7.88 1.06
-10 -3 0 3.34 0.91
10 3 0 4.59 1.06
10 3 0 2.78 0.82
10 3 0 3.95 1.15
-11 -3 0 -0.51 0.69
11 3 0 -0.46 0.98
11 3 0 0.34 0.64
11 3 0 0.7 0.83
-12 -3 0 -0.45 0.74
12 3 0 0.18 0.9
-13 -3 0 1.41 0.92
13 3 0 2.06 1.17
13 -4 0 0.4 1.23
-13 4 0 -0.5 0.9
12 -4 0 -0.75 1.05
-12 4 0 -0.98 0.77
11 -4 0 -0.72 0.93
11 -4 0 -0.23 0.66
-11 4 0 -0.32 0.75
10 -4 0 0.19 0.65
10 -4 0 0.02 0.86
10 -4 0 -0.44 0.63
-10 4 0 -0.65 0.62
9 -4 0 -0.29 0.65
9 -4 0 0.37 0.57
9 -4 0 0.93 0.79
-9 4 0 0.73 0.66
8 -4 0 1.47 0.73
8 -4 0 0.7 0.66
8 -4 0 1.26 0.62
-8 4 0 1.83 0.64
7 -4 0 -0.63 0.57
7 -4 0 0.73 0.57
7 -4 0 0.05 0.54
-7 4 0 1.03 0.56
6 -4 0 32.5 2.07
6 -4 0 30.47 2.07
6 -4 0 31.8 1.95
-6 4 0 30.88 1.91
5 -4 0 47.82 2.71
5 -4 0 47 2.52
5 -4 0 43.42 2.83
5 -4 0 48.51 2.76
-5 4 0 45.23 2.47
4 -4 0 85.5 4.36
4 -4 0 100.86 4.86
4 -4 0 91.75 5.25
4 -4 0 86.38 4.79
-4 4 0 87.66 4.3
3 -4 0 28.72 1.77
3 -4 0 32.09 1.96
3 -4 0 27.01 1.68
3 -4 0 31.84 1.83
-3 4 0 29.72 1.63
2 -4 0 13.26 0.93
2 -4 0 15.99 1.01
2 -4 0 14.21 0.95
-2 4 0 12.8 0.87
1 -4 0 89.31 4.12
1 -4 0 71.55 4.04
1 -4 0 76.78 3.69
1 -4 0 78.02 4.57
-1 4 0 73.42 4.14
0 -4 0 149 7.43
0 -4 0 150.43 8.36
0 4 0 147.82 7.52
0 4 0 134.49 6.69
0 4 0 147.24 7.45
0 4 0 148.57 7.71
-1 -4 0 5.64 0.67
-1 -4 0 3.97 0.5
1 4 0 4.27 0.55
1 4 0 5.67 0.63
1 4 0 5.12 0.48
1 4 0 4.67 0.53
-2 -4 0 7.21 0.76
-2 -4 0 4.81 0.59
2 4 0 6.69 0.71
2 4 0 5.99 0.53
2 4 0 5.83 0.6
2 4 0 5.89 0.56
-3 -4 0 19.4 1.38
-3 -4 0 17.59 1.28
3 4 0 17.24 1.09
3 4 0 18.66 1.27
3 4 0 18.12 1.35
3 4 0 18.59 1.16
3 4 0 17.99 1.25
-4 -4 0 17.59 1.27
-4 -4 0 14.67 1.24
-4 -4 0 14.71 1.02
4 4 0 16.63 1.07
4 4 0 12.54 1.06
4 4 0 15.98 1.3
4 4 0 16.41 1.22
4 4 0 17.17 1.22
-5 -4 0 73.84 3.82
-5 -4 0 82.05 4.39
5 4 0 81.9 4.32
5 4 0 74.36 4.55
5 4 0 83.44 3.89
5 4 0 72.45 3.93
5 4 0 84.25 4.39
-6 -4 0 33.44 2.1
-6 -4 0 28.96 1.81
6 4 0 29.32 2.2
6 4 0 29.88 1.86
6 4 0 29.89 1.97
6 4 0 29.32 1.85
-7 -4 0 15.28 1.22
-7 -4 0 14.8 1.34
7 4 0 11.96 1.17
7 4 0 14.28 1.21
7 4 0 12.07 1.49
7 4 0 13.83 1.22
-8 -4 0 7.57 1.07
-8 -4 0 11.7 1.28
8 4 0 9.88 1.12
8 4 0 9.7 1.11
8 4 0 8.94 1.31
8 4 0 8.72 1.09
-9 -4 0 11.6 1.4
-9 -4 0 9.93 1.18
9 4 0 7.26 1.07
9 4 0 7.71 1.17
9 4 0 7.55 1.29
-10 -4 0 4.18 0.93
-10 -4 0 1.9 1.03
10 4 0 4.18 0.98
10 4 0 1.61 0.73
10 4 0 3.02 1.08
-11 -4 0 0.06 0.65
11 4 0 0.27 0.6
11 4 0 1.37 0.88
-12 -4 0 0.05 0.74
12 4 0 -0.3 0.86
-13 5 0 -1.43 0.96
12 -5 0 -0.05 1.1
-12 5 0 -1.29 0.84
11 -5 0 -0.66 0.64
11 -5 0 0.33 0.96
-11 5 0 -0.44 0.77
10 -5 0 -1.27 0.77
10 -5 0 0.02 0.67
-10 5 0 -0.14 0.7
9 -5 0 2.27 0.83
9 -5 0 0.59 0.68
9 -5 0 0.79 0.66
-9 5 0 0.47 0.68
8 -5 0 0.1 0.62
8 -5 0 0.79 0.64
8 -5 0 -0.37 0.53
-8 5 0 0.04 0.58
7 -5 0 -0.68 0.49
7 -5 0 -0.23 0.5
7 -5 0 -0.47 0.54
-7 5 0 -0.26 0.46
6 -5 0 4.78 0.79
6 -5 0 3.59 0.69
6 -5 0 3.13 0.72
-6 5 0 4.45 0.77
5 -5 0 39.17 2.18
5 -5 0 34.81 2.42
5 -5 0 34.96 2.32
5 -5 0 36.37 2.27
-5 5 0 41.09 2.17
4 -5 0 24.26 1.63
4 -5 0 25.8 1.72
4 -5 0 26.91 1.81
4 -5 0 26.95 1.64
-4 5 0 23.21 1.51
3 -5 0 10.39 0.9
3 -5 0 11.45 0.96
3 -5 0 10.05 0.93
3 -5 0 12.3 1.08
-3 5 0 9.99 0.86
2 -5 0 15.61 1.25
2 -5 0 14.19 1.09
2 -5 0 14.94 1.07
2 -5 0 17.43 1.14
-2 5 0 12.83 0.97
1 -5 0 157.37 8.76
1 -5 0 147.51 7.77
-1 5 0 150.58 6.9
-1 5 0 153.43 8.02
0 -5 0 59.35 3.69
0 -5 0 63.69 3.32
0 -5 0 60.95 3.25
0 5 0 58.52 3.34
0 5 0 61.34 2.97
0 5 0 58.64 3.32
-1 -5 0 20.76 1.47
-1 -5 0 19.98 1.31
-1 -5 0 20.31 1.27
1 5 0 21.35 1.34
1 5 0 16.59 1.14
1 5 0 20.7 1.18
1 5 0 17.19 1.28
1 5 0 16.11 1.32
-2 -5 0 0.94 0.45
-2 -5 0 0.83 0.38
-2 -5 0 -0.07 0.28
2 5 0 0.6 0.3
2 5 0 0.63 0.39
2 5 0 0.04 0.27
2 5 0 0.98 0.33
-3 -5 0 -0.11 0.42
-3 -5 0 0.14 0.3
-3 -5 0 -0.13 0.32
-3 -5 0 -0.28 0.36
3 5 0 0.33 0.34
3 5 0 0.11 0.29
3 5 0 -0.21 0.36
3 5 0 -0.09 0.28
3 5 0 0.1 0.28
-4 -5 0 5.21 0.79
-4 -5 0 6.47 0.89
4 5 0 5.27 0.68
4 5 0 4.79 0.66
4 5 0 6.21 0.73
4 5 0 5.69 0.71
4 5 0 4.26 0.76
-5 -5 0 18.61 1.49
-5 -5 0 14.75 1.16
5 5 0 20.28 1.3
5 5 0 16.37 1.37
5 5 0 17.55 1.55
5 5 0 17.35 1.28
-6 -5 0 7.8 0.85
-6 -5 0 9.03 1.1
6 5 0 8.01 0.9
6 5 0 8.77 0.94
6 5 0 8.36 0.91
6 5 0 6.65 1.07
-7 -5 0 4.16 0.76
-7 -5 0 5.65 0.91
7 5 0 3.87 0.76
7 5 0 4 0.77
7 5 0 3.42 0.95
7 5 0 4.05 0.75
-8 -5 0 9.4 1.1
-8 -5 0 12.17 1.41
8 5 0 12.04 1.22
8 5 0 8.14 1.06
8 5 0 6.25 1.09
8 5 0 8.98 1.35
-9 -5 0 8.07 1.21
-9 -5 0 8.48 1.29
9 5 0 10.67 1.29
9 5 0 9.73 1.15
9 5 0 11.54 1.61
9 5 0 7.69 1.18
-10 -5 0 1.77 1.04
-10 -5 0 3.29 0.88
10 5 0 2.54 0.77
10 5 0 2.05 0.84
10 5 0 1.76 1.07
-11 -5 0 1.05 0.8
11 5 0 0.57 0.64
11 5 0 1.57 0.84
-12 -5 0 1.32 0.92
12 5 0 -0.2 0.91
-13 6 0 -1.67 0.97
-12 6 0 -1.34 0.92
11 -6 0 -0.57 0.95
-11 6 0 0.63 0.94
10 -6 0 -0.36 0.65
10 -6 0 0.67 0.85
-10 6 0 0.6 0.85
9 -6 0 3.33 0.85
9 -6 0 5.55 1.03
9 -6 0 4.48 0.99
-9 6 0 3.38 0.98
8 -6 0 -0.44 0.49
8 -6 0 0.69 0.64
8 -6 0 0.2 0.62
-8 6 0 -0.51 0.63
7 -6 0 -0.07 0.57
7 -6 0 -0.75 0.49
7 -6 0 -0.15 0.58
-7 6 0 -0.84 0.5
6 -6 0 0.95 0.57
6 -6 0 1.08 0.64
6 -6 0 1.01 0.51
-6 6 0 -0.06 0.35
-6 6 0 1.41 0.59
5 -6 0 16.19 1.6
5 -6 0 21.62 1.49
5 -6 0 21.07 1.47
5 -6 0 16.92 1.47
-5 6 0 22.23 1.43
4 -6 0 2.45 0.62
4 -6 0 2.3 0.61
4 -6 0 2.42 0.72
4 -6 0 3.49 0.57
-4 6 0 2.68 0.58
-4 6 0 1.14 0.44
3 -6 0 3.28 0.65
3 -6 0 2.55 0.54
3 -6 0 3.77 0.67
3 -6 0 2.47 0.63
-3 6 0 2.24 0.57
-3 6 0 2.07 0.49
2 -6 0 3.79 0.74
2 -6 0 3.96 0.63
2 -6 0 3.29 0.6
2 -6 0 2.84 0.5
-2 6 0 3.52 0.56
-2 6 0 3.04 0.43
1 -6 0 32.66 2.28
1 -6 0 33.95 1.98
1 -6 0 33.53 2.05
-1 6 0 33.14 1.85
-1 6 0 32.13 1.96
0 -6 0 0.17 0.41
0 -6 0 0.88 0.5
0 -6 0 0.78 0.32
0 6 0 0.35 0.35
0 6 0 0.34 0.44
0 6 0 0.59 0.35
0 6 0 0.14 0.32
0 6 0 0.59 0.32
-1 -6 0 28.61 1.72
-1 -6 0 25.9 1.89
-1 -6 0 26.42 1.63
1 6 0 23.66 1.48
1 6 0 26.95 1.7
1 6 0 26.01 1.68
1 6 0 23.7 1.7
1 6 0 22.5 1.45
-2 -6 0 4.27 0.79
-2 -6 0 3.67 0.66
-2 -6 0 3.12 0.56
2 6 0 3.63 0.54
2 6 0 4.2 0.56
2 6 0 3.24 0.57
2 6 0 3.5 0.65
-3 -6 0 8.71 0.79
-3 -6 0 9.41 1
-3 -6 0 8.31 0.94
-3 -6 0 9.73 1.04
3 6 0 9.42 1.04
3 6 0 10.51 0.89
3 6 0 8.41 0.95
3 6 0 8.99 0.93
3 6 0 7.83 0.76
-4 -6 0 24.22 1.91
-4 -6 0 26.42 1.85
-4 -6 0 24.91 1.53
4 6 0 25.38 1.6
4 6 0 24.21 1.87
4 6 0 24.98 1.74
4 6 0 25.67 1.56
-5 -6 0 15.16 1.31
5 6 0 10.44 1.14
5 6 0 13.26 1.06
5 6 0 10.53 1.03
5 6 0 11.78 1.39
-6 -6 0 5.32 0.83
-6 -6 0 10.97 1.2
6 6 0 6.53 1.08
6 6 0 7.49 0.87
6 6 0 7.55 0.95
6 6 0 7.53 0.91
-7 -6 0 4.5 0.94
-7 -6 0 4.63 0.83
7 6 0 4.58 0.84
7 6 0 3.35 0.78
7 6 0 3.02 1.04
7 6 0 4.78 0.8
-8 -6 0 4.03 0.98
-8 -6 0 3.93 0.86
8 6 0 4.02 0.82
8 6 0 1.8 0.79
8 6 0 4.72 0.94
8 6 0 2.51 0.99
-9 -6 0 7.57 1.15
9 6 0 6.22 1.11
9 6 0 6.51 1.01
9 6 0 9.19 1.49
9 6 0 9.18 1.32
-10 -6 0 0.82 0.81
10 6 0 3.1 0.77
10 6 0 3.79 0.94
-11 -6 0 0.93 0.75
11 6 0 0.5 0.64
11 6 0 -0.17 0.75
-12 -6 0 1.89 0.9
12 6 0 1.04 1
-12 7 0 -0.09 1.04
11 -7 0 0.52 0.75
-11 7 0 -0.24 0.91
10 -7 0 3.31 1.13
10 -7 0 2.47 0.84
-10 7 0 0.54 0.89
9 -7 0 9.56 1.29
9 -7 0 5.4 1.04
9 -7 0 4.68 1.08
-9 7 0 8.35 1.29
-9 7 0 7.46 1.18
8 -7 0 0.24 0.62
8 -7 0 1.16 0.71
8 -7 0 -1.1 0.51
-8 7 0 -1.22 0.6
-8 7 0 0.58 0.57
7 -7 0 -0.85 0.62
7 -7 0 -0.31 0.62
7 -7 0 -1.07 0.43
-7 7 0 -0.37 0.43
-7 7 0 -0.48 0.56
6 -7 0 3.76 0.74
6 -7 0 3.44 0.85
6 -7 0 5.27 0.91
-6 7 0 4.24 0.79
5 -7 0 1.83 0.65
5 -7 0 1.54 0.67
5 -7 0 1.32 0.49
5 -7 0 0.05 0.77
-5 7 0 1.66 0.57
-5 7 0 2.64 0.64
4 -7 0 2.17 0.68
4 -7 0 2.09 0.51
4 -7 0 3.06 0.67
4 -7 0 2.75 0.82
-4 7 0 2.18 0.55
-4 7 0 1.92 0.58
3 -7 0 1.5 0.58
3 -7 0 0.76 0.66
3 -7 0 0.84 0.42
3 -7 0 2.36 0.61
-3 7 0 1.65 0.52
-3 7 0 1.92 0.68
-3 7 0 0.75 0.39
2 -7 0 0.4 0.51
2 -7 0 0.4 0.68
2 -7 0 0.06 0.38
-2 7 0 0.29 0.25
-2 7 0 0.26 0.53
-2 7 0 0.05 0.39
-2 7 0 -0.85 0.37
1 -7 0 -0.33 0.37
1 -7 0 -0.23 0.48
1 -7 0 0.06 0.65
-1 7 0 -0.49 0.39
-1 7 0 0.41 0.45
-1 7 0 -0.23 0.5
-1 7 0 0.57 0.4
0 -7 0 5.93 0.97
0 -7 0 5.12 0.82
0 -7 0 6.98 0.77
0 7 0 5.32 0.77
0 7 0 5.63 0.72
0 7 0 5.15 0.92
0 7 0 5.84 0.74
0 7 0 5.6 0.74
-1 -7 0 8.47 0.83
-1 -7 0 8.2 0.92
-1 -7 0 8.38 1.12
1 7 0 8.36 0.94
1 7 0 8.09 0.97
1 7 0 8.75 1.07
1 7 0 7.95 0.79
1 7 0 7.86 0.8
-2 -7 0 8.05 0.88
-2 -7 0 8.28 0.94
-2 -7 0 6.5 1
2 7 0 6.07 0.72
2 7 0 6.7 0.74
2 7 0 7.43 0.93
2 7 0 8.32 0.98
-3 -7 0 6.5 1.05
-3 -7 0 7.62 1.01
-3 -7 0 5.21 0.86
3 7 0 5.88 0.9
3 7 0 6.09 0.86
3 7 0 5.13 0.74
3 7 0 7.01 0.77
3 7 0 7.04 0.92
-4 -7 0 14.31 1.45
-4 -7 0 13.68 1.41
-4 -7 0 16.97 1.19
-4 -7 0 15.72 1.43
4 7 0 14.83 1.34
4 7 0 15.63 1.55
4 7 0 15.51 1.18
4 7 0 14.97 1.21
-5 -7 0 19.82 1.36
-5 -7 0 21.51 1.69
5 7 0 19.1 1.38
5 7 0 17.73 1.55
5 7 0 16.46 1.76
5 7 0 17.76 1.42
-6 -7 0 10.48 1.25
6 7 0 4.81 0.95
6 7 0 6.56 0.95
6 7 0 7.29 1.21
6 7 0 7.18 0.94
-7 -7 0 0.92 0.58
-7 -7 0 1.44 0.83
7 7 0 2.18 0.72
7 7 0 2.09 0.91
7 7 0 2.12 0.76
7 7 0 1.51 0.63
-8 -7 0 0.44 0.68
8 7 0 0.44 0.65
8 7 0 1.45 0.8
8 7 0 1.85 0.99
8 7 0 1.19 0.61
-9 -7 0 1.73 0.8
9 7 0 0.97 0.72
9 7 0 1.47 0.93
9 7 0 1.68 0.67
-10 -7 0 0.81 0.77
10 7 0 0.96 0.79
10 7 0 0.89 0.65
-11 -7 0 0.09 0.78
11 7 0 0.09 0.64
11 7 0 -0.27 0.79
-12 8 0 -0.13 0.95
11 -8 0 -0.43 0.74
-11 8 0 0.57 0.98
10 -8 0 0.97 0.76
-10 8 0 0.26 0.88
9 -8 0 -0.48 0.69
9 -8 0 -0.13 0.82
-9 8 0 -0.32 0.77
-9 8 0 0.26 0.64
8 -8 0 -0.84 0.7
8 -8 0 -1.38 0.52
8 -8 0 -0.13 0.63
-8 8 0 -0.42 0.6
-8 8 0 -1.24 0.69
7 -8 0 0.38 0.68
7 -8 0 -0.63 0.68
-7 8 0 -0.63 0.59
-7 8 0 -0.85 0.64
6 -8 0 5.95 0.94
6 -8 0 6.2 1.04
6 -8 0 6.48 1.08
-6 8 0 4.47 0.95
-6 8 0 4.86 0.99
5 -8 0 2.69 0.78
5 -8 0 2.79 0.96
5 -8 0 2.57 0.8
5 -8 0 2.93 0.67
-5 8 0 4.42 0.82
-5 8 0 4.25 0.79
4 -8 0 0.56 0.73
4 -8 0 1.21 0.66
4 -8 0 0.29 0.44
4 -8 0 0.28 0.61
-4 8 0 0.82 0.57
-4 8 0 0.67 0.53
3 -8 0 2.62 0.56
3 -8 0 2.93 0.72
3 -8 0 2.65 0.69
3 -8 0 1.89 0.85
-3 8 0 0.93 0.43
-3 8 0 3.12 0.81
-3 8 0 2.36 0.6
2 -8 0 0.52 0.71
2 -8 0 1.44 0.61
2 -8 0 0.76 0.44
-2 8 0 0.11 0.29
-2 8 0 0.48 0.51
-2 8 0 -0.82 0.41
-2 8 0 0.16 0.59
1 -8 0 3.04 0.62
1 -8 0 2.79 0.9
1 -8 0 3.76 0.76
-1 8 0 2.38 0.62
-1 8 0 3.12 0.78
-1 8 0 2.71 0.64
-1 8 0 1.74 0.65
0 -8 0 35.03 2.29
0 -8 0 32.27 2.56
0 -8 0 37.11 2.21
0 8 0 38.83 2.36
0 8 0 32.72 2.03
0 8 0 33.42 2.23
0 8 0 30.99 2.04
0 8 0 36.96 2.37
-1 -8 0 11.96 1.39
-1 -8 0 13.61 1.25
-1 -8 0 12.21 1.13
1 8 0 11.99 1.06
1 8 0 12.35 1.08
1 8 0 14.09 1.25
1 8 0 13.49 1.24
1 8 0 10.33 1.25
-2 -8 0 5.01 0.78
-2 -8 0 5.81 0.91
-2 -8 0 5.54 1.07
2 8 0 5.35 0.81
2 8 0 5.92 0.8
2 8 0 6.13 0.91
2 8 0 6.45 0.8
-3 -8 0 5.11 1.09
-3 -8 0 5.88 0.91
-3 -8 0 5.39 0.99
3 8 0 6.43 0.85
3 8 0 5.1 0.76
3 8 0 6.09 1
-4 -8 0 8.55 0.93
-4 -8 0 8.96 1.31
-4 -8 0 8.55 1.21
-4 -8 0 7.26 1.18
4 8 0 8.23 1.09
4 8 0 10.26 1.01
4 8 0 7.28 1.21
4 8 0 7.98 0.96
-5 -8 0 26.43 1.77
5 8 0 29.12 2.32
5 8 0 28.32 1.81
5 8 0 24.25 1.98
5 8 0 27.55 1.89
-6 -8 0 2.78 0.71
-6 -8 0 4.29 0.97
6 8 0 3.53 0.78
6 8 0 1.4 0.81
6 8 0 3.51 0.79
6 8 0 2.19 0.97
-7 -8 0 0.28 0.55
7 8 0 -0.9 0.75
7 8 0 0.87 0.65
7 8 0 0.03 0.64
7 8 0 -0.33 0.49
-8 -8 0 -0.01 0.55
8 8 0 -0.47 0.63
8 8 0 0.25 0.54
8 8 0 0.51 0.8
8 8 0 0.73 0.88
-9 -8 0 -0.97 0.7
9 8 0 0.24 0.65
9 8 0 -0.03 0.6
10 8 0 0.68 0.72
10 8 0 0.03 0.59
11 8 0 0.17 0.88
11 8 0 -0.18 0.64
-12 9 0 0.3 1.11
11 -9 0 1.09 0.82
-11 9 0 0.87 1.05
10 -9 0 -0.17 0.77
-10 9 0 0.19 0.94
9 -9 0 -0.42 0.73
-9 9 0 -0.09 0.79
8 -9 0 0.54 0.83
8 -9 0 1.04 0.72
-8 9 0 -0.14 0.85
-8 9 0 -0.16 0.77
7 -9 0 0.53 0.69
7 -9 0 -1.27 0.59
7 -9 0 0.25 0.75
-7 9 0 -0.25 0.72
-7 9 0 0.15 0.7
6 -9 0 0.79 0.81
6 -9 0 0.41 0.71
6 -9 0 1.61 0.8
-6 9 0 0.09 0.78
-6 9 0 0.73 0.68
5 -9 0 4.54 0.99
5 -9 0 5.91 1.3
5 -9 0 5.33 1.07
5 -9 0 6.12 0.91
-5 9 0 4.1 0.88
-5 9 0 4.84 0.98
4 -9 0 2.29 0.79
4 -9 0 2.36 0.64
4 -9 0 2.59 0.79
-4 9 0 3.67 0.74
-4 9 0 2.25 0.67
3 -9 0 0.9 0.65
3 -9 0 2.43 0.97
3 -9 0 1.13 0.54
-3 9 0 0.85 0.51
-3 9 0 1.45 0.6
2 -9 0 0.93 0.65
2 -9 0 1.3 0.52
2 -9 0 0.74 0.89
-2 9 0 0.26 0.35
-2 9 0 1.38 0.74
-2 9 0 0.6 0.51
-2 9 0 0.68 0.58
1 -9 0 3.24 0.99
1 -9 0 1.51 0.7
1 -9 0 0.62 0.5
-1 9 0 0.52 0.55
-1 9 0 1.51 0.58
-1 9 0 0.65 0.55
-1 9 0 -0.8 0.58
-1 9 0 1.15 0.65
0 -9 0 2.73 0.73
0 -9 0 2.31 0.59
0 -9 0 3.05 1.01
0 9 0 2.03 0.61
0 9 0 2.87 0.73
0 9 0 2.1 0.87
0 9 0 1.34 0.67
0 9 0 2.08 0.62
-1 -9 0 -0.01 0.55
-1 -9 0 0.47 0.84
-1 -9 0 0.15 0.5
1 9 0 -0.62 0.62
1 9 0 -0.36 0.66
1 9 0 0.35 0.55
1 9 0 0.22 0.49
-2 -9 0 0.98 0.6
-2 -9 0 1.11 0.9
-2 -9 0 1.63 0.68
2 9 0 0.56 0.6
2 9 0 1.16 0.56
2 9 0 0.9 0.77
-3 -9 0 1.74 0.95
-3 -9 0 1.44 0.8
-3 -9 0 0.44 0.64
3 9 0 1.36 0.66
3 9 0 1.64 0.83
3 9 0 0.48 0.58
-4 -9 0 28.76 2.15
-4 -9 0 20.06 2.03
-4 -9 0 23 2.11
-4 -9 0 20.83 1.63
4 9 0 21.16 1.75
4 9 0 19.97 1.62
4 9 0 23.44 1.92
4 9 0 24.82 2.14
-5 -9 0 16.74 1.64
-5 -9 0 9.67 1.09
5 9 0 12.34 1.17
5 9 0 11.15 1.24
5 9 0 13.09 1.63
5 9 0 6.81 1.28
6 9 0 -0.28 0.62
6 9 0 0.77 0.89
6 9 0 0.66 0.6
7 9 0 -0.06 0.54
7 9 0 -0.57 0.84
7 9 0 0.03 0.63
8 9 0 0.75 0.61
8 9 0 0.64 0.7
9 9 0 1.11 0.75
9 9 0 0.97 0.69
10 9 0 0.28 0.74
10 9 0 -0.11 0.61
11 -10 0 0.97 0.81
-11 10 0 1.75 1.19
10 -10 0 0.42 0.8
-10 10 0 1.69 0.98
9 -10 0 0.53 0.85
-9 10 0 0.66 0.87
8 -10 0 0.28 0.74
-8 10 0 1.77 0.93
7 -10 0 0.71 0.77
7 -10 0 0.83 0.75
-7 10 0 -0.88 0.73
6 -10 0 -1.34 0.69
6 -10 0 -0.76 0.71
6 -10 0 -0.19 0.59
-6 10 0 -0.12 0.69
-6 10 0 -0.09 0.71
5 -10 0 3.04 0.93
5 -10 0 1.02 0.74
5 -10 0 2.75 0.98
5 -10 0 2.26 1.16
-5 10 0 2.98 0.88
-5 10 0 1.7 0.8
4 -10 0 3.51 0.78
4 -10 0 2.18 0.91
4 -10 0 4.7 1.32
-4 10 0 5.5 0.95
-4 10 0 4.07 0.94
3 -10 0 10.44 1.55
3 -10 0 8.52 1.22
3 -10 0 8.58 1.04
-3 10 0 7.86 1.14
2 -10 0 2.4 0.82
2 -10 0 4.26 1.15
2 -10 0 3.13 0.67
-2 10 0 2.63 0.78
1 -10 0 2.25 0.79
1 -10 0 2.47 0.68
1 -10 0 3.34 1.07
-1 10 0 2.01 0.72
-1 10 0 3.21 0.75
-1 10 0 2.88 0.7
0 -10 0 1.12 0.57
0 -10 0 0.56 0.67
0 -10 0 1.84 0.93
0 10 0 2.49 0.87
0 10 0 0.71 0.63
0 10 0 1.05 0.63
0 10 0 0.53 0.63
-1 -10 0 0.33 0.9
-1 -10 0 -0.3 0.59
-1 -10 0 0.85 0.7
1 10 0 0.6 0.81
1 10 0 0.38 0.7
1 10 0 -0.34 0.59
1 10 0 0.64 0.63
-2 -10 0 0.55 0.76
-2 -10 0 -1.74 0.7
-2 -10 0 1.05 1.04
2 10 0 -0.97 0.76
2 10 0 0.17 0.65
-3 -10 0 3.75 1.29
-3 -10 0 2.72 0.99
-3 -10 0 0.47 0.98
3 10 0 2.87 1.09
3 10 0 3.13 0.94
-4 -10 0 20.57 2.08
-4 -10 0 17.89 1.94
4 10 0 16.95 1.72
4 10 0 16.04 1.57
4 10 0 21.72 2
5 10 0 1.3 0.8
5 10 0 2.11 1
5 10 0 2.97 0.8
6 10 0 0.08 0.66
6 10 0 0.98 0.95
6 10 0 0.14 0.64
7 10 0 0.45 0.68
7 10 0 0.74 0.61
8 10 0 0.79 0.67
8 10 0 -0.08 0.7
9 10 0 -0.14 0.64
9 10 0 0.64 0.77
10 10 0 -0.26 0.64
10 10 0 -0.51 0.75
-11 11 0 1.53 1.17
10 -11 0 0.05 0.79
-10 11 0 1.59 1.02
9 -11 0 0.72 0.86
-9 11 0 2.4 1.04
8 -11 0 2.61 1
-8 11 0 3.03 1.02
7 -11 0 2.55 0.94
-7 11 0 4.05 1.11
6 -11 0 0.41 0.84
6 -11 0 0.46 0.69
-6 11 0 0.71 0.82
5 -11 0 -0.03 0.74
5 -11 0 0.83 0.88
5 -11 0 0.06 0.78
5 -11 0 0.79 0.81
-5 11 0 0.6 0.79
-5 11 0 -0.17 0.82
4 -11 0 0.5 0.68
4 -11 0 0.07 0.75
4 -11 0 -0.99 1.01
-4 11 0 1.12 0.77
-4 11 0 -1.65 0.75
3 -11 0 0.71 0.79
3 -11 0 0.68 0.65
3 -11 0 1.84 1.08
-3 11 0 0.05 0.58
-3 11 0 1.24 0.85
2 -11 0 2.59 0.95
2 -11 0 1.21 0.7
2 -11 0 2.16 1.08
-2 11 0 2.38 0.86
1 -11 0 4.83 0.9
1 -11 0 4.9 1.28
1 -11 0 3.68 1.02
-1 11 0 4.82 0.96
0 -11 0 3.84 1.02
0 -11 0 4.35 1.18
0 -11 0 3.15 0.81
0 11 0 4.27 0.88
0 11 0 4.13 0.92
-1 -11 0 -0.07 0.73
-1 -11 0 -1.1 0.66
-1 -11 0 0.64 0.89
1 11 0 -1.09 0.64
1 11 0 -0.09 0.7
-2 -11 0 0.16 0.79
-2 -11 0 0.78 0.99
-2 -11 0 -1.95 0.72
2 11 0 0.87 0.71
2 11 0 -0.65 0.67
-3 -11 0 0.66 1.02
-3 -11 0 0.14 0.8
3 11 0 -0.95 0.64
3 11 0 0.61 0.82
-4 -11 0 2.07 1.03
4 11 0 1.32 0.97
4 11 0 0.87 0.74
4 11 0 0.05 0.7
5 11 0 0.37 0.69
5 11 0 -0.85 0.86
5 11 0 0.02 0.65
6 11 0 0.44 0.69
6 11 0 -0.07 0.71
7 11 0 0.33 0.66
7 11 0 -1.12 0.67
8 11 0 -0.26 0.77
8 11 0 0.61 0.65
9 11 0 -0.47 0.66
9 11 0 0.82 0.84
10 -12 0 -0.16 0.78
-10 12 0 0.81 1.01
9 -12 0 -0.41 0.77
-9 12 0 1.16 1.02
8 -12 0 3.68 1.08
-8 12 0 1.93 1.04
7 -12 0 3.36 1.09
-7 12 0 6.58 1.28
6 -12 0 3.93 1.11
-6 12 0 5.17 1.18
5 -12 0 0.94 0.88
5 -12 0 1.13 0.73
5 -12 0 0.63 0.9
-5 12 0 -0.42 0.89
4 -12 0 -0.34 1.05
4 -12 0 -0.65 0.67
4 -12 0 -0.91 0.75
-4 12 0 -0.07 0.8
3 -12 0 0.07 0.82
3 -12 0 -1.37 0.94
3 -12 0 0.14 0.68
-3 12 0 -0.63 0.63
2 -12 0 0.09 0.8
2 -12 0 1.3 0.71
2 -12 0 1.07 1.07
-2 12 0 0.59 0.56
1 -12 0 3.38 0.88
1 -12 0 2.99 1.17
1 -12 0 1.98 1
-1 12 0 3.74 0.96
0 -12 0 3.9 1.15
0 -12 0 0.92 0.87
0 -12 0 2.02 0.8
0 12 0 1.26 0.77
-1 -12 0 1.52 0.93
-1 -12 0 0.68 0.83
1 12 0 1.75 0.8
1 12 0 0.21 0.67
-2 -12 0 0.4 0.86
-2 -12 0 1.53 1.04
2 12 0 -0.13 0.64
2 12 0 0.94 0.78
-3 -12 0 2.51 1.2
-3 -12 0 1.67 0.98
3 12 0 1 0.9
3 12 0 0.44 0.69
4 12 0 0.22 0.9
4 12 0 0.13 0.69
4 12 0 1.35 0.77
5 12 0 -0.96 0.69
5 12 0 -0.03 0.72
6 12 0 -0.12 0.7
6 12 0 0.23 0.73
7 12 0 -0.23 0.77
7 12 0 0.67 0.67
8 12 0 -0.25 0.83
8 12 0 0.6 0.69
9 -13 0 -0.16 0.81
-9 13 0 -0.76 1.05
8 -13 0 1.2 0.85
-8 13 0 -0.3 0.95
7 -13 0 1.11 0.86
6 -13 0 1.88 0.96
5 -13 0 2.43 1.12
5 -13 0 0.02 0.82
4 -13 0 0.48 1.01
4 -13 0 0.04 0.84
4 -13 0 -0.39 0.79
3 -13 0 2.65 1.28
3 -13 0 0.47 0.83
3 -13 0 0.58 0.9
2 -13 0 1.86 1.16
2 -13 0 0.16 0.85
2 -13 0 0.55 0.93
-2 13 0 0.4 0.6
1 -13 0 0.25 0.93
1 -13 0 0.52 1.02
-1 13 0 -0.04 0.78
0 -13 0 1.58 1.05
0 -13 0 -0.46 0.82
0 13 0 -0.87 0.68
-1 -13 0 -0.05 0.88
-1 -13 0 0.57 0.98
1 13 0 0.62 0.71
-2 -13 0 -0.51 0.87
-2 -13 0 0.3 1.14
2 13 0 0.32 0.7
2 13 0 0.58 0.86
-3 -13 0 0.93 0.99
-3 -13 0 0.48 1.1
3 13 0 0.77 0.74
3 13 0 1.8 0.95
4 13 0 -0.04 0.78
4 13 0 1.25 0.78
5 13 0 -0.92 0.74
5 13 0 -0.41 0.72
6 13 0 -0.63 0.65
6 13 0 -1.3 0.75
7 13 0 0.52 0.9
7 13 0 -0.42 0.69
8 -14 0 0.57 0.91
7 -14 0 0.8 0.91
6 -14 0 0.55 0.87
5 -14 0 -0.02 0.84
4 -14 0 -0.38 0.81
4 -14 0 1.93 1.07
3 -14 0 0.97 0.94
3 -14 0 2.32 1.21
2 -14 0 2.1 1.21
2 -14 0 0.4 0.84
1 -14 0 2.22 1.11
1 -14 0 1.4 0.99
-1 14 0 -0.61 0.77
0 -14 0 2 1.02
0 -14 0 -0.66 0.84
0 14 0 -0.46 0.72
-1 -14 0 -0.21 0.92
-1 -14 0 1.22 1.06
1 14 0 0.59 0.81
-2 -14 0 1.67 1.3
-2 -14 0 0.36 0.98
2 14 0 -0.22 0.78
3 14 0 0.81 0.83
3 14 0 0.78 0.87
4 14 0 -0.85 0.81
4 14 0 1.73 0.9
5 14 0 -1.36 0.77
5 14 0 -0.17 0.75
6 14 0 1.04 0.88
6 14 0 0.41 0.77
7 -15 0 0.67 0.92
6 -15 0 0.48 0.91
5 -15 0 0.32 0.94
4 -15 0 0.11 0.86
4 -15 0 3.58 1.2
3 -15 0 3.21 1.26
3 -15 0 1.45 0.98
2 -15 0 3.41 1.33
2 -15 0 1.68 0.99
1 -15 0 3.57 1.2
1 -15 0 0.39 1.01
0 -15 0 -0.16 0.99
0 -15 0 3.76 1.14
-1 -15 0 0.66 1.06
-1 -15 0 4.34 1.2
1 15 0 0.3 0.89
-2 -15 0 0 1.01
2 15 0 0.51 0.88
3 15 0 0.97 0.88
3 15 0 0.3 0.93
4 15 0 0.97 0.92
4 15 0 -0.18 0.92
5 -16 0 1.42 1.13
4 -16 0 0.62 1.01
4 -16 0 6.18 1.41
3 -16 0 3.93 1.34
3 -16 0 0.66 1.07
2 -16 0 3.33 1.27
2 -16 0 0.79 1.06
1 -16 0 -0.25 1.05
0 -16 0 0 1.11
-1 -16 0 0.94 1.18
2 16 0 1.47 1.01
3 16 -1 1.5 1
-3 -16 1 -0.31 1.17
-2 -16 1 -0.27 1.14
-2 -16 1 5.2 1.46
-1 -16 1 -0.32 1.1
-1 -16 1 0.78 1
0 -16 1 -0.23 1.06
0 -16 1 1.69 1.17
1 -16 1 0.85 1.09
1 -16 1 2.74 1.21
2 -16 1 0.81 1.05
2 -16 1 2.93 1.29
3 -16 1 3.34 1.3
3 -16 1 0.95 1.05
4 -16 1 1.24 1.1
4 -16 1 2.66 1.44
5 -16 1 1.95 1.18
5 15 -1 0.66 0.75
5 15 -1 1.39 0.96
4 15 -1 1.21 0.84
4 15 -1 0.76 0.93
3 15 -1 2.2 0.99
3 15 -1 2 0.94
-3 -15 1 2.61 1.29
2 15 -1 2.58 0.98
-2 -15 1 4.96 1.56
-2 -15 1 2.22 1.31
-1 -15 1 2.75 1.1
-1 -15 1 0.72 1.03
0 -15 1 2.95 1.25
0 -15 1 2.08 1.07
1 -15 1 2.32 1.33
1 -15 1 1.88 1.05
2 -15 1 3.18 1.17
2 -15 1 1.68 1.21
3 -15 1 1.97 1.28
3 -15 1 2.72 1.12
4 -15 1 -0.37 0.85
4 -15 1 1.84 1.38
5 -15 1 1.2 0.99
6 -15 1 -0.11 0.97
7 -15 1 1.62 1.06
6 14 -1 0.26 0.71
6 14 -1 1.28 0.87
5 14 -1 0.67 0.83
5 14 -1 0.18 0.66
4 14 -1 0.91 0.84
4 14 -1 1.96 0.9
-4 -14 1 0.84 1.11
-4 -14 1 3.84 1.32
3 14 -1 2.97 0.99
3 14 -1 1.14 0.87
-3 -14 1 3.22 1.34
-3 -14 1 2.58 1.21
2 14 -1 4.29 1.15
2 14 -1 1.89 0.9
-2 -14 1 3.47 1.37
-2 -14 1 0.91 1.09
1 14 -1 1.59 0.85
-1 -14 1 1.41 0.99
-1 -14 1 2.91 1.22
0 -14 1 4.27 1.36
0 -14 1 2.86 1.09
1 -14 1 5.17 1.44
1 -14 1 3.14 1.09
1 -14 1 3.71 1.2
2 -14 1 3.63 1.38
2 -14 1 3.15 1.11
2 -14 1 4.94 1.12
3 -14 1 1.97 1.01
3 -14 1 0.67 1.16
4 -14 1 -0.59 1.19
4 -14 1 0.43 0.84
5 -14 1 -0.05 1.16
5 -14 1 0.01 0.85
6 -14 1 0.36 0.9
7 -14 1 1.64 1.01
-8 14 -1 0.61 1.07
8 -14 1 0.53 0.97
7 13 -1 0.27 0.83
7 13 -1 0.48 0.65
6 13 -1 -0.23 0.64
6 13 -1 -0.76 0.71
5 13 -1 0.43 0.8
5 13 -1 0.49 0.69
4 13 -1 -0.51 0.72
4 13 -1 1.09 0.79
-4 -13 1 1.49 1.12
-4 -13 1 0.27 1
3 13 -1 2.51 0.87
3 13 -1 3.54 0.97
3 13 -1 2.67 0.98
-3 -13 1 1.31 1.12
-3 -13 1 2.12 1.24
2 13 -1 3.03 0.89
2 13 -1 3.91 1.06
-2 -13 1 1.87 1.03
-2 -13 1 3.35 1.26
1 13 -1 6.79 1.13
1 13 -1 5.46 1.03
-1 -13 1 3.68 1.16
-1 -13 1 3.44 1.25
0 -13 1 7.05 1.43
0 -13 1 7.96 1.53
0 -13 1 10.36 1.36
-1 13 -1 15.67 1.5
1 -13 1 16.45 2.09
1 -13 1 13.92 1.85
2 -13 1 14.62 1.92
2 -13 1 10.02 1.58
2 -13 1 14.44 1.55
3 -13 1 6.81 1.13
3 -13 1 7.09 1.57
3 -13 1 6.8 1.36
-4 13 -1 2.46 1.15
4 -13 1 6.04 1.54
4 -13 1 3.48 0.95
4 -13 1 3.05 1.11
-5 13 -1 0.11 0.9
5 -13 1 0.99 1.2
5 -13 1 0.29 0.89
-6 13 -1 1.05 0.98
6 -13 1 1.11 0.99
-7 13 -1 1.78 1
7 -13 1 0.77 0.96
-8 13 -1 0.8 0.96
8 -13 1 1.06 0.9
-9 13 -1 -0.38 1.01
9 -13 1 0.41 0.89
8 12 -1 2.41 0.95
8 12 -1 1.68 0.74
7 12 -1 1.41 0.85
7 12 -1 1.55 0.67
6 12 -1 0.34 0.61
6 12 -1 -0.15 0.75
5 12 -1 -0.22 0.59
5 12 -1 -0.17 0.65
-5 -12 1 1.51 1.03
4 12 -1 -0.12 0.63
4 12 -1 0.25 0.71
4 12 -1 -0.01 0.86
-4 -12 1 -0.33 0.87
-4 -12 1 0.53 0.95
3 12 -1 1.07 0.86
3 12 -1 1.84 0.78
3 12 -1 1.23 0.74
-3 -12 1 1.74 1.2
-3 -12 1 3.32 1.11
2 12 -1 1.13 0.82
2 12 -1 0.63 0.64
-2 -12 1 0.52 0.89
-2 -12 1 1.4 0.86
-2 -12 1 1.52 1.02
1 12 -1 1.53 0.75
1 12 -1 2.77 0.81
1 12 -1 1.76 1.04
-1 -12 1 1.16 0.84
-1 -12 1 1.3 1.07
-1 -12 1 3.48 1.01
0 12 -1 4.59 0.96
0 -12 1 1.89 0.94
0 -12 1 3.78 1.16
0 -12 1 3.29 0.91
-1 12 -1 9.44 1.33
-1 12 -1 7.96 1.07
1 -12 1 5.63 1.24
1 -12 1 10.33 1.66
1 -12 1 5.37 1.04
-2 12 -1 7.65 1.14
-2 12 -1 7.6 1.32
2 -12 1 9.85 1.66
2 -12 1 10.15 1.27
2 -12 1 6.78 1.32
-3 12 -1 16.05 1.66
3 -12 1 13.92 1.91
3 -12 1 14.69 1.49
3 -12 1 12.74 1.72
-4 12 -1 13.73 1.64
4 -12 1 13.19 1.72
4 -12 1 15.14 1.9
4 -12 1 14.99 1.52
-5 12 -1 3.66 1.16
5 -12 1 3.31 1.36
5 -12 1 1.65 0.89
5 -12 1 1.56 0.98
-6 12 -1 3.02 1.06
6 -12 1 2.77 1.05
-7 12 -1 3.1 0.99
7 -12 1 1.29 0.97
-8 12 -1 1.55 0.96
8 -12 1 1.22 0.94
-9 12 -1 0.13 0.92
9 -12 1 0.94 0.86
-10 12 -1 0.21 1.07
10 -12 1 0.4 0.93
9 11 -1 0.47 0.86
9 11 -1 -0.48 0.57
8 11 -1 0.4 0.6
8 11 -1 0.6 0.85
7 11 -1 2.32 0.72
7 11 -1 1.22 0.77
6 11 -1 1.21 0.75
6 11 -1 0.85 0.66
5 11 -1 -0.13 0.65
5 11 -1 -0.05 0.83
5 11 -1 -0.07 0.54
-5 -11 1 1.67 0.99
4 11 -1 9.44 1.31
4 11 -1 13.02 1.42
4 11 -1 13.44 1.65
-4 -11 1 12.64 1.71
-4 -11 1 15.74 1.73
-4 -11 1 10.85 1.66
3 11 -1 5.76 1.03
3 11 -1 5.23 1.01
3 11 -1 5.21 1.17
-3 -11 1 5.65 1.21
-3 -11 1 5.57 1.2
-3 -11 1 6.3 1.44
2 11 -1 6.05 1.13
2 11 -1 10.39 1.38
2 11 -1 9.55 1.12
-2 -11 1 7.53 1.27
-2 -11 1 8.77 1.56
-2 -11 1 10.43 1.39
1 11 -1 2.34 0.89
1 11 -1 3.81 1.13
1 11 -1 3.62 0.91
1 11 -1 3.66 0.79
-1 -11 1 3.75 0.9
-1 -11 1 5.29 1.27
-1 -11 1 2.78 0.91
0 11 -1 3.74 0.96
0 11 -1 6.05 1
0 11 -1 6.15 1.23
0 -11 1 4.37 1.06
0 -11 1 4.89 0.86
0 -11 1 5.59 1.37
-1 11 -1 6.3 0.97
-1 11 -1 6.77 1.17
-1 11 -1 7.26 1.37
-1 11 -1 9.03 1.2
1 -11 1 7.09 1.22
1 -11 1 9.58 1.12
1 -11 1 8.28 1.46
-2 11 -1 16.82 1.53
-2 11 -1 16.58 1.41
2 -11 1 16.17 1.87
2 -11 1 15.4 1.44
2 -11 1 12.27 1.58
-3 11 -1 16.58 1.47
-3 11 -1 15.67 1.62
3 -11 1 17.82 1.55
3 -11 1 15.51 1.72
3 -11 1 16.83 1.92
-4 11 -1 11.56 1.48
4 -11 1 11.93 1.63
4 -11 1 9.21 1.4
4 -11 1 8.89 1.23
-5 11 -1 4.15 1.01
5 -11 1 2.45 0.83
5 -11 1 1.38 0.89
-6 11 -1 15 1.57
6 -11 1 11.79 1.64
6 -11 1 15.27 1.57
-7 11 -1 13.44 1.52
7 -11 1 8.55 1.48
-8 11 -1 5.05 1.16
8 -11 1 2.74 1.06
-9 11 -1 0.48 0.89
9 -11 1 0.49 0.85
-10 11 -1 1.41 1.03
10 -11 1 1.15 0.92
-11 11 -1 1.3 1.15
11 -11 1 0.44 0.95
10 10 -1 0.36 0.77
9 10 -1 -0.08 0.72
9 10 -1 0.29 0.59
8 10 -1 -0.06 0.59
8 10 -1 -0.22 0.74
7 10 -1 0.1 0.76
7 10 -1 1.05 0.61
6 10 -1 2.64 1
6 10 -1 1.29 0.72
6 10 -1 1.69 0.67
-6 -10 1 2.21 0.73
5 10 -1 7.51 1.28
5 10 -1 7.93 1.12
5 10 -1 6.25 1.09
5 10 -1 5.07 1
-5 -10 1 6.08 1.17
-5 -10 1 6.83 1
-5 -10 1 7.73 1.39
4 10 -1 17.86 1.7
4 10 -1 16.6 1.99
4 10 -1 21.12 1.66
4 10 -1 18.17 1.57
-4 -10 1 16.75 2.09
-4 -10 1 19.24 2
-4 -10 1 15.33 1.56
-4 -10 1 23.86 2.03
3 10 -1 5.74 1.02
3 10 -1 5.63 1.05
3 10 -1 7.24 1.01
3 10 -1 3.75 1.14
-3 -10 1 6.36 1.47
-3 -10 1 6.08 1.12
-3 -10 1 7.34 1.2
2 10 -1 8.86 1.01
2 10 -1 7.84 1.06
2 10 -1 5.28 1.11
-2 -10 1 8.99 1.23
-2 -10 1 7.23 1.47
-2 -10 1 7.39 1.08
1 10 -1 6.11 1.21
1 10 -1 5.55 0.83
1 10 -1 4.12 0.99
1 10 -1 4.71 0.92
-1 -10 1 6.26 1.03
-1 -10 1 6.01 1.25
-1 -10 1 4.63 0.88
0 10 -1 1.2 0.48
0 10 -1 2.95 0.77
0 10 -1 3.35 0.84
0 10 -1 3.44 1.02
0 -10 1 3.11 0.74
0 -10 1 5.26 1.16
0 -10 1 3.15 0.89
-1 10 -1 7.56 0.91
-1 10 -1 9.9 1.09
-1 10 -1 8.3 1.11
-1 10 -1 6.76 1.23
1 -10 1 10.29 1.42
1 -10 1 6.54 1.11
1 -10 1 7.8 1.04
-2 10 -1 6.13 0.9
-2 10 -1 6.38 1.19
-2 10 -1 7.24 1.06
-2 10 -1 7.67 0.99
2 -10 1 6.11 0.88
2 -10 1 6.87 1.11
2 -10 1 8.23 1.36
-3 10 -1 1.37 0.73
-3 10 -1 1.45 0.65
3 -10 1 1.9 0.83
3 -10 1 1.16 0.58
3 -10 1 2.78 1.16
-4 10 -1 3.93 0.91
-4 10 -1 6.21 0.94
4 -10 1 5.07 1.34
4 -10 1 2.53 0.96
4 -10 1 3.06 0.75
-5 10 -1 0.5 0.7
-5 10 -1 0.23 0.7
5 -10 1 0.93 1.07
5 -10 1 -0.8 0.78
5 -10 1 0.01 0.68
-6 10 -1 9.84 1.36
6 -10 1 9.17 1.28
6 -10 1 9.17 1.41
-7 10 -1 15.46 1.64
7 -10 1 15.53 1.78
7 -10 1 13.5 1.59
-8 10 -1 8.71 1.35
8 -10 1 7.93 1.37
-9 10 -1 2.99 1.02
9 -10 1 1.64 0.99
-10 10 -1 1.32 1.01
10 -10 1 0.91 0.85
-11 10 -1 4.25 1.36
11 -10 1 1.85 1.02
10 9 -1 -0.29 0.69
9 9 -1 -0.65 0.89
9 9 -1 -0.54 0.56
9 9 -1 0.42 0.7
-9 -9 1 -1.06 0.71
8 9 -1 0.49 0.79
8 9 -1 0.1 0.69
8 9 -1 0.54 0.64
-8 -9 1 1.01 0.71
7 9 -1 2.35 0.99
7 9 -1 0.57 0.68
7 9 -1 1.32 0.77
7 9 -1 0.47 0.55
-7 -9 1 1.2 0.69
6 9 -1 -0.73 0.54
6 9 -1 0.32 0.65
6 9 -1 1.17 0.85
6 9 -1 0.2 0.62
-6 -9 1 0.19 0.38
-6 -9 1 0.43 0.81
5 9 -1 11.99 1.63
5 9 -1 11.17 1.21
5 9 -1 9.84 1.24
5 9 -1 10.88 1.18
-5 -9 1 11.31 1.54
-5 -9 1 14 1.59
4 9 -1 2.47 0.71
4 9 -1 0.42 0.91
4 9 -1 2.74 0.73
4 9 -1 3.16 0.81
-4 -9 1 1.81 1.05
-4 -9 1 3.09 0.9
-4 -9 1 1 0.7
-4 -9 1 1.22 0.84
3 9 -1 14.43 1.46
3 9 -1 18.63 1.38
3 9 -1 16.02 1.37
3 9 -1 17.41 1.67
-3 -9 1 22.32 1.71
-3 -9 1 16.18 1.85
-3 -9 1 19.08 1.66
2 9 -1 19.96 1.51
2 9 -1 22.6 1.76
2 9 -1 19.27 1.45
-2 -9 1 20.87 1.71
-2 -9 1 20.22 1.97
-2 -9 1 23.34 1.73
1 9 -1 13.29 1.45
1 9 -1 15.64 1.33
1 9 -1 13.9 1.13
1 9 -1 11.33 1.17
-1 -9 1 14.03 1.54
-1 -9 1 12.06 1.32
-1 -9 1 14.23 1.3
0 9 -1 12.2 1.24
0 9 -1 14.22 1.43
0 9 -1 13.52 1.35
0 9 -1 14.25 1.29
0 -9 1 14.26 1.57
0 -9 1 13.26 1.36
0 -9 1 14.85 1.29
-1 9 -1 17.77 1.31
-1 9 -1 16.67 1.61
-1 9 -1 16.58 1.42
-1 9 -1 19.25 1.48
-1 9 -1 20.46 1.63
1 -9 1 17.97 1.83
1 -9 1 20.24 1.62
1 -9 1 18.07 1.46
-2 9 -1 20.16 1.45
-2 9 -1 23.31 1.58
-2 9 -1 20.94 1.8
-2 9 -1 21.29 1.65
2 -9 1 20.29 1.72
2 -9 1 20.57 1.58
2 -9 1 21.94 2.04
-3 9 -1 18.48 1.53
-3 9 -1 18.58 1.42
-3 9 -1 18.83 1.77
-3 9 -1 18.65 1.44
3 -9 1 20.48 1.92
3 -9 1 20.49 1.71
3 -9 1 19.94 1.52
3 -9 1 20.27 1.45
-4 9 -1 1.82 0.63
-4 9 -1 1.72 0.61
4 -9 1 2.69 0.64
4 -9 1 0.7 0.69
4 -9 1 1.3 0.69
4 -9 1 1.41 0.89
-5 9 -1 21.94 1.63
-5 9 -1 23.07 1.68
5 -9 1 19.09 1.61
5 -9 1 23.15 2.08
5 -9 1 19.75 1.8
5 -9 1 18.79 1.65
-6 9 -1 31.54 2.18
-6 9 -1 32.28 2.18
6 -9 1 31.68 2.22
6 -9 1 27.04 2.11
6 -9 1 29.63 2.37
-7 9 -1 21.3 1.74
7 -9 1 19.6 1.79
7 -9 1 17.09 1.8
-8 9 -1 11.37 1.49
8 -9 1 8.56 1.36
8 -9 1 8.45 1.3
-9 9 -1 3.98 1.07
9 -9 1 4.79 1.09
-10 9 -1 6.29 1.3
10 -9 1 2.56 0.99
-11 9 -1 5 1.35
11 -9 1 2.75 1.05
-12 9 -1 1.4 1.12
12 -9 1 1.3 0.93
11 8 -1 -0.87 0.72
-11 -8 1 -0.45 0.78
10 8 -1 -0.29 0.66
10 8 -1 0.21 0.97
-10 -8 1 -0.89 0.69
9 8 -1 -1.99 0.77
9 8 -1 -0.09 0.63
9 8 -1 -0.7 0.57
-9 -8 1 -0.82 0.67
8 8 -1 -0.69 0.82
8 8 -1 -0.63 0.63
8 8 -1 1.18 0.93
8 8 -1 -0.06 0.52
-8 -8 1 -0.06 0.72
-8 -8 1 0.14 0.96
7 8 -1 0.71 0.6
7 8 -1 0.66 0.54
7 8 -1 0.69 0.85
7 8 -1 0.65 0.74
-7 -8 1 1.67 0.72
-7 -8 1 1.22 0.88
6 8 -1 -0.03 0.77
6 8 -1 0.32 0.54
6 8 -1 0.35 0.55
6 8 -1 0.77 0.63
-6 -8 1 0.31 0.57
-6 -8 1 0.31 0.74
-6 -8 1 -0.16 0.82
5 8 -1 0.33 0.57
5 8 -1 -0.53 0.76
5 8 -1 0.01 0.49
5 8 -1 0.27 0.58
-5 -8 1 0.37 0.38
-5 -8 1 -1.04 0.78
-5 -8 1 1.07 0.72
4 8 -1 0.1 0.48
4 8 -1 0.29 0.51
4 8 -1 0.23 0.79
4 8 -1 0.33 0.53
-4 -8 1 0.65 0.71
-4 -8 1 1.32 0.83
-4 -8 1 -0.19 0.35
-4 -8 1 1.07 0.67
3 8 -1 6.84 0.92
3 8 -1 7.47 0.86
3 8 -1 7.16 1.02
3 8 -1 7.17 0.87
-3 -8 1 6.97 1.02
-3 -8 1 8.04 1.27
-3 -8 1 10.47 1.12
2 8 -1 20.74 1.4
2 8 -1 21.02 1.62
2 8 -1 19.29 1.41
-2 -8 1 18.84 1.76
-2 -8 1 19.93 1.6
-2 -8 1 21.63 1.63
1 8 -1 9.35 0.9
1 8 -1 11.48 1.24
1 8 -1 12.18 1.14
1 8 -1 10.07 1.01
1 8 -1 10.22 1.09
-1 -8 1 9.72 1.1
-1 -8 1 11.47 1.36
-1 -8 1 11.16 1.07
0 8 -1 17.94 1.38
0 8 -1 18.36 1.41
0 8 -1 19.49 1.49
0 8 -1 14.97 1.46
0 -8 1 16.85 1.68
0 -8 1 18.87 1.43
0 -8 1 18.36 1.5
-1 8 -1 22.48 1.58
-1 8 -1 19.14 1.48
-1 8 -1 20.94 1.49
-1 8 -1 20.13 1.35
-1 8 -1 19.73 1.6
1 -8 1 18.28 1.79
1 -8 1 20.11 1.49
1 -8 1 19.88 1.59
-2 8 -1 20.01 1.4
-2 8 -1 19.02 1.61
-2 8 -1 19.27 1.35
-2 8 -1 16.08 1.38
2 -8 1 19.12 1.55
2 -8 1 20.87 1.79
2 -8 1 20 1.45
-3 8 -1 3.88 0.87
-3 8 -1 2.88 0.63
-3 8 -1 5.11 0.76
-3 8 -1 3.7 0.57
3 -8 1 2.78 0.51
3 -8 1 3.58 0.69
3 -8 1 3.48 0.97
3 -8 1 3.27 0.76
3 -8 1 3.41 0.61
-4 8 -1 0.46 0.67
-4 8 -1 1.84 0.6
-4 8 -1 1.27 0.55
4 -8 1 0.74 0.74
4 -8 1 1.72 0.54
4 -8 1 1.61 0.67
4 -8 1 0.72 0.61
-5 8 -1 5.72 0.87
-5 8 -1 5.9 0.85
5 -8 1 5.74 1.16
5 -8 1 4.45 0.77
5 -8 1 4.16 0.9
5 -8 1 3.86 0.82
-6 8 -1 17.57 1.46
-6 8 -1 14.31 1.44
6 -8 1 18.73 1.49
6 -8 1 13.66 1.47
6 -8 1 13.71 1.55
-7 8 -1 10.25 1.23
-7 8 -1 7.1 1.2
7 -8 1 8.84 1.24
7 -8 1 9.86 1.31
7 -8 1 8.04 1.13
-8 8 -1 2.78 0.89
-8 8 -1 4.58 1.01
8 -8 1 1.7 0.71
8 -8 1 2.68 0.89
-9 8 -1 5.88 1.22
9 -8 1 3.68 0.98
-10 8 -1 7.18 1.36
10 -8 1 4.43 1.06
-11 8 -1 3.56 1.16
11 -8 1 3.52 1.06
-12 8 -1 2.77 1.17
12 -8 1 0.42 0.89
11 7 -1 -0.29 0.77
-11 -7 1 -0.98 0.76
10 7 -1 0.13 0.69
10 7 -1 -1.41 0.83
-10 -7 1 -1.01 0.69
9 7 -1 -1.1 0.78
9 7 -1 -0.02 0.95
9 7 -1 0.19 0.68
9 7 -1 -0.19 0.6
-9 -7 1 0.37 1.02
-9 -7 1 -0.24 0.7
8 7 -1 -0.23 0.47
8 7 -1 -0.29 0.62
8 7 -1 -0.91 0.69
8 7 -1 -0.29 0.8
-8 -7 1 -1.82 0.59
-8 -7 1 -1.07 0.84
7 7 -1 -0.21 0.59
7 7 -1 -0.84 0.61
7 7 -1 -0.94 0.77
7 7 -1 0.04 0.51
-7 -7 1 0.33 0.79
-7 -7 1 0.54 0.61
6 7 -1 -0.21 0.5
6 7 -1 -0.2 0.46
6 7 -1 -0.13 0.79
6 7 -1 -0.25 0.4
-6 -7 1 -0.07 0.61
-6 -7 1 -0.41 0.49
-6 -7 1 0.28 0.7
5 7 -1 4.18 0.73
5 7 -1 2.09 0.83
5 7 -1 2.92 0.66
5 7 -1 3.65 0.71
-5 -7 1 3.76 0.91
-5 -7 1 3.91 0.78
-5 -7 1 2.52 0.82
-5 -7 1 3.3 0.64
4 7 -1 -0.1 0.38
4 7 -1 0.28 0.51
4 7 -1 -0.29 0.62
4 7 -1 0.37 0.45
-4 -7 1 0.19 0.38
-4 -7 1 -0.13 0.56
-4 -7 1 -0.4 0.51
-4 -7 1 0.31 0.73
3 7 -1 0.34 0.57
3 7 -1 1.31 0.47
3 7 -1 1.39 0.55
3 7 -1 0.74 0.48
-3 -7 1 0.8 0.55
-3 -7 1 1.24 0.71
-3 -7 1 0.66 0.55
2 7 -1 16.75 1.34
2 7 -1 16.09 1.29
2 7 -1 14.87 1.11
2 7 -1 15.05 1.16
-2 -7 1 17.69 1.35
-2 -7 1 15.37 1.31
-2 -7 1 16.85 1.52
1 7 -1 46.8 2.48
1 7 -1 52.05 2.87
1 7 -1 47.31 2.82
1 7 -1 43.22 2.52
1 7 -1 48.76 2.84
-1 -7 1 48.63 2.81
-1 -7 1 48.51 2.86
-1 -7 1 44.9 3.16
0 7 -1 72.51 3.65
0 7 -1 71.92 4.05
0 7 -1 74.07 4.08
0 7 -1 73.48 3.92
0 -7 1 70.91 4.52
0 -7 1 72.9 4.07
0 -7 1 70.85 3.98
-1 7 -1 144.5 6.91
-1 7 -1 129.39 6.53
-1 7 -1 145.92 7.52
-1 7 -1 139.1 6.55
1 -7 1 144.93 7.37
1 -7 1 135.93 8.22
1 -7 1 138.61 7.3
-2 7 -1 88.94 5.06
-2 7 -1 100.71 4.83
-2 7 -1 99.87 5.42
-2 7 -1 96.45 4.82
2 -7 1 109.2 5.44
2 -7 1 98.04 5.34
2 -7 1 103.55 6.04
-3 7 -1 13.92 1.17
-3 7 -1 16.14 1.17
-3 7 -1 15.41 1.4
-3 7 -1 15.34 1.16
3 -7 1 16 1.24
3 -7 1 15.55 1.48
3 -7 1 15.85 1.17
3 -7 1 15.49 1.23
3 -7 1 17.14 1.33
-4 7 -1 6.56 0.83
-4 7 -1 6.09 1.06
-4 7 -1 6.65 0.88
4 -7 1 7.37 0.84
4 -7 1 6.74 0.82
4 -7 1 6.01 0.93
4 -7 1 7.05 1.07
-5 7 -1 10.43 1.05
-5 7 -1 14.88 1.18
5 -7 1 10.75 1.37
5 -7 1 12.27 1.26
5 -7 1 11.67 1.1
5 -7 1 12.84 1.15
-6 7 -1 17.2 1.42
-6 7 -1 20.19 1.5
6 -7 1 19.52 1.49
6 -7 1 16.15 1.44
6 -7 1 17.7 1.61
-7 7 -1 14.76 1.38
-7 7 -1 16.14 1.43
7 -7 1 13.51 1.48
7 -7 1 12.9 1.38
7 -7 1 15.33 1.38
-8 7 -1 1.95 0.86
8 -7 1 3.17 0.9
8 -7 1 1.77 0.73
8 -7 1 3.48 0.87
-9 7 -1 4.68 1.09
9 -7 1 5.58 1.07
9 -7 1 3.5 0.97
9 -7 1 4.07 1.01
-10 7 -1 4.02 1.09
10 -7 1 1.61 0.91
-11 7 -1 7.31 1.36
11 -7 1 3.88 1.01
-12 7 -1 3.67 1.27
12 -7 1 2.7 0.94
12 6 -1 -0.52 0.91
-12 -6 1 -0.05 0.83
11 6 -1 -0.41 0.84
-11 -6 1 -0.06 0.72
10 6 -1 -1.31 0.89
10 6 -1 -0.26 0.71
-10 -6 1 -0.49 0.72
9 6 -1 0.38 0.68
9 6 -1 -0.05 0.61
9 6 -1 -0.77 0.87
9 6 -1 1.11 1.02
-9 -6 1 -0.3 0.72
-9 -6 1 0.64 0.9
8 6 -1 2.82 0.83
8 6 -1 1.13 0.96
8 6 -1 2.9 0.69
8 6 -1 3.52 0.96
-8 -6 1 2.17 0.92
-8 -6 1 3.31 0.87
7 6 -1 0.22 0.55
7 6 -1 0.93 0.53
7 6 -1 0.74 0.66
7 6 -1 -0.77 0.79
-7 -6 1 0.33 0.57
-7 -6 1 0.95 0.67
6 6 -1 -0.76 0.37
6 6 -1 -1.05 0.71
6 6 -1 -0.52 0.39
6 6 -1 -0.09 0.5
-6 -6 1 -0.19 0.54
-6 -6 1 0.14 0.47
5 6 -1 0.24 0.44
5 6 -1 -0.03 0.39
5 6 -1 -0.53 0.41
5 6 -1 -0.87 0.61
-5 -6 1 0.34 0.54
-5 -6 1 0.08 0.4
-5 -6 1 -0.01 0.6
4 6 -1 -0.18 0.43
4 6 -1 -0.14 0.42
4 6 -1 -0.13 0.55
4 6 -1 0.21 0.42
-4 -6 1 0.21 0.47
-4 -6 1 -0.17 0.55
-4 -6 1 -0.64 0.61
-4 -6 1 -0.43 0.4
3 6 -1 -0.17 0.42
3 6 -1 0.62 0.48
3 6 -1 0.15 0.32
3 6 -1 0.8 0.41
3 6 -1 0.22 0.35
-3 -6 1 1.2 0.58
-3 -6 1 0.46 0.45
-3 -6 1 -0.64 0.4
2 6 -1 0.06 0.29
2 6 -1 0.02 0.39
2 6 -1 -0.07 0.29
2 6 -1 0.18 0.29
-2 -6 1 0 0.3
-2 -6 1 0.3 0.52
-2 -6 1 -0.49 0.34
1 6 -1 0.07 0.32
1 6 -1 -0.45 0.35
1 6 -1 0.2 0.24
1 6 -1 -0.18 0.32
1 6 -1 0.22 0.28
-1 -6 1 -0.27 0.25
-1 -6 1 0.5 0.53
-1 -6 1 -0.45 0.35
0 6 -1 0.37 0.32
0 6 -1 -0.96 0.36
0 6 -1 -0.04 0.2
0 6 -1 -0.19 0.31
0 6 -1 0.3 0.35
0 -6 1 0.3 0.28
0 -6 1 0.86 0.51
0 -6 1 -0.67 0.39
-1 6 -1 30.34 1.8
-1 6 -1 26.92 1.58
-1 6 -1 26.8 1.83
-1 6 -1 29.95 1.72
1 -6 1 28 1.8
1 -6 1 29.51 2.08
1 -6 1 30.37 1.88
-2 6 -1 49.68 2.57
-2 6 -1 50.15 2.85
-2 6 -1 49.91 2.61
-2 6 -1 46.72 2.82
2 -6 1 52.48 2.61
2 -6 1 52.41 3.25
2 -6 1 55.01 2.93
2 -6 1 46.15 2.83
-3 6 -1 35.86 2.01
-3 6 -1 35.54 2.03
-3 6 -1 35.79 2.15
-3 6 -1 35.85 2.28
3 -6 1 37.76 2.19
3 -6 1 37.95 2.28
3 -6 1 34.07 2.05
-4 6 -1 9.97 0.92
-4 6 -1 8.94 0.94
-4 6 -1 8.97 1.17
4 -6 1 10.58 0.97
4 -6 1 10.95 1.14
4 -6 1 11.45 0.95
4 -6 1 9.75 1.06
-5 6 -1 50.79 3.23
-5 6 -1 56.35 2.86
-5 6 -1 50.07 2.82
5 -6 1 50.71 3.04
5 -6 1 52.04 2.82
5 -6 1 53.2 3.39
5 -6 1 53.45 3.2
-6 6 -1 25.65 1.75
6 -6 1 28.04 1.86
6 -6 1 25.45 1.98
6 -6 1 26.57 1.75
6 -6 1 27.14 2.02
-7 6 -1 12.33 1.2
7 -6 1 11.99 1.23
7 -6 1 11.74 1.34
7 -6 1 14.36 1.21
-8 6 -1 3.88 0.9
8 -6 1 3.39 0.89
8 -6 1 4.62 0.89
8 -6 1 1.81 0.7
-9 6 -1 0.67 0.74
9 -6 1 0.24 0.66
9 -6 1 -0.49 0.59
9 -6 1 0.53 0.75
-10 6 -1 2.37 0.95
10 -6 1 1.77 0.92
10 -6 1 1.56 0.84
-11 6 -1 5.61 1.23
11 -6 1 1.23 0.93
-12 6 -1 3.68 1.2
12 -6 1 2.45 0.92
-13 6 -1 0.72 1.1
12 5 -1 0.13 0.9
-12 -5 1 -0.71 0.81
11 5 -1 0.25 0.77
-11 -5 1 0.89 0.78
10 5 -1 -0.49 1
10 5 -1 1.21 0.81
10 5 -1 -0.86 0.82
-10 -5 1 0.84 1.03
-10 -5 1 0.45 0.79
9 5 -1 -1.54 0.87
9 5 -1 -0.31 0.74
9 5 -1 0.13 0.76
9 5 -1 -0.24 0.51
-9 -5 1 0.32 0.84
-9 -5 1 0.06 0.65
8 5 -1 1.59 0.9
8 5 -1 2.51 0.81
8 5 -1 1.1 0.6
8 5 -1 -0.04 0.64
-8 -5 1 1.6 0.79
-8 -5 1 1.55 0.71
7 5 -1 1.94 0.57
7 5 -1 2.02 0.68
7 5 -1 1.49 0.66
7 5 -1 1.46 0.83
-7 -5 1 2.37 0.67
-7 -5 1 2.33 0.69
6 5 -1 -0.44 0.38
6 5 -1 -1.2 0.6
6 5 -1 -0.57 0.45
6 5 -1 -0.21 0.41
-6 -5 1 -0.45 0.44
-6 -5 1 -0.86 0.49
5 5 -1 1.1 0.55
5 5 -1 1.84 0.47
5 5 -1 0.9 0.67
5 5 -1 2.16 0.57
-5 -5 1 1.49 0.55
-5 -5 1 1.3 0.63
-5 -5 1 2.08 0.61
4 5 -1 20.14 1.52
4 5 -1 19.49 1.29
4 5 -1 17.13 1.25
4 5 -1 18.07 1.36
4 5 -1 17.95 1.31
-4 -5 1 19.85 1.5
-4 -5 1 16.96 1.23
-4 -5 1 18.99 1.45
-4 -5 1 18.6 1.51
3 5 -1 6.93 0.71
3 5 -1 7.1 0.89
3 5 -1 7.69 0.73
3 5 -1 7.83 0.71
3 5 -1 7.9 0.76
-3 -5 1 7.39 0.85
-3 -5 1 7.42 0.81
2 5 -1 -0.1 0.23
2 5 -1 0.7 0.37
2 5 -1 -0.04 0.24
2 5 -1 0.05 0.28
2 5 -1 -0.12 0.27
-2 -5 1 0.42 0.43
-2 -5 1 -0.17 0.25
1 5 -1 -0.17 0.33
1 5 -1 0.3 0.28
1 5 -1 0.03 0.24
1 5 -1 0.15 0.22
1 5 -1 0.24 0.3
-1 -5 1 0.23 0.23
-1 -5 1 0.39 0.43
0 5 -1 3.64 0.49
0 5 -1 4.15 0.55
0 5 -1 2.55 0.39
0 5 -1 4.16 0.56
0 5 -1 2.83 0.57
0 -5 1 4.38 0.69
0 -5 1 3.12 0.46
-1 5 -1 13.67 0.89
-1 5 -1 13.3 1
-1 5 -1 12.83 0.97
1 -5 1 15.46 1.06
1 -5 1 13.7 1.03
1 -5 1 15.39 1.27
-2 5 -1 26.88 1.55
-2 5 -1 27.28 1.51
-2 5 -1 25.23 1.65
2 -5 1 25.47 1.63
2 -5 1 26.47 1.67
2 -5 1 26.4 1.54
2 -5 1 31.05 1.75
2 -5 1 30.24 1.93
-3 5 -1 9.16 0.83
-3 5 -1 10.81 0.87
3 -5 1 11.08 1.03
3 -5 1 9.48 0.87
3 -5 1 11.28 0.87
3 -5 1 10.84 0.93
3 -5 1 11.95 0.99
-4 5 -1 5.5 0.7
-4 5 -1 5.58 0.68
4 -5 1 6.18 0.71
4 -5 1 5.88 0.79
4 -5 1 7.06 0.9
4 -5 1 4.92 0.69
-5 5 -1 47.64 2.57
5 -5 1 48 3.01
5 -5 1 45.03 2.75
5 -5 1 47.17 2.88
5 -5 1 48.6 2.54
-6 5 -1 38.79 2.34
6 -5 1 43.9 2.54
6 -5 1 40.22 2.63
6 -5 1 41.4 2.31
6 -5 1 36.78 2.59
-7 5 -1 15.89 1.36
7 -5 1 15.09 1.54
7 -5 1 18.43 1.38
7 -5 1 17.17 1.41
-8 5 -1 7.06 1.07
8 -5 1 6.42 0.99
8 -5 1 8.1 1.07
8 -5 1 8.74 1.17
-9 5 -1 0.23 0.68
9 -5 1 1 0.73
9 -5 1 0.92 0.68
9 -5 1 -0.06 0.59
-10 5 -1 2.08 0.87
10 -5 1 2.97 0.87
10 -5 1 2.23 0.95
-11 5 -1 5.87 1.24
11 -5 1 3.71 1.04
11 -5 1 7.47 1.38
-12 5 -1 1.09 1.01
12 -5 1 -0.01 0.79
-13 5 -1 -0.41 0.94
12 4 -1 0.08 0.94
-12 -4 1 -0.25 0.77
11 4 -1 -1.12 1.02
11 4 -1 0.36 0.8
-11 -4 1 0.84 0.72
10 4 -1 0.65 1.05
10 4 -1 1.93 0.88
-10 -4 1 0.67 0.96
-10 -4 1 0.82 0.74
9 4 -1 -1.09 0.81
9 4 -1 -0.55 0.75
9 4 -1 0.16 0.59
9 4 -1 0.73 0.8
-9 -4 1 0.09 0.76
-9 -4 1 -0.4 0.67
8 4 -1 1.24 0.83
8 4 -1 1.91 0.6
8 4 -1 1.14 0.69
8 4 -1 0.98 0.7
-8 -4 1 2 0.73
-8 -4 1 1.3 0.74
7 4 -1 -0.65 0.7
7 4 -1 0.99 0.53
7 4 -1 0.95 0.55
7 4 -1 0.81 0.48
-7 -4 1 0.46 0.61
-7 -4 1 0.67 0.57
6 4 -1 1.22 0.57
6 4 -1 0.74 0.48
6 4 -1 0.95 0.47
6 4 -1 0.57 0.68
-6 -4 1 0.59 0.52
-6 -4 1 0.46 0.56
5 4 -1 6.1 0.77
5 4 -1 9.58 0.85
5 4 -1 5.9 0.91
5 4 -1 7.08 0.76
-5 -4 1 5.94 0.72
-5 -4 1 7.49 0.82
-5 -4 1 6.73 0.89
4 4 -1 2.77 0.53
4 4 -1 2.58 0.45
4 4 -1 3.06 0.59
4 4 -1 3.67 0.57
-4 -4 1 4.06 0.58
-4 -4 1 3.07 0.61
-4 -4 1 2.53 0.56
3 4 -1 4.67 0.59
3 4 -1 4.49 0.53
3 4 -1 3.8 0.54
3 4 -1 3.99 0.57
3 4 -1 4.91 0.65
-3 -4 1 4.36 0.61
-3 -4 1 4.89 0.66
-3 -4 1 4.11 0.57
2 4 -1 8.52 0.67
2 4 -1 9.28 0.67
2 4 -1 8.61 0.68
2 4 -1 6.38 0.68
2 4 -1 9.21 0.78
-2 -4 1 6.59 0.72
-2 -4 1 9.7 0.86
1 4 -1 71.05 3.77
1 4 -1 69.36 3.63
1 4 -1 65.47 3.23
-1 -4 1 66.63 3.65
-1 -4 1 69.68 4.08
0 4 -1 0.74 0.29
0 4 -1 1.04 0.28
0 4 -1 0.91 0.28
0 -4 1 1.17 0.46
0 -4 1 1.35 0.27
-1 4 -1 12.86 0.92
1 -4 1 12.27 0.92
1 -4 1 12.98 0.93
1 -4 1 15.37 1.16
-2 4 -1 14.16 0.99
-2 4 -1 14.07 0.94
2 -4 1 14.17 0.99
2 -4 1 17.51 1.11
2 -4 1 15.62 0.98
2 -4 1 14.58 1.01
-3 4 -1 21.6 1.4
-3 4 -1 22.21 1.33
-3 4 -1 20.24 1.28
3 -4 1 21.25 1.3
3 -4 1 23.68 1.56
3 -4 1 21.95 1.42
3 -4 1 25.09 1.5
3 -4 1 23.67 1.42
3 -4 1 22.36 1.4
-4 4 -1 104.43 4.96
4 -4 1 108.21 4.98
4 -4 1 96.33 5.5
4 -4 1 117.06 5.6
4 -4 1 96.99 5.62
4 -4 1 108.62 6.08
-5 4 -1 94.76 4.66
5 -4 1 98.21 5.61
5 -4 1 94.69 5.2
5 -4 1 99.94 4.68
5 -4 1 92.83 5.15
5 -4 1 98.71 5.23
-6 4 -1 77.66 4.05
6 -4 1 81.58 4.48
6 -4 1 78.43 4.52
6 -4 1 80.38 4.76
6 -4 1 80.65 4.43
6 -4 1 87.08 4.11
-7 4 -1 31.45 1.99
7 -4 1 34.74 2.13
7 -4 1 33.34 1.99
7 -4 1 27.14 2.15
7 -4 1 29.57 1.95
-8 4 -1 6.53 1
8 -4 1 4.86 0.98
8 -4 1 7.16 1.01
8 -4 1 6.32 0.95
-9 4 -1 3.44 0.86
9 -4 1 1.84 0.75
9 -4 1 3.4 0.89
9 -4 1 2.4 0.81
-10 4 -1 1.87 0.76
10 -4 1 1.42 0.97
10 -4 1 2.83 0.91
10 -4 1 0.44 0.75
-11 4 -1 3.78 0.98
11 -4 1 5.12 1.31
11 -4 1 2.23 0.96
-12 4 -1 0.03 0.78
12 -4 1 2.05 1.21
12 -4 1 0.49 0.83
-13 4 -1 -0.24 0.85
13 3 -1 -1.3 1.02
-13 -3 1 0.64 0.88
12 3 -1 -0.31 0.91
-12 -3 1 0.54 0.73
11 3 -1 1.14 0.92
11 3 -1 -0.35 1.08
-11 -3 1 -0.28 0.71
10 3 -1 0.74 0.8
10 3 -1 0.31 0.98
-10 -3 1 0.65 0.71
9 3 -1 3.48 1
9 3 -1 2.77 0.7
9 3 -1 1.43 0.94
-9 -3 1 2.07 0.85
8 3 -1 -1.63 0.66
8 3 -1 -0.6 0.52
8 3 -1 0.02 0.5
8 3 -1 0.32 0.59
-8 -3 1 -1.21 0.53
7 3 -1 0.12 0.69
7 3 -1 1.87 0.65
7 3 -1 0.51 0.56
7 3 -1 1.34 0.53
-7 -3 1 0.49 0.54
6 3 -1 0.98 0.65
6 3 -1 2.22 0.56
6 3 -1 2.21 0.62
6 3 -1 2.98 0.53
-6 -3 1 2.65 0.6
5 3 -1 51.7 2.56
5 3 -1 46.83 2.56
5 3 -1 53.44 2.73
5 3 -1 45.84 2.89
-5 -3 1 46.93 2.5
-5 -3 1 43.09 2.92
4 3 -1 6.39 0.71
4 3 -1 8.12 0.83
4 3 -1 7.89 0.69
4 3 -1 8.02 0.69
-4 -3 1 7.9 0.69
-4 -3 1 7.69 0.82
-4 -3 1 5.99 0.77
3 3 -1 25.52 1.65
3 3 -1 24.5 1.41
3 3 -1 28.32 1.52
3 3 -1 25.11 1.44
-3 -3 1 25.18 1.62
-3 -3 1 26.81 1.44
-3 -3 1 25.51 1.69
2 3 -1 62.64 3.56
2 3 -1 72 3.49
2 3 -1 66.82 3.19
2 3 -1 64.89 3.67
-2 -3 1 68.58 3.93
-2 -3 1 65.22 3.57
1 3 -1 6.46 0.6
1 3 -1 6.34 0.52
1 3 -1 7.59 0.67
-1 -3 1 6.01 0.57
0 3 -1 33.87 1.87
0 3 -1 32.53 1.81
0 3 -1 33.23 1.84
0 -3 1 35.26 2.08
0 -3 1 30.28 1.85
0 -3 1 32.01 1.82
-1 3 -1 31.48 1.89
-1 3 -1 33.07 1.87
1 -3 1 33.79 2.09
1 -3 1 35.16 1.86
1 -3 1 34.48 1.9
-2 3 -1 3.89 0.43
-2 3 -1 3.63 0.42
-2 3 -1 2.9 0.43
2 -3 1 2.98 0.37
2 -3 1 3.01 0.42
2 -3 1 3.23 0.43
2 -3 1 4.24 0.52
-3 3 -1 4.8 0.54
-3 3 -1 4.46 0.51
3 -3 1 3.48 0.44
3 -3 1 4.13 0.53
3 -3 1 4.73 0.51
3 -3 1 4.59 0.47
3 -3 1 6.03 0.65
3 -3 1 4.26 0.56
-4 3 -1 1.48 0.39
4 -3 1 3.12 0.53
4 -3 1 2.29 0.42
4 -3 1 2.21 0.42
4 -3 1 2.15 0.4
4 -3 1 1.53 0.31
-5 3 -1 12.91 0.97
5 -3 1 11.34 0.97
5 -3 1 12.65 1.05
5 -3 1 12.19 0.99
5 -3 1 12.19 1.11
5 -3 1 12.82 0.94
-6 3 -1 18.03 1.35
6 -3 1 21.17 1.4
6 -3 1 22.04 1.51
6 -3 1 17.64 1.38
6 -3 1 19.09 1.61
-7 3 -1 23.56 1.65
7 -3 1 20.93 1.9
7 -3 1 27.05 1.71
7 -3 1 25.33 1.76
7 -3 1 25.25 1.69
-8 3 -1 5.36 0.88
8 -3 1 5.35 0.84
8 -3 1 4.32 0.72
8 -3 1 5.2 0.92
8 -3 1 2.41 0.95
-9 3 -1 1.79 0.72
9 -3 1 2.79 0.89
9 -3 1 0.88 0.62
9 -3 1 2.61 0.82
-10 3 -1 1.4 0.71
10 -3 1 -0.53 0.72
10 -3 1 3.48 0.96
10 -3 1 1.51 0.96
-11 3 -1 5.41 1.08
11 -3 1 8.43 1.46
11 -3 1 4.54 1.06
-12 3 -1 2.01 0.94
12 -3 1 3.23 1.23
12 -3 1 1.27 0.83
-13 3 -1 0.02 0.86
13 -3 1 -0.14 0.7
13 -3 1 0.33 1.24
13 2 -1 -1.38 1.01
-13 -2 1 0.72 0.82
12 2 -1 -0.76 0.89
-12 -2 1 -1.16 0.72
11 2 -1 1 0.9
-11 -2 1 0.43 0.79
10 2 -1 2.25 1.02
10 2 -1 5.01 1.15
-10 -2 1 3.44 0.95
9 2 -1 4.39 1.01
9 2 -1 2.8 0.73
9 2 -1 1.34 0.91
9 2 -1 4.12 0.99
-9 -2 1 3.94 0.88
8 2 -1 0.69 0.67
8 2 -1 0.69 0.51
8 2 -1 0.07 0.59
8 2 -1 -1.33 0.68
-8 -2 1 1.22 0.63
7 2 -1 0.84 0.71
7 2 -1 1.77 0.64
7 2 -1 1.71 0.59
7 2 -1 1.4 0.53
7 2 -1 1.56 0.52
-7 -2 1 1.65 0.57
6 2 -1 5.94 0.8
6 2 -1 4.06 0.82
6 2 -1 6.41 0.72
6 2 -1 7.77 0.83
6 2 -1 6.74 0.83
-6 -2 1 6.4 0.75
5 2 -1 10.6 0.96
5 2 -1 7.89 0.81
5 2 -1 8.52 0.83
5 2 -1 8.96 0.99
5 2 -1 9.2 0.86
-5 -2 1 7.75 0.78
4 2 -1 21.05 1.4
4 2 -1 25.12 1.41
4 2 -1 29.08 1.51
4 2 -1 25.43 1.61
-4 -2 1 19.88 1.57
-4 -2 1 28.03 1.45
3 2 -1 32.79 1.75
3 2 -1 35.44 1.8
3 2 -1 38.05 1.91
3 2 -1 34.36 2.03
-3 -2 1 35.05 1.77
-3 -2 1 32.2 2.08
2 2 -1 24.52 1.31
2 2 -1 26.13 1.54
-2 -2 1 26 1.6
-2 -2 1 24.26 1.47
1 2 -1 -0.02 0.16
1 2 -1 0.16 0.13
-1 -2 1 0.03 0.21
-1 -2 1 0.04 0.14
-1 -2 1 0.06 0.13
0 2 -1 105.19 5.52
0 2 -1 108.35 5.73
0 -2 1 104.94 5.52
0 -2 1 116.89 6.17
0 -2 1 109.71 5.73
-1 2 -1 53.95 2.89
-1 2 -1 49.77 2.89
-1 2 -1 56.95 2.8
1 -2 1 50.39 2.9
1 -2 1 55.89 2.79
-2 2 -1 119.37 5.97
-2 2 -1 114 5.71
2 -2 1 111.43 5.7
2 -2 1 109.12 5.93
2 -2 1 113.16 5.94
2 -2 1 106.9 6.35
-3 2 -1 74.27 3.4
-3 2 -1 74.89 3.96
3 -2 1 79.15 3.87
3 -2 1 70.69 3.9
3 -2 1 72.42 3.8
3 -2 1 67.61 3.39
3 -2 1 69 4.17
-4 2 -1 -0.23 0.26
4 -2 1 0.25 0.35
4 -2 1 0.28 0.23
4 -2 1 -0.47 0.23
4 -2 1 0.2 0.24
-5 2 -1 0.79 0.38
5 -2 1 -0.11 0.3
5 -2 1 0.63 0.29
5 -2 1 0.21 0.36
5 -2 1 0.33 0.34
-6 2 -1 24.22 1.5
6 -2 1 21.8 1.55
6 -2 1 22.49 1.49
6 -2 1 18.13 1.67
6 -2 1 23.05 1.51
-7 2 -1 17 1.27
7 -2 1 11.37 1.39
7 -2 1 14.8 1.26
7 -2 1 15.18 1.28
7 -2 1 16.66 1.32
-8 2 -1 14.4 1.28
8 -2 1 12.48 1.41
8 -2 1 16.05 1.38
8 -2 1 15.5 1.39
8 -2 1 14.84 1.39
-9 2 -1 0.69 0.58
9 -2 1 -0.09 0.75
9 -2 1 -1.36 0.64
9 -2 1 0.34 0.73
9 -2 1 0.82 0.65
-10 2 -1 4.49 0.96
10 -2 1 6.55 1.26
10 -2 1 5.95 1.08
10 -2 1 4.49 1.03
-11 2 -1 6.97 1.14
11 -2 1 9.92 1.51
11 -2 1 4.59 1.02
-12 2 -1 4.9 1.14
12 -2 1 4.98 1.34
12 -2 1 3.52 0.9
-13 2 -1 1.48 1.01
13 -2 1 1.37 1.2
13 1 -1 -1.25 1.14
-13 -1 1 0.55 0.88
12 1 -1 0.49 0.98
-12 -1 1 -0.79 0.7
11 1 -1 2.13 1.02
-11 -1 1 -0.88 0.65
10 1 -1 5.77 1.12
10 1 -1 4.59 1.21
9 1 -1 -0.79 0.74
9 1 -1 -0.6 0.61
9 1 -1 0.08 0.73
9 1 -1 -0.68 0.51
-9 -1 1 0.45 0.59
8 1 -1 0.13 0.62
8 1 -1 -0.09 0.48
8 1 -1 0.08 0.64
8 1 -1 -0.46 0.55
-8 -1 1 -0.18 0.5
7 1 -1 3.44 0.67
7 1 -1 2.26 0.56
7 1 -1 0.96 0.68
7 1 -1 2.55 0.65
-7 -1 1 1.7 0.59
6 1 -1 24.39 1.79
6 1 -1 27.14 1.64
6 1 -1 25.92 1.68
6 1 -1 24.56 1.62
6 1 -1 26.74 1.8
-6 -1 1 28.91 1.69
5 1 -1 15.53 1.23
5 1 -1 14.59 1.11
5 1 -1 15.46 1.12
5 1 -1 16.54 1.23
5 1 -1 15.37 1.11
-5 -1 1 18.09 1.13
4 1 -1 5.58 0.66
4 1 -1 6.93 0.7
4 1 -1 4.89 0.6
4 1 -1 5.63 0.59
4 1 -1 5.22 0.54
-4 -1 1 5.7 0.57
3 1 -1 103.19 5.41
3 1 -1 98.56 5.23
3 1 -1 113.49 5.14
3 1 -1 98.52 4.71
3 1 -1 98.68 4.61
-3 -1 1 101.23 4.62
-3 -1 1 95.77 5.69
2 1 -1 3.69 0.46
2 1 -1 2.7 0.4
-2 -1 1 3.55 0.4
-2 -1 1 2.96 0.41
-2 -1 1 4.28 0.46
1 1 -1 28.35 1.5
1 1 -1 28.22 1.54
-1 -1 1 29.36 1.54
-1 -1 1 25.58 1.5
0 1 -1 6.8 0.48
0 1 -1 6.72 0.46
0 -1 1 7.9 0.47
0 -1 1 8.16 0.49
-1 1 -1 1.61 0.21
-1 1 -1 1.35 0.17
1 -1 1 1.48 0.18
1 -1 1 1.64 0.21
-2 1 -1 37.13 1.95
-2 1 -1 36.69 2.05
2 -1 1 36.87 2.03
2 -1 1 36.2 1.95
-3 1 -1 55.24 2.58
3 -1 1 53.74 2.59
3 -1 1 55.04 2.98
3 -1 1 55.83 2.96
3 -1 1 51.15 2.86
-4 1 -1 7.41 0.61
4 -1 1 8.1 0.74
4 -1 1 7.79 0.65
4 -1 1 6.85 0.65
4 -1 1 6.96 0.61
-5 1 -1 24.6 1.43
5 -1 1 23.61 1.44
5 -1 1 22.46 1.52
5 -1 1 22.78 1.69
5 -1 1 25.86 1.57
-6 1 -1 7.69 0.79
6 -1 1 7.61 0.84
6 -1 1 6.73 0.86
6 -1 1 6.46 0.8
6 -1 1 4.27 0.92
-7 1 -1 6.05 0.83
7 -1 1 3.23 0.88
7 -1 1 4.37 0.76
7 -1 1 5.93 0.83
7 -1 1 6.8 0.88
-8 1 -1 1.74 0.62
8 -1 1 2.05 0.74
8 -1 1 1.9 0.75
8 -1 1 1.35 0.79
8 -1 1 1.54 0.63
-9 1 -1 1.16 0.71
9 -1 1 1.17 0.8
9 -1 1 1.09 0.71
9 -1 1 -0.34 0.79
9 -1 1 1.04 0.68
-10 1 -1 10.17 1.24
10 -1 1 11.67 1.49
10 -1 1 10.44 1.48
10 -1 1 8.55 1.26
-11 1 -1 6.93 1.25
11 -1 1 7.35 1.16
11 -1 1 9.14 1.55
-12 1 -1 4.11 1.12
12 -1 1 2.08 1.2
12 -1 1 2.77 0.81
-13 1 -1 0.29 0.89
13 -1 1 0.47 1.17
13 0 -1 0.88 1.25
-13 0 1 0.76 0.95
12 0 -1 1.55 1.13
-12 0 1 -0.06 0.77
11 0 -1 1.75 1.06
-11 0 1 2.12 0.82
10 0 -1 2.38 0.88
10 0 -1 2.85 1.06
-10 0 1 1.88 0.75
9 0 -1 0.49 0.58
9 0 -1 0.5 0.75
9 0 -1 0.83 0.84
9 0 -1 1.15 0.72
-9 0 1 0.4 0.61
8 0 -1 0.75 0.67
8 0 -1 -0.51 0.64
8 0 -1 1.04 0.51
8 0 -1 0.29 0.6
-8 0 1 0.52 0.57
7 0 -1 -0.19 0.41
7 0 -1 -0.01 0.49
7 0 -1 -0.86 0.53
7 0 -1 -0.85 0.45
-7 0 1 -0.61 0.4
6 0 -1 9 0.93
6 0 -1 6.46 0.86
6 0 -1 9.28 0.95
6 0 -1 8.71 0.86
-6 0 1 9 0.84
5 0 -1 20.77 1.34
5 0 -1 21.74 1.37
5 0 -1 21.13 1.39
5 0 -1 20.14 1.45
5 0 -1 21.5 1.45
-5 0 1 23.95 1.38
4 0 -1 7.43 0.64
4 0 -1 5.2 0.58
4 0 -1 5.62 0.57
4 0 -1 5.86 0.64
4 0 -1 5.07 0.58
-4 0 1 5.78 0.56
3 0 -1 0.67 0.22
3 0 -1 0.82 0.24
3 0 -1 0.19 0.22
3 0 -1 0.47 0.23
-3 0 1 0.53 0.24
2 0 -1 21.64 1.25
2 0 -1 22.45 1.24
-2 0 1 19.25 1.23
-2 0 1 22.76 1.23
1 0 -1 17.12 1.02
1 0 -1 19.61 1.03
-1 0 1 18.67 1.02
-1 0 1 19.21 1.03
0 0 1 0.77 0.15
-1 0 -1 5.58 0.34
-1 0 -1 5.41 0.4
1 0 1 5.06 0.34
1 0 1 5.7 0.41
-2 0 -1 6.33 0.52
2 0 1 6.82 0.51
2 0 1 6.21 0.54
2 0 1 5.8 0.45
-3 0 -1 35.2 2.19
-3 0 -1 41.37 2.01
3 0 1 44.02 2.34
3 0 1 43.17 2.34
3 0 1 39.36 2.22
3 0 1 42.85 2.04
3 0 1 42.57 2.32
-4 0 -1 1.73 0.33
4 0 1 1.54 0.34
4 0 1 1.13 0.35
4 0 1 1.26 0.37
4 0 1 1.17 0.32
4 0 1 1.08 0.29
-5 0 -1 32.57 1.76
5 0 1 33.87 1.98
5 0 1 32.37 1.81
5 0 1 30.3 1.99
5 0 1 29.89 1.92
-6 0 -1 17.51 1.21
6 0 1 19.34 1.35
6 0 1 13.77 1.4
6 0 1 16.41 1.29
6 0 1 16.93 1.21
-7 0 -1 10.85 1.01
7 0 1 12.05 1.07
7 0 1 12.23 1.15
7 0 1 9.56 1.18
7 0 1 12.09 1.25
-8 0 -1 2.42 0.66
8 0 1 3.4 0.79
8 0 1 2.45 0.74
8 0 1 1.66 0.78
8 0 1 3.07 0.79
-9 0 -1 -0.77 0.62
9 0 1 0.37 0.67
9 0 1 0.43 0.78
9 0 1 -1.16 0.63
-10 0 -1 3.45 0.86
10 0 1 2.37 1
10 0 1 0.34 0.99
10 0 1 2.18 0.85
10 0 1 1.56 0.78
-11 0 -1 4.01 1
11 0 1 6.81 1.39
11 0 1 4.03 0.99
-12 0 -1 1.52 0.93
12 0 1 1.25 0.75
12 0 1 2.58 1.14
-13 0 -1 -0.97 0.82
13 0 1 -0.81 1.1
13 -1 -1 1.66 1.3
-13 1 1 0.54 0.9
12 -1 -1 2.47 1.12
-12 1 1 0.93 0.86
11 -1 -1 4.73 1.25
-11 1 1 3.61 0.95
10 -1 -1 16.92 1.79
10 -1 -1 16.44 1.66
-10 1 1 13.7 1.41
9 -1 -1 14.1 1.52
9 -1 -1 13.57 1.49
-9 1 1 12.55 1.26
8 -1 -1 4.92 0.73
8 -1 -1 5.28 0.92
8 -1 -1 4.62 0.94
-8 1 1 2.42 0.68
7 -1 -1 0.43 0.54
7 -1 -1 0.7 0.57
7 -1 -1 1.37 0.5
7 -1 -1 1.36 0.6
-7 1 1 0.83 0.51
6 -1 -1 8.63 0.89
6 -1 -1 6.46 0.85
6 -1 -1 5.41 0.8
6 -1 -1 7.61 0.9
-6 1 1 8.15 0.82
5 -1 -1 0.83 0.38
5 -1 -1 0.61 0.39
5 -1 -1 1.18 0.46
-5 1 1 1.12 0.47
4 -1 -1 9.01 0.77
4 -1 -1 8.03 0.73
4 -1 -1 8.7 0.71
4 -1 -1 9.42 0.71
-4 1 1 8.87 0.7
-4 1 1 9.8 0.68
3 -1 -1 1.46 0.32
3 -1 -1 1.16 0.29
3 -1 -1 1.31 0.28
-3 1 1 1.66 0.3
2 -1 -1 30.99 1.71
-2 1 1 32.31 1.72
1 -1 -1 18.33 1
-1 1 1 18.28 1
0 -1 -1 1.01 0.16
0 1 1 1.15 0.16
-1 -1 -1 1 0.18
1 1 1 1.42 0.22
-2 -1 -1 55.66 2.91
2 1 1 57.61 3.01
2 1 1 54.19 2.92
2 1 1 60.87 3.1
2 1 1 54.49 2.68
3 1 1 34.06 1.96
3 1 1 35.51 1.97
3 1 1 34.07 1.71
3 1 1 33.33 1.74
3 1 1 34.89 1.98
3 1 1 31 1.86
-4 -1 -1 2.57 0.41
4 1 1 1.43 0.41
4 1 1 1.56 0.36
4 1 1 1.8 0.39
4 1 1 2.49 0.44
4 1 1 1.69 0.36
-5 -1 -1 11.34 0.82
5 1 1 8.17 0.88
5 1 1 9.32 1
5 1 1 10.3 0.95
5 1 1 9.21 0.92
5 1 1 9.75 0.82
-6 -1 -1 17.45 1.2
6 1 1 18.72 1.37
6 1 1 15.51 1.37
6 1 1 16.3 1.42
6 1 1 16.01 1.52
6 1 1 16.86 1.21
-7 -1 -1 12.54 1.09
7 1 1 11.15 1.22
7 1 1 13.24 1.25
7 1 1 14.75 1.16
7 1 1 11.15 1.29
-8 -1 -1 3 0.78
8 1 1 1.12 0.83
8 1 1 5.45 0.92
8 1 1 5.09 0.85
8 1 1 3.38 0.88
-9 -1 -1 -0.67 0.64
9 1 1 0.33 0.6
9 1 1 -0.61 0.63
9 1 1 -1.1 0.65
-10 -1 -1 0.45 0.72
10 1 1 -1.82 0.87
10 1 1 -0.21 0.78
10 1 1 -0.99 0.75
10 1 1 0.25 0.68
-11 -1 -1 1.48 0.75
11 1 1 2.39 1.08
11 1 1 1.64 0.77
-12 -1 -1 -0.65 0.77
12 1 1 1.44 1.04
12 1 1 1.18 0.75
-13 -1 -1 0.12 0.84
13 1 1 0.6 1.07
13 -2 -1 0.09 1.17
-13 2 1 0.82 0.94
12 -2 -1 2.8 1.29
-12 2 1 1.52 0.92
11 -2 -1 8.18 1.54
-11 2 1 5.55 1.08
10 -2 -1 15.54 1.77
10 -2 -1 19.67 1.77
-10 2 1 16.05 1.6
9 -2 -1 12.48 1.44
9 -2 -1 12.43 1.35
9 -2 -1 8.18 1.03
-9 2 1 8.31 1.17
8 -2 -1 3.14 0.73
8 -2 -1 2.93 0.69
8 -2 -1 4.42 0.91
-8 2 1 4.13 0.8
7 -2 -1 5.75 0.8
7 -2 -1 4.51 0.76
7 -2 -1 7.3 0.96
7 -2 -1 6.91 0.93
-7 2 1 6.32 0.87
6 -2 -1 20.99 1.54
6 -2 -1 21.25 1.46
6 -2 -1 18.61 1.43
6 -2 -1 22.4 1.54
-6 2 1 23.5 1.48
5 -2 -1 21.01 1.4
5 -2 -1 21.62 1.48
5 -2 -1 22.22 1.44
-5 2 1 21.91 1.36
4 -2 -1 21.75 1.29
4 -2 -1 19.19 1.26
4 -2 -1 20.11 1.33
-4 2 1 22.75 1.26
3 -2 -1 55.97 2.67
3 -2 -1 46.17 2.49
3 -2 -1 48.07 2.7
3 -2 -1 51.99 2.88
-3 2 1 48.57 2.41
2 -2 -1 -0.01 0.19
2 -2 -1 0.11 0.14
2 -2 -1 -0.22 0.23
-2 2 1 0.14 0.14
1 -2 -1 0.51 0.14
1 -2 -1 0.29 0.1
-1 2 1 0.42 0.13
0 -2 -1 104.25 5.58
0 -2 -1 89.94 4.91
0 -2 -1 100.7 5.15
0 2 1 101.17 5.15
0 2 1 94.24 4.93
-1 -2 -1 0.46 0.14
-1 -2 -1 0.41 0.17
1 2 1 0.06 0.12
1 2 1 1.06 0.23
1 2 1 0.48 0.18
1 2 1 0.6 0.16
-2 -2 -1 4.86 0.44
-2 -2 -1 4.9 0.47
2 2 1 5.73 0.48
2 2 1 3.93 0.49
2 2 1 6.68 0.63
-3 -2 -1 0.53 0.19
-3 -2 -1 -0.06 0.17
3 2 1 0.67 0.26
3 2 1 1.33 0.3
3 2 1 0.91 0.32
3 2 1 0.88 0.29
3 2 1 0.63 0.28
-4 -2 -1 1.67 0.35
4 2 1 1.53 0.42
4 2 1 1.03 0.37
4 2 1 1.27 0.41
4 2 1 2.18 0.39
4 2 1 0.98 0.37
4 2 1 1.51 0.35
-5 -2 -1 20.05 1.27
5 2 1 20.66 1.52
5 2 1 18.32 1.33
5 2 1 20.86 1.4
5 2 1 21.65 1.53
5 2 1 19.16 1.45
5 2 1 21.51 1.31
-6 -2 -1 13.51 1.09
6 2 1 14.86 1.37
6 2 1 15.5 1.24
6 2 1 12.48 1.27
6 2 1 14.28 1.13
-7 -2 -1 4.26 0.71
7 2 1 2.83 0.7
7 2 1 3.52 0.85
7 2 1 3.19 0.68
7 2 1 5 0.79
-8 -2 -1 -0.82 0.55
8 2 1 0.46 0.6
8 2 1 -0.59 0.75
8 2 1 0.43 0.57
8 2 1 -1.49 0.55
-9 -2 -1 -0.33 0.58
9 2 1 -0.68 0.54
9 2 1 -1.67 0.6
9 2 1 -0.93 0.79
9 2 1 -1.06 0.62
-10 -2 -1 0.24 0.64
10 2 1 -0.12 0.59
10 2 1 -0.35 0.9
10 2 1 -0.89 0.77
10 2 1 0.72 0.82
-11 -2 -1 -0.11 0.72
11 2 1 0.3 0.78
11 2 1 -1.42 0.94
11 2 1 0.39 0.67
-12 -2 -1 0.8 0.88
12 2 1 0.29 0.88
12 2 1 -0.04 0.65
-13 -2 -1 -0.39 0.85
13 2 1 0.43 1.13
13 -3 -1 0.04 1.17
-13 3 1 -0.01 0.87
12 -3 -1 3.09 1.23
-12 3 1 1.98 1.02
11 -3 -1 9.95 1.59
-11 3 1 5.76 1.23
10 -3 -1 20.39 1.85
10 -3 -1 22.77 1.99
-10 3 1 15.75 1.65
9 -3 -1 9.27 1.24
9 -3 -1 9.81 1.34
-9 3 1 8.39 1.17
8 -3 -1 5.6 0.9
8 -3 -1 4.61 0.83
8 -3 -1 7.76 1.12
-8 3 1 5.84 0.92
7 -3 -1 14.3 1.28
7 -3 -1 17.9 1.37
7 -3 -1 16.55 1.41
-7 3 1 16.8 1.29
6 -3 -1 30.39 1.96
6 -3 -1 34.19 2.08
6 -3 -1 29.75 1.96
-6 3 1 32.19 1.9
5 -3 -1 122.39 6.42
5 -3 -1 128.99 5.96
5 -3 -1 113.96 6.47
-5 3 1 131.31 5.82
4 -3 -1 3.05 0.46
4 -3 -1 3.04 0.47
4 -3 -1 3.66 0.55
4 -3 -1 3.33 0.43
-4 3 1 3.59 0.52
3 -3 -1 0.29 0.25
3 -3 -1 0.15 0.27
3 -3 -1 0 0.19
3 -3 -1 0.25 0.25
-3 3 1 0.03 0.2
2 -3 -1 17.23 0.99
2 -3 -1 14.48 0.98
2 -3 -1 15.73 1.07
2 -3 -1 14.34 0.95
-2 3 1 13.2 0.94
1 -3 -1 65.83 3.15
1 -3 -1 70.21 3.81
1 -3 -1 60.59 3.35
-1 3 1 62.13 3.11
-1 3 1 65.6 3.37
0 -3 -1 18.22 1.05
0 -3 -1 18.19 1.23
0 -3 -1 15.5 1
0 3 1 16.85 1.02
0 3 1 15.19 0.98
0 3 1 18.64 1.1
-1 -3 -1 16.29 1.01
-1 -3 -1 17.14 1.22
1 3 1 14.7 1.06
1 3 1 16.55 1.02
1 3 1 16.37 0.98
1 3 1 19.36 1.14
-2 -3 -1 1.66 0.29
2 3 1 1.97 0.41
2 3 1 1.71 0.31
2 3 1 2.01 0.35
-3 -3 -1 9.93 0.69
-3 -3 -1 10.28 0.81
3 3 1 10.76 0.71
3 3 1 9.1 0.77
3 3 1 9.64 0.85
3 3 1 8.78 0.92
3 3 1 9.87 0.86
-4 -3 -1 2.33 0.45
4 3 1 1.65 0.49
4 3 1 1.99 0.48
4 3 1 1.61 0.4
4 3 1 2.31 0.42
4 3 1 1.83 0.46
-5 -3 -1 -1.01 0.47
5 3 1 0.53 0.44
5 3 1 0.08 0.49
5 3 1 0.27 0.47
5 3 1 -0.13 0.56
5 3 1 0.39 0.52
-6 -3 -1 7.51 0.95
6 3 1 8.37 1.22
6 3 1 9.48 0.95
6 3 1 9.5 1.03
6 3 1 11.77 0.98
-7 -3 -1 -0.67 0.49
7 3 1 0.28 0.78
7 3 1 0 0.52
7 3 1 -0.03 0.53
-8 -3 -1 -0.55 0.48
8 3 1 -1.26 0.69
8 3 1 -0.83 0.48
8 3 1 -0.39 0.55
-9 -3 -1 -0.19 0.59
9 3 1 -0.73 0.75
9 3 1 -0.3 0.58
9 3 1 -0.7 0.69
-10 -3 -1 1.71 0.71
10 3 1 1.02 0.72
10 3 1 1 0.9
10 3 1 0.92 0.83
-11 -3 -1 0.02 0.7
11 3 1 0.79 0.72
11 3 1 1.74 0.86
-12 -3 -1 -0.75 0.74
12 3 1 0.55 0.9
12 3 1 -0.01 0.65
-13 -3 -1 -1.86 0.74
13 -4 -1 0.43 1.18
-13 4 1 -1.22 0.98
12 -4 -1 1.48 1.14
-12 4 1 0.79 0.93
11 -4 -1 5.72 1.37
-11 4 1 4.59 1.1
10 -4 -1 11.95 1.48
-10 4 1 10.57 1.42
9 -4 -1 12.53 1.36
9 -4 -1 12.11 1.4
-9 4 1 10.76 1.24
8 -4 -1 10.28 1.16
8 -4 -1 7.54 1.01
8 -4 -1 10.27 1.18
-8 4 1 9.43 1.07
7 -4 -1 22.14 1.68
[truncated: 3,627,783 more chars]
